# Supplementary material for: Crystal structure and Hirshfeld surface analysis of 3-(cyclo­propyl­meth­oxy)-4-(di­fluoro­meth­oxy)-N-(pyridin-2-ylmeth­yl)benzamide
Source: Acta Crystallogr E Crystallogr Commun. 2019 Sep 20;75(Pt 10):1515–8. doi: 10.1107/S2056989019012866 (PMC6775738; doi:10.1107/S2056989019012866)
Supplement: Supplementary file 1 [file e-75-01515-sup1.cif]

##############################################################################
#                                                                            #
# This CIF contains the data in a paper accepted for publication in          #
# Acta Crystallographica Section E. It conforms to the requirements of       #
# Notes for Authors for Acta Crystallographica Section E, and has been       #
# peer reviewed under the auspices of the IUCr Commission on Journals.       #
#                                                                            #
# Full details of the Crystallographic Information File format               #
# are given in the paper "The Crystallographic Information File (CIF):       #
# a New Standard Archive File for Crystallography" by S. R. Hall, F. H.      #
# Allen and I. D. Brown [Acta Cryst. (1991), A47, 655-685].                  #
#                                                                            #
# The current version of the core CIF dictionary is obtainable from          #
# ftp://ftp.iucr.org/pub/cif_core.dic.                                       #
#                                                                            #
# Software is freely available for graphical display of the structure(s)     #
# in this CIF. For information consult the CIF software page                 #
# http://www.iucr.org/resources/cif/software.                                #
#                                                                            #
# This file may be used for bona fide research purposes within the           #
# scientific community so long as proper attribution is given to the journal # 
# article from which it was obtained.                                        #
#                                                                            #
##############################################################################
data_global
_audit_creation_method     SHELXL-2018
_journal_date_recd_electronic     2019-08-26
_journal_date_accepted     2019-09-17
_journal_name_full     'Acta Crystallographica, Section E'
_journal_year     2019
_journal_volume     75
_journal_issue     10
_journal_page_first     1515
_journal_page_last     1518
_journal_paper_category     GO
_journal_paper_doi     10.1107/S2056989019012866
_journal_coeditor_code     SU5514
_publ_contact_author_name     'V. Maheshwaran'
_publ_contact_author_address
;
     CAS in Crystallography and Biophysics,
     University of Madras,
     Guindy Campus,
     Chennai 600 025
     India
;
_publ_contact_author_email     mahes1287@gmail.com
_publ_contact_author_fax     ?
_publ_contact_author_phone     ?
_publ_section_title
;\
Crystal structure and Hirshfeld surface analysis of
3-(cyclopropylmethoxy)-4-(difluoromethoxy)-<i>N</i>-(pyridin-2-ylmethyl)\
benzamide
;
loop_
    _publ_author_name
    _publ_author_address
    'G. Artheswari'
;
     CAS in Crystallography and Biophysics,
     University of Madras,
     Guindy Campus,
     Chennai 600 025
     India
;
    'V. Maheshwaran'
;
     CAS in Crystallography and Biophysics,
     University of Madras,
     Guindy Campus,
     Chennai 600 025
     India
;
    'N. Gautham'
;
     CAS in Crystallography and Biophysics,
     University of Madras,
     Guindy Campus,
     Chennai 600 025
     India
;
_publ_section_synopsis
;
The title <i>N</i>-(pyridin-2-ylmethyl)benzamide derivative, crystallizes with
two independent molecules (<i>A</i> and <i>B</i>) in the asymmetric unit,
which differ essentially in the orientation of the pyridine ring with respect
to the benzene ring, with the two rings being inclined to each other by 53.3
(2) and 72.9 (2)\% in molecules <i>A</i> and <i>B</i>, respectively.
;
data_I
_audit_creation_method     'SHELXL-2018/3'
_chemical_name_systematic
;
3-(cyclopropylmethoxy)-4-(difluoromethoxy)-<i>N</i>-(pyridin-2-ylmethyl)\
benzamide
;
_chemical_name_common     ?
_chemical_formula_moiety     'C18 H18 F2 N2 O3'
_chemical_formula_sum     'C18 H18 F2 N2 O3'
_chemical_formula_iupac     'C18 H18 F2 N2 O3'
_chemical_formula_weight     348.34
_chemical_melting_point     ?
_chemical_absolute_configuration     unk
_space_group_crystal_system     orthorhombic
_space_group_name_H-M_alt     'P 21 21 21'
_space_group_name_Hall     'P 2ac 2ab'
loop_
    _space_group_symop_operation_xyz
    'x, y, z'
    '-x+1/2, -y, z+1/2'
    'x+1/2, -y+1/2, -z'
    '-x, y+1/2, -z+1/2'
_cell_length_a     13.4775(12)
_cell_length_b     28.026(3)
_cell_length_c     9.1085(9)
_cell_angle_alpha     90
_cell_angle_beta     90
_cell_angle_gamma     90
_cell_volume     3440.5(6)
_cell_formula_units_Z     8
_cell_measurement_reflns_used     8521
_cell_measurement_theta_min     1.453
_cell_measurement_theta_max     28.356
_cell_measurement_temperature     293(2)
_exptl_crystal_description     BLOCK
_exptl_crystal_colour     COLOURLESS
_exptl_crystal_size_max     0.300
_exptl_crystal_size_mid     0.250
_exptl_crystal_size_min     0.200
_exptl_crystal_density_diffrn     1.345
_exptl_crystal_density_meas     ?
_exptl_crystal_density_method     ?
_exptl_crystal_F_000     1456
_exptl_absorpt_coefficient_mu     0.106
_exptl_absorpt_correction_type     multi-scan
_exptl_absorpt_process_details
;
(<i>SADABS</i>; Bruker, 2008)
;
_exptl_absorpt_correction_T_min     0.642
_exptl_absorpt_correction_T_max     0.785
_diffrn_ambient_temperature     293(2)
_diffrn_source     ?
_diffrn_radiation_type     MoK\a
_diffrn_radiation_wavelength     0.71073
_diffrn_measurement_device_type
                              'Bruker SMART APEXII area-detector diffractometer'
_diffrn_measurement_method     '\w and \f scans'
_diffrn_detector_area_resol_mean     ?
_diffrn_reflns_number     33263
_diffrn_reflns_av_R_equivalents     0.0371
_diffrn_reflns_av_unetI/netI     0.0364
_diffrn_reflns_theta_min     1.453
_diffrn_reflns_theta_max     28.356
_diffrn_reflns_theta_full     25.242
_diffrn_measured_fraction_theta_max     0.996
_diffrn_measured_fraction_theta_full     1.000
_diffrn_reflns_limit_h_min     -16
_diffrn_reflns_limit_h_max     17
_diffrn_reflns_limit_k_min     -37
_diffrn_reflns_limit_k_max     37
_diffrn_reflns_limit_l_min     -10
_diffrn_reflns_limit_l_max     12
_refine_special_details     ?
_reflns_number_total     8521
_reflns_number_gt     5868
_reflns_threshold_expression     'I > 2\s(I)'
_refine_ls_structure_factor_coef     Fsqd
_refine_ls_matrix_type     full
_refine_ls_R_factor_all     0.0832
_refine_ls_R_factor_gt     0.0529
_refine_ls_wR_factor_gt     0.1444
_refine_ls_wR_factor_ref     0.1671
_refine_ls_goodness_of_fit_ref     1.021
_refine_ls_restrained_S_all     1.021
_refine_ls_number_reflns     8521
_refine_ls_number_parameters     459
_refine_ls_number_restraints     0
_refine_ls_hydrogen_treatment     mixed
_refine_ls_weighting_scheme     calc
_refine_ls_weighting_details
              'w=1/[\s^2^(Fo^2^)+(0.0901P)^2^+0.6343P] where P=(Fo^2^+2Fc^2^)/3'
_atom_sites_solution_hydrogens     mixed
_atom_sites_solution_primary     direct
_atom_sites_solution_secondary     difmap
_refine_ls_shift/su_max     0.000
_refine_ls_shift/su_mean     0.000
_refine_diff_density_max     0.669
_refine_diff_density_min     -0.241
_refine_ls_extinction_method     none
_refine_ls_extinction_coef     .
loop_
    _atom_type_symbol
    _atom_type_description
    _atom_type_scat_dispersion_real
    _atom_type_scat_dispersion_imag
    _atom_type_scat_source
    'C' 'C' 0.0033 0.0016
                         'International Tables Vol C Tables 4.2.6.8 and 6.1.1.4'
    'H' 'H' 0.0000 0.0000
                         'International Tables Vol C Tables 4.2.6.8 and 6.1.1.4'
    'N' 'N' 0.0061 0.0033
                         'International Tables Vol C Tables 4.2.6.8 and 6.1.1.4'
    'O' 'O' 0.0106 0.0060
                         'International Tables Vol C Tables 4.2.6.8 and 6.1.1.4'
    'F' 'F' 0.0171 0.0103
                         'International Tables Vol C Tables 4.2.6.8 and 6.1.1.4'
_computing_data_collection
;
APEX2 (Bruker, 2008)
;
_computing_cell_refinement
;
SAINT (Bruker, 2008)
;
_computing_data_reduction
;
SAINT (Bruker, 2008)
;
_computing_structure_solution
;
<i>SHELXS2013/1</i> (Sheldrick, 2008)
;
_computing_structure_refinement
;
<i>SHELXL2018/3</i> (Sheldrick, 2015)
;
_computing_molecular_graphics
;
ORTEP-3 for Windows (Farrugia, 2012) and Mercury (Macrae <i>et al.</i>,
2008)
;
_computing_publication_material
;
<i>SHELXL2018/3</i> (Sheldrick, 2015) and PLATON (Spek, 2009)
;
loop_
    _atom_site_type_symbol
    _atom_site_label
    _atom_site_fract_x
    _atom_site_fract_y
    _atom_site_fract_z
    _atom_site_U_iso_or_equiv
    _atom_site_adp_type
    _atom_site_calc_flag
    _atom_site_occupancy
    _atom_site_disorder_assembly
    _atom_site_disorder_group
    C C3A 0.6926(5) 0.85621(17) 0.0399(6) 0.0849(15) Uani d 1 . .
    H H3A 0.760513 0.868025 0.052106 0.102 Uiso calc 1 . .
    C C3B 0.8930(3) 0.64609(14) 0.4443(5) 0.0594(10) Uani d 1 . .
    H H3B 0.824697 0.634683 0.432638 0.071 Uiso calc 1 . .
    C C1B 0.9416(4) 0.63426(16) 0.5869(5) 0.0770(14) Uani d 1 . .
    H H1B1 0.988434 0.657112 0.626991 0.092 Uiso calc 1 . .
    H H1B2 0.902904 0.617075 0.659464 0.092 Uiso calc 1 . .
    C C1A 0.6470(6) 0.8684(2) -0.0992(6) 0.0997(19) Uani d 1 . .
    H H1A1 0.686226 0.886135 -0.169794 0.120 Uiso calc 1 . .
    H H1A2 0.600245 0.845892 -0.141389 0.120 Uiso calc 1 . .
    C C2A 0.6200(6) 0.8918(2) 0.0358(7) 0.111(2) Uani d 1 . .
    H H2A1 0.641359 0.924536 0.049262 0.134 Uiso calc 1 . .
    H H2A2 0.555580 0.884387 0.077600 0.134 Uiso calc 1 . .
    C C2B 0.9698(4) 0.60887(18) 0.4527(6) 0.0821(14) Uani d 1 . .
    H H2B1 0.948720 0.575924 0.442855 0.098 Uiso calc 1 . .
    H H2B2 1.034168 0.615922 0.410413 0.098 Uiso calc 1 . .
    C C4B 0.9158(3) 0.69265(12) 0.3746(4) 0.0533(9) Uani d 1 . .
    H H4B1 0.871794 0.717173 0.412054 0.064 Uiso calc 1 . .
    H H4B2 0.983671 0.701907 0.395770 0.064 Uiso calc 1 . .
    C C4A 0.6728(4) 0.80972(14) 0.1111(4) 0.0599(10) Uani d 1 . .
    H H4A1 0.605344 0.799607 0.090866 0.072 Uiso calc 1 . .
    H H4A2 0.717818 0.785685 0.073220 0.072 Uiso calc 1 . .
    C C5A 0.6758(3) 0.77698(11) 0.3535(4) 0.0421(7) Uani d 1 . .
    C C5B 0.9153(3) 0.72633(11) 0.1320(4) 0.0418(7) Uani d 1 . .
    C C10A 0.6486(3) 0.73121(12) 0.3097(4) 0.0423(7) Uani d 1 . .
    H H10A 0.636984 0.725073 0.210853 0.051 Uiso calc 1 . .
    C C10B 0.9444(3) 0.77079(12) 0.1793(4) 0.0425(7) Uani d 1 . .
    H H10B 0.956199 0.775829 0.278668 0.051 Uiso calc 1 . .
    C C9A 0.6385(2) 0.69462(11) 0.4113(3) 0.0398(7) Uani d 1 . .
    C C9B 0.9564(2) 0.80857(11) 0.0804(3) 0.0393(7) Uani d 1 . .
    C C8B 0.9374(3) 0.80117(12) -0.0676(4) 0.0443(7) Uani d 1 . .
    H H8B 0.944975 0.825994 -0.134414 0.053 Uiso calc 1 . .
    C C8A 0.6566(3) 0.70345(12) 0.5597(4) 0.0450(8) Uani d 1 . .
    H H8A 0.649867 0.679050 0.628203 0.054 Uiso calc 1 . .
    C C7A 0.6847(3) 0.74862(12) 0.6046(4) 0.0467(8) Uani d 1 . .
    H H7A 0.696901 0.754677 0.703354 0.056 Uiso calc 1 . .
    C C7B 0.9069(3) 0.75644(12) -0.1152(4) 0.0471(8) Uani d 1 . .
    H H7B 0.894040 0.751332 -0.214280 0.057 Uiso calc 1 . .
    C C6A 0.6947(3) 0.78472(11) 0.5024(4) 0.0428(7) Uani d 1 . .
    C C6B 0.8957(3) 0.71980(11) -0.0171(4) 0.0441(8) Uani d 1 . .
    C C11B 0.7764(3) 0.65960(13) -0.0361(4) 0.0556(9) Uani d 1 . .
    H H11B 0.770549 0.653960 0.069771 0.067 Uiso calc 1 . .
    C C11A 0.8125(3) 0.84507(12) 0.5158(4) 0.0523(9) Uani d 1 . .
    H H11A 0.820805 0.846015 0.408994 0.063 Uiso calc 1 . .
    C C12A 0.6111(3) 0.64577(11) 0.3570(3) 0.0399(7) Uani d 1 . .
    C C12B 0.9851(3) 0.85610(11) 0.1403(3) 0.0394(7) Uani d 1 . .
    C C13B 1.0486(3) 0.93630(12) 0.0893(4) 0.0527(9) Uani d 1 . .
    H H13A 1.112422 0.944908 0.047812 0.063 Uiso calc 1 . .
    H H13B 1.053716 0.938497 0.195349 0.063 Uiso calc 1 . .
    C C13A 0.5474(3) 0.56661(11) 0.4218(4) 0.0504(9) Uani d 1 . .
    H H13C 0.558990 0.560555 0.318366 0.060 Uiso calc 1 . .
    H H13D 0.477237 0.561821 0.440582 0.060 Uiso calc 1 . .
    C C14A 0.6056(3) 0.53127(11) 0.5106(4) 0.0468(8) Uani d 1 . .
    C C14B 0.9714(3) 0.97029(12) 0.0361(5) 0.0574(10) Uani d 1 . .
    C C15A 0.6971(3) 0.54131(14) 0.5656(5) 0.0604(10) Uani d 1 . .
    H H15A 0.726593 0.570913 0.550449 0.072 Uiso calc 1 . .
    C C15B 0.8969(5) 0.9869(2) 0.1237(8) 0.0966(18) Uani d 1 . .
    H H15B 0.893675 0.977774 0.221716 0.116 Uiso calc 1 . .
    C C16A 0.7455(4) 0.50557(19) 0.6458(7) 0.0808(14) Uani d 1 . .
    H H16A 0.808325 0.511136 0.684333 0.097 Uiso calc 1 . .
    C C16B 0.8265(6) 1.0173(3) 0.0664(11) 0.128(3) Uani d 1 . .
    H H16B 0.774980 1.029011 0.124056 0.154 Uiso calc 1 . .
    C C17A 0.7010(5) 0.46329(18) 0.6668(7) 0.0911(17) Uani d 1 . .
    H H17A 0.732284 0.439371 0.720385 0.109 Uiso calc 1 . .
    C C17B 0.8351(6) 1.0297(2) -0.0794(11) 0.122(3) Uani d 1 . .
    H H17B 0.787592 1.048970 -0.124001 0.146 Uiso calc 1 . .
    C C18A 0.6109(5) 0.45618(16) 0.6094(7) 0.0910(17) Uani d 1 . .
    H H18A 0.580764 0.426749 0.624739 0.109 Uiso calc 1 . .
    C C18B 0.9148(6) 1.0132(2) -0.1574(7) 0.108(2) Uani d 1 . .
    H H18B 0.922244 1.023375 -0.253996 0.130 Uiso calc 1 . .
    N N1A 0.5726(3) 0.61610(10) 0.4539(3) 0.0465(7) Uani d 1 . .
    N N1B 1.0244(3) 0.88763(10) 0.0482(4) 0.0473(7) Uani d 1 . .
    N N2B 0.9813(4) 0.98388(15) -0.1035(4) 0.0834(13) Uani d 1 . .
    N N2A 0.5614(3) 0.48899(12) 0.5308(5) 0.0714(10) Uani d 1 . .
    O O1B 0.9022(2) 0.68714(8) 0.2187(3) 0.0538(6) Uani d 1 . .
    O O1A 0.6868(2) 0.81526(8) 0.2653(3) 0.0573(7) Uani d 1 . .
    O O2A 0.7199(2) 0.83023(8) 0.5524(3) 0.0547(7) Uani d 1 . .
    O O2B 0.8688(2) 0.67504(9) -0.0719(3) 0.0547(7) Uani d 1 . .
    O O3A 0.6272(2) 0.63485(8) 0.2278(3) 0.0527(6) Uani d 1 . .
    O O3B 0.9710(2) 0.86563(9) 0.2718(3) 0.0555(7) Uani d 1 . .
    F F2B 0.7076(2) 0.69107(10) -0.0828(3) 0.0810(8) Uani d 1 . .
    F F1A 0.8220(3) 0.88794(10) 0.5731(5) 0.1111(12) Uani d 1 . .
    F F2A 0.8810(2) 0.81731(11) 0.5780(4) 0.0885(9) Uani d 1 . .
    F F1B 0.7623(3) 0.61959(10) -0.1115(4) 0.0974(10) Uani d 1 . .
    H H1A 0.552(3) 0.6261(14) 0.535(5) 0.053(11) Uiso d 1 . .
    H H1B 1.040(3) 0.8804(13) -0.028(4) 0.039(10) Uiso d 1 . .
loop_
    _atom_site_aniso_label
    _atom_site_aniso_U_11
    _atom_site_aniso_U_22
    _atom_site_aniso_U_33
    _atom_site_aniso_U_12
    _atom_site_aniso_U_13
    _atom_site_aniso_U_23
    C3A 0.108(4) 0.075(3) 0.072(3) 0.002(3) -0.004(3) 0.018(2)
    C3B 0.059(2) 0.059(2) 0.060(2) -0.0020(18) 0.0005(19) 0.0089(18)
    C1B 0.107(4) 0.073(3) 0.051(3) -0.007(2) -0.003(2) 0.016(2)
    C1A 0.146(6) 0.095(4) 0.059(3) 0.009(4) -0.003(3) 0.021(3)
    C2A 0.140(6) 0.097(4) 0.097(5) 0.029(4) 0.011(4) 0.001(3)
    C2B 0.088(4) 0.071(3) 0.087(4) 0.017(2) 0.003(3) 0.019(3)
    C4B 0.064(2) 0.0516(18) 0.044(2) -0.0016(17) -0.0037(17) 0.0031(16)
    C4A 0.074(3) 0.058(2) 0.047(2) -0.0015(19) -0.0061(19) 0.0088(17)
    C5A 0.0406(19) 0.0444(16) 0.0414(18) 0.0031(13) 0.0003(14) 0.0035(13)
    C5B 0.0406(18) 0.0454(15) 0.0395(18) 0.0010(13) 0.0013(13) 0.0041(13)
    C10A 0.0437(19) 0.0486(16) 0.0346(17) 0.0018(14) -0.0049(13) 0.0002(13)
    C10B 0.045(2) 0.0489(16) 0.0334(17) 0.0004(14) -0.0027(13) 0.0028(13)
    C9A 0.0374(17) 0.0476(15) 0.0344(16) 0.0033(13) -0.0024(13) -0.0009(13)
    C9B 0.0331(16) 0.0482(16) 0.0365(17) 0.0019(12) 0.0008(12) 0.0013(13)
    C8B 0.0449(18) 0.0546(17) 0.0334(17) -0.0044(14) -0.0005(13) 0.0037(14)
    C8A 0.0497(19) 0.0513(17) 0.0341(18) -0.0008(14) 0.0002(14) 0.0031(14)
    C7A 0.049(2) 0.0578(19) 0.0330(17) -0.0058(16) -0.0019(14) -0.0040(15)
    C7B 0.047(2) 0.0619(19) 0.0323(17) -0.0067(16) -0.0003(14) -0.0025(15)
    C6A 0.0392(19) 0.0469(16) 0.0425(19) -0.0003(13) 0.0027(14) -0.0071(14)
    C6B 0.0366(18) 0.0520(17) 0.0437(19) -0.0042(14) 0.0038(14) -0.0079(14)
    C11B 0.062(3) 0.060(2) 0.045(2) -0.0165(18) -0.0007(17) 0.0005(17)
    C11A 0.052(2) 0.0510(18) 0.054(2) -0.0069(16) 0.0001(17) 0.0023(16)
    C12A 0.0417(18) 0.0445(15) 0.0337(16) 0.0048(13) -0.0034(13) 0.0018(13)
    C12B 0.0420(18) 0.0430(15) 0.0330(16) 0.0010(13) -0.0020(13) 0.0020(13)
    C13B 0.068(3) 0.0457(17) 0.044(2) -0.0066(16) -0.0037(18) 0.0005(15)
    C13A 0.062(2) 0.0428(16) 0.047(2) -0.0025(15) -0.0055(17) -0.0020(14)
    C14A 0.056(2) 0.0431(16) 0.0416(19) 0.0038(15) 0.0052(15) -0.0040(14)
    C14B 0.071(3) 0.0446(17) 0.057(2) -0.0013(17) 0.001(2) -0.0065(16)
    C15A 0.052(2) 0.065(2) 0.065(3) 0.0005(18) -0.0015(19) 0.0017(19)
    C15B 0.097(4) 0.093(3) 0.100(4) 0.018(3) 0.032(4) 0.019(3)
    C16A 0.060(3) 0.092(3) 0.090(4) 0.016(2) -0.011(3) 0.004(3)
    C16B 0.105(5) 0.116(5) 0.163(8) 0.044(4) 0.028(5) 0.004(5)
    C17A 0.116(5) 0.067(3) 0.091(4) 0.027(3) -0.020(3) 0.013(3)
    C17B 0.129(6) 0.094(4) 0.142(7) 0.048(4) -0.048(5) -0.014(4)
    C18A 0.121(5) 0.053(2) 0.099(4) -0.005(3) -0.022(4) 0.018(2)
    C18B 0.153(7) 0.098(4) 0.073(4) 0.053(4) -0.029(4) -0.003(3)
    N1A 0.0626(19) 0.0413(13) 0.0355(16) -0.0002(13) 0.0056(13) -0.0034(12)
    N1B 0.063(2) 0.0443(14) 0.0343(16) 0.0007(13) 0.0049(14) 0.0010(13)
    N2B 0.115(4) 0.083(2) 0.052(2) 0.035(2) -0.007(2) 0.002(2)
    N2A 0.086(3) 0.0524(17) 0.076(3) -0.0080(17) -0.015(2) 0.0087(17)
    O1B 0.0715(19) 0.0454(12) 0.0445(14) -0.0040(12) -0.0072(12) 0.0056(10)
    O1A 0.075(2) 0.0483(13) 0.0487(15) -0.0047(12) -0.0070(13) 0.0062(11)
    O2A 0.0512(16) 0.0537(13) 0.0593(16) -0.0064(11) 0.0102(12) -0.0142(12)
    O2B 0.0600(17) 0.0553(13) 0.0488(15) -0.0113(11) 0.0107(12) -0.0133(11)
    O3A 0.0662(17) 0.0570(13) 0.0349(13) -0.0037(12) 0.0031(11) -0.0057(10)
    O3B 0.0734(19) 0.0597(14) 0.0336(13) -0.0128(13) 0.0001(12) -0.0025(11)
    F2B 0.0607(16) 0.0891(17) 0.093(2) -0.0114(13) -0.0134(14) 0.0211(15)
    F1A 0.095(2) 0.0660(15) 0.172(4) -0.0286(15) 0.019(2) -0.0379(19)
    F2A 0.0591(16) 0.1027(19) 0.104(2) -0.0103(14) -0.0187(15) 0.0355(17)
    F1B 0.110(2) 0.0744(16) 0.108(2) -0.0407(16) 0.0166(19) -0.0294(16)
_geom_special_details
;
 All esds (except the esd in the dihedral angle between two l.s. planes)
 are estimated using the full covariance matrix.  The cell esds are taken
 into account individually in the estimation of esds in distances, angles
 and torsion angles; correlations between esds in cell parameters are only
 used when they are defined by crystal symmetry.  An approximate (isotropic)
 treatment of cell esds is used for estimating esds involving l.s. planes.
;
loop_
    _geom_bond_atom_site_label_1
    _geom_bond_atom_site_label_2
    _geom_bond_site_symmetry_2
    _geom_bond_distance
    _geom_bond_publ_flag
    C3A C2A . 1.397(9) ?
    C3A C1A . 1.449(8) ?
    C3A C4A . 1.479(6) ?
    C3A H3A . 0.9800 ?
    C3B C2B . 1.471(6) ?
    C3B C4B . 1.484(5) ?
    C3B C1B . 1.492(6) ?
    C3B H3B . 0.9800 ?
    C1B C2B . 1.465(7) ?
    C1B H1B1 . 0.9700 ?
    C1B H1B2 . 0.9700 ?
    C1A C2A . 1.441(8) ?
    C1A H1A1 . 0.9700 ?
    C1A H1A2 . 0.9700 ?
    C2A H2A1 . 0.9700 ?
    C2A H2A2 . 0.9700 ?
    C2B H2B1 . 0.9700 ?
    C2B H2B2 . 0.9700 ?
    C4B O1B . 1.440(4) ?
    C4B H4B1 . 0.9700 ?
    C4B H4B2 . 0.9700 ?
    C4A O1A . 1.426(5) ?
    C4A H4A1 . 0.9700 ?
    C4A H4A2 . 0.9700 ?
    C5A O1A . 1.349(4) ?
    C5A C10A . 1.392(5) ?
    C5A C6A . 1.397(5) ?
    C5B O1B . 1.365(4) ?
    C5B C10B . 1.375(5) ?
    C5B C6B . 1.395(5) ?
    C10A C9A . 1.388(5) ?
    C10A H10A . 0.9300 ?
    C10B C9B . 1.399(4) ?
    C10B H10B . 0.9300 ?
    C9A C8A . 1.396(5) ?
    C9A C12A . 1.501(4) ?
    C9B C8B . 1.388(5) ?
    C9B C12B . 1.490(4) ?
    C8B C7B . 1.389(5) ?
    C8B H8B . 0.9300 ?
    C8A C7A . 1.383(5) ?
    C8A H8A . 0.9300 ?
    C7A C6A . 1.381(5) ?
    C7A H7A . 0.9300 ?
    C7B C6B . 1.370(5) ?
    C7B H7B . 0.9300 ?
    C6A O2A . 1.396(4) ?
    C6B O2B . 1.398(4) ?
    C11B F1B . 1.329(4) ?
    C11B F2B . 1.348(5) ?
    C11B O2B . 1.359(5) ?
    C11B H11B . 0.9800 ?
    C11A F1A . 1.316(4) ?
    C11A F2A . 1.334(5) ?
    C11A O2A . 1.357(5) ?
    C11A H11A . 0.9800 ?
    C12A O3A . 1.235(4) ?
    C12A N1A . 1.319(4) ?
    C12B O3B . 1.242(4) ?
    C12B N1B . 1.328(4) ?
    C13B N1B . 1.452(4) ?
    C13B C14B . 1.492(6) ?
    C13B H13A . 0.9700 ?
    C13B H13B . 0.9700 ?
    C13A N1A . 1.458(4) ?
    C13A C14A . 1.500(5) ?
    C13A H13C . 0.9700 ?
    C13A H13D . 0.9700 ?
    C14A N2A . 1.339(5) ?
    C14A C15A . 1.361(6) ?
    C14B N2B . 1.333(6) ?
    C14B C15B . 1.365(7) ?
    C15A C16A . 1.400(6) ?
    C15A H15A . 0.9300 ?
    C15B C16B . 1.378(10) ?
    C15B H15B . 0.9300 ?
    C16A C17A . 1.342(8) ?
    C16A H16A . 0.9300 ?
    C16B C17B . 1.378(11) ?
    C16B H16B . 0.9300 ?
    C17A C18A . 1.337(9) ?
    C17A H17A . 0.9300 ?
    C17B C18B . 1.369(11) ?
    C17B H17B . 0.9300 ?
    C18A N2A . 1.343(6) ?
    C18A H18A . 0.9300 ?
    C18B N2B . 1.312(7) ?
    C18B H18B . 0.9300 ?
    N1A H1A . 0.83(4) ?
    N1B H1B . 0.75(4) ?
loop_
    _geom_angle_atom_site_label_1
    _geom_angle_atom_site_label_2
    _geom_angle_atom_site_label_3
    _geom_angle_site_symmetry_1
    _geom_angle_site_symmetry_3
    _geom_angle
    _geom_angle_publ_flag
    C2A C3A C1A . . 60.8(4) ?
    C2A C3A C4A . . 120.9(6) ?
    C1A C3A C4A . . 120.9(5) ?
    C2A C3A H3A . . 114.6 ?
    C1A C3A H3A . . 114.6 ?
    C4A C3A H3A . . 114.6 ?
    C2B C3B C4B . . 120.0(4) ?
    C2B C3B C1B . . 59.2(3) ?
    C4B C3B C1B . . 118.5(4) ?
    C2B C3B H3B . . 115.8 ?
    C4B C3B H3B . . 115.8 ?
    C1B C3B H3B . . 115.8 ?
    C2B C1B C3B . . 59.7(3) ?
    C2B C1B H1B1 . . 117.8 ?
    C3B C1B H1B1 . . 117.8 ?
    C2B C1B H1B2 . . 117.8 ?
    C3B C1B H1B2 . . 117.8 ?
    H1B1 C1B H1B2 . . 114.9 ?
    C2A C1A C3A . . 57.8(4) ?
    C2A C1A H1A1 . . 118.0 ?
    C3A C1A H1A1 . . 118.0 ?
    C2A C1A H1A2 . . 118.0 ?
    C3A C1A H1A2 . . 118.0 ?
    H1A1 C1A H1A2 . . 115.2 ?
    C3A C2A C1A . . 61.3(4) ?
    C3A C2A H2A1 . . 117.6 ?
    C1A C2A H2A1 . . 117.6 ?
    C3A C2A H2A2 . . 117.6 ?
    C1A C2A H2A2 . . 117.6 ?
    H2A1 C2A H2A2 . . 114.7 ?
    C1B C2B C3B . . 61.1(3) ?
    C1B C2B H2B1 . . 117.7 ?
    C3B C2B H2B1 . . 117.7 ?
    C1B C2B H2B2 . . 117.7 ?
    C3B C2B H2B2 . . 117.7 ?
    H2B1 C2B H2B2 . . 114.8 ?
    O1B C4B C3B . . 107.5(3) ?
    O1B C4B H4B1 . . 110.2 ?
    C3B C4B H4B1 . . 110.2 ?
    O1B C4B H4B2 . . 110.2 ?
    C3B C4B H4B2 . . 110.2 ?
    H4B1 C4B H4B2 . . 108.5 ?
    O1A C4A C3A . . 108.2(4) ?
    O1A C4A H4A1 . . 110.1 ?
    C3A C4A H4A1 . . 110.1 ?
    O1A C4A H4A2 . . 110.1 ?
    C3A C4A H4A2 . . 110.1 ?
    H4A1 C4A H4A2 . . 108.4 ?
    O1A C5A C10A . . 126.2(3) ?
    O1A C5A C6A . . 115.8(3) ?
    C10A C5A C6A . . 118.0(3) ?
    O1B C5B C10B . . 125.8(3) ?
    O1B C5B C6B . . 115.7(3) ?
    C10B C5B C6B . . 118.5(3) ?
    C9A C10A C5A . . 121.0(3) ?
    C9A C10A H10A . . 119.5 ?
    C5A C10A H10A . . 119.5 ?
    C5B C10B C9B . . 121.1(3) ?
    C5B C10B H10B . . 119.4 ?
    C9B C10B H10B . . 119.4 ?
    C10A C9A C8A . . 119.8(3) ?
    C10A C9A C12A . . 118.6(3) ?
    C8A C9A C12A . . 121.6(3) ?
    C8B C9B C10B . . 119.4(3) ?
    C8B C9B C12B . . 122.5(3) ?
    C10B C9B C12B . . 118.1(3) ?
    C9B C8B C7B . . 119.5(3) ?
    C9B C8B H8B . . 120.2 ?
    C7B C8B H8B . . 120.2 ?
    C7A C8A C9A . . 119.8(3) ?
    C7A C8A H8A . . 120.1 ?
    C9A C8A H8A . . 120.1 ?
    C6A C7A C8A . . 119.9(3) ?
    C6A C7A H7A . . 120.1 ?
    C8A C7A H7A . . 120.1 ?
    C6B C7B C8B . . 120.4(3) ?
    C6B C7B H7B . . 119.8 ?
    C8B C7B H7B . . 119.8 ?
    C7A C6A O2A . . 118.2(3) ?
    C7A C6A C5A . . 121.5(3) ?
    O2A C6A C5A . . 120.2(3) ?
    C7B C6B C5B . . 121.1(3) ?
    C7B C6B O2B . . 117.9(3) ?
    C5B C6B O2B . . 121.0(3) ?
    F1B C11B F2B . . 106.9(3) ?
    F1B C11B O2B . . 106.0(3) ?
    F2B C11B O2B . . 110.3(3) ?
    F1B C11B H11B . . 111.2 ?
    F2B C11B H11B . . 111.2 ?
    O2B C11B H11B . . 111.2 ?
    F1A C11A F2A . . 107.2(4) ?
    F1A C11A O2A . . 105.8(3) ?
    F2A C11A O2A . . 110.7(3) ?
    F1A C11A H11A . . 111.0 ?
    F2A C11A H11A . . 111.0 ?
    O2A C11A H11A . . 111.0 ?
    O3A C12A N1A . . 123.4(3) ?
    O3A C12A C9A . . 119.8(3) ?
    N1A C12A C9A . . 116.8(3) ?
    O3B C12B N1B . . 121.8(3) ?
    O3B C12B C9B . . 120.3(3) ?
    N1B C12B C9B . . 117.8(3) ?
    N1B C13B C14B . . 111.1(3) ?
    N1B C13B H13A . . 109.4 ?
    C14B C13B H13A . . 109.4 ?
    N1B C13B H13B . . 109.4 ?
    C14B C13B H13B . . 109.4 ?
    H13A C13B H13B . . 108.0 ?
    N1A C13A C14A . . 113.4(3) ?
    N1A C13A H13C . . 108.9 ?
    C14A C13A H13C . . 108.9 ?
    N1A C13A H13D . . 108.9 ?
    C14A C13A H13D . . 108.9 ?
    H13C C13A H13D . . 107.7 ?
    N2A C14A C15A . . 122.4(4) ?
    N2A C14A C13A . . 115.2(4) ?
    C15A C14A C13A . . 122.4(3) ?
    N2B C14B C15B . . 122.2(5) ?
    N2B C14B C13B . . 115.0(4) ?
    C15B C14B C13B . . 122.8(4) ?
    C14A C15A C16A . . 117.8(4) ?
    C14A C15A H15A . . 121.1 ?
    C16A C15A H15A . . 121.1 ?
    C14B C15B C16B . . 119.8(6) ?
    C14B C15B H15B . . 120.1 ?
    C16B C15B H15B . . 120.1 ?
    C17A C16A C15A . . 119.9(5) ?
    C17A C16A H16A . . 120.1 ?
    C15A C16A H16A . . 120.1 ?
    C17B C16B C15B . . 117.6(7) ?
    C17B C16B H16B . . 121.2 ?
    C15B C16B H16B . . 121.2 ?
    C18A C17A C16A . . 118.8(5) ?
    C18A C17A H17A . . 120.6 ?
    C16A C17A H17A . . 120.6 ?
    C18B C17B C16B . . 118.7(6) ?
    C18B C17B H17B . . 120.6 ?
    C16B C17B H17B . . 120.6 ?
    C17A C18A N2A . . 123.9(5) ?
    C17A C18A H18A . . 118.0 ?
    N2A C18A H18A . . 118.0 ?
    N2B C18B C17B . . 123.6(6) ?
    N2B C18B H18B . . 118.2 ?
    C17B C18B H18B . . 118.2 ?
    C12A N1A C13A . . 123.9(3) ?
    C12A N1A H1A . . 121(3) ?
    C13A N1A H1A . . 115(3) ?
    C12B N1B C13B . . 123.5(3) ?
    C12B N1B H1B . . 121(3) ?
    C13B N1B H1B . . 115(3) ?
    C18B N2B C14B . . 117.9(5) ?
    C14A N2A C18A . . 117.2(4) ?
    C5B O1B C4B . . 117.9(3) ?
    C5A O1A C4A . . 119.1(3) ?
    C11A O2A C6A . . 115.0(3) ?
    C11B O2B C6B . . 116.0(3) ?
loop_
    _geom_torsion_atom_site_label_1
    _geom_torsion_atom_site_label_2
    _geom_torsion_atom_site_label_3
    _geom_torsion_atom_site_label_4
    _geom_torsion_site_symmetry_1
    _geom_torsion_site_symmetry_2
    _geom_torsion_site_symmetry_3
    _geom_torsion_site_symmetry_4
    _geom_torsion
    _geom_torsion_publ_flag
    C4B C3B C1B C2B . . . . -109.8(5) ?
    C4A C3A C1A C2A . . . . 110.6(7) ?
    C4A C3A C2A C1A . . . . -110.6(7) ?
    C4B C3B C2B C1B . . . . 107.3(5) ?
    C2B C3B C4B O1B . . . . 84.0(5) ?
    C1B C3B C4B O1B . . . . 153.0(4) ?
    C2A C3A C4A O1A . . . . -81.6(7) ?
    C1A C3A C4A O1A . . . . -153.9(5) ?
    O1A C5A C10A C9A . . . . -179.3(3) ?
    C6A C5A C10A C9A . . . . 1.3(5) ?
    O1B C5B C10B C9B . . . . 179.4(3) ?
    C6B C5B C10B C9B . . . . -1.4(5) ?
    C5A C10A C9A C8A . . . . -0.6(5) ?
    C5A C10A C9A C12A . . . . -178.7(3) ?
    C5B C10B C9B C8B . . . . 0.9(5) ?
    C5B C10B C9B C12B . . . . 178.2(3) ?
    C10B C9B C8B C7B . . . . -0.1(5) ?
    C12B C9B C8B C7B . . . . -177.3(3) ?
    C10A C9A C8A C7A . . . . -0.1(5) ?
    C12A C9A C8A C7A . . . . 177.9(3) ?
    C9A C8A C7A C6A . . . . 0.0(5) ?
    C9B C8B C7B C6B . . . . 0.0(5) ?
    C8A C7A C6A O2A . . . . 177.8(3) ?
    C8A C7A C6A C5A . . . . 0.8(5) ?
    O1A C5A C6A C7A . . . . 179.1(3) ?
    C10A C5A C6A C7A . . . . -1.5(5) ?
    O1A C5A C6A O2A . . . . 2.1(5) ?
    C10A C5A C6A O2A . . . . -178.4(3) ?
    C8B C7B C6B C5B . . . . -0.5(5) ?
    C8B C7B C6B O2B . . . . -177.4(3) ?
    O1B C5B C6B C7B . . . . -179.5(3) ?
    C10B C5B C6B C7B . . . . 1.2(5) ?
    O1B C5B C6B O2B . . . . -2.7(5) ?
    C10B C5B C6B O2B . . . . 178.1(3) ?
    C10A C9A C12A O3A . . . . 21.9(5) ?
    C8A C9A C12A O3A . . . . -156.1(3) ?
    C10A C9A C12A N1A . . . . -159.6(3) ?
    C8A C9A C12A N1A . . . . 22.4(5) ?
    C8B C9B C12B O3B . . . . 156.8(3) ?
    C10B C9B C12B O3B . . . . -20.3(5) ?
    C8B C9B C12B N1B . . . . -22.2(5) ?
    C10B C9B C12B N1B . . . . 160.6(3) ?
    N1A C13A C14A N2A . . . . 154.4(4) ?
    N1A C13A C14A C15A . . . . -26.1(5) ?
    N1B C13B C14B N2B . . . . -82.7(4) ?
    N1B C13B C14B C15B . . . . 98.2(5) ?
    N2A C14A C15A C16A . . . . 0.1(6) ?
    C13A C14A C15A C16A . . . . -179.4(4) ?
    N2B C14B C15B C16B . . . . 2.7(10) ?
    C13B C14B C15B C16B . . . . -178.3(6) ?
    C14A C15A C16A C17A . . . . -0.5(8) ?
    C14B C15B C16B C17B . . . . -0.1(12) ?
    C15A C16A C17A C18A . . . . 0.4(9) ?
    C15B C16B C17B C18B . . . . -3.0(13) ?
    C16A C17A C18A N2A . . . . 0.1(10) ?
    C16B C17B C18B N2B . . . . 3.9(12) ?
    O3A C12A N1A C13A . . . . 2.1(6) ?
    C9A C12A N1A C13A . . . . -176.3(3) ?
    C14A C13A N1A C12A . . . . 117.2(4) ?
    O3B C12B N1B C13B . . . . -3.8(6) ?
    C9B C12B N1B C13B . . . . 175.2(3) ?
    C14B C13B N1B C12B . . . . -101.4(4) ?
    C17B C18B N2B C14B . . . . -1.5(11) ?
    C15B C14B N2B C18B . . . . -1.9(8) ?
    C13B C14B N2B C18B . . . . 179.0(5) ?
    C15A C14A N2A C18A . . . . 0.3(7) ?
    C13A C14A N2A C18A . . . . 179.8(5) ?
    C17A C18A N2A C14A . . . . -0.4(9) ?
    C10B C5B O1B C4B . . . . 2.7(5) ?
    C6B C5B O1B C4B . . . . -176.5(3) ?
    C3B C4B O1B C5B . . . . 177.4(3) ?
    C10A C5A O1A C4A . . . . -2.0(6) ?
    C6A C5A O1A C4A . . . . 177.5(3) ?
    C3A C4A O1A C5A . . . . -178.0(4) ?
    F1A C11A O2A C6A . . . . -179.5(3) ?
    F2A C11A O2A C6A . . . . -63.7(4) ?
    C7A C6A O2A C11A . . . . 110.5(4) ?
    C5A C6A O2A C11A . . . . -72.5(4) ?
    F1B C11B O2B C6B . . . . 173.3(3) ?
    F2B C11B O2B C6B . . . . 58.0(4) ?
    C7B C6B O2B C11B . . . . -111.5(4) ?
    C5B C6B O2B C11B . . . . 71.5(4) ?
loop_
    _geom_hbond_atom_site_label_D
    _geom_hbond_atom_site_label_H
    _geom_hbond_atom_site_label_A
    _geom_hbond_site_symmetry_A
    _geom_hbond_distance_DH
    _geom_hbond_distance_HA
    _geom_hbond_distance_DA
    _geom_hbond_angle_DHA
    C11A H11A O3B . 0.98 2.44 3.136(5) 128
    C11B H11B O3A . 0.98 2.47 3.210(5) 132
    C4B H4B1 Cg3 . 0.97 2.87 3.689(4) 143
    C4A H4A2 Cg6 . 0.97 2.90 3.717(5) 143
    N1A H1A O3B 3_466 0.84(4) 2.08(4) 2.895(4) 163(4)
    N1B H1B O3A 3_565 0.75(4) 2.21(4) 2.939(4) 164(4)
    C13A H13C N2B 3_465 0.97 2.55 3.347(5) 140
    C13A H13D F1A 3_466 0.97 2.52 3.294(6) 136
    C13B H13B Cg2 3_566 0.97 2.73 3.748(4) 137
_shelx_space_group_comment
;
The symmetry employed for this shelxl refinement is uniquely defined
by the following loop, which should always be used as a source of
symmetry information in preference to the above space-group names.
They are only intended as comments.
;
_shelx_estimated_absorpt_T_min     0.969
_shelx_estimated_absorpt_T_max     0.979
_shelx_hkl_file
;
  -1   0   0    0.00    0.00
   1   0   0    0.01    0.01
   2   0   0    2.28    0.07
   2   0   0    1.88    0.09
   2   0   0    1.84    0.07
  -2   0   0    1.93    0.09
   3   0   0    0.00    0.02
   3   0   0    0.02    0.01
   4   0   0  108.01    3.73
   6   0   0    1.98    0.14
   8   0   0   12.23    0.51
   9   0   0   -0.20    0.05
  10   0   0    5.36    0.29
  11   0   0    0.18    0.10
  12   0   0    3.96    0.28
  13   0   0   -0.08    0.11
  14   0   0    2.53    0.23
  15   0   0    0.23    0.14
  16   0   0   -0.09    0.13
  17   0   0    0.01    0.12
   0   0   1    0.56    0.03
   0   0   1    0.61    0.02
   0   0   1    0.54    0.04
   0   0  -1    0.52    0.03
   1   0   1    8.83    0.32
  -1   0   1    9.17    0.30
   1   0   1    9.02    0.34
  -1   0  -1    9.06    0.32
   1   0  -1    9.00    0.32
   2   0   1  257.43    9.17
  -2   0   1  273.33    8.50
   2   0   1  269.86    9.56
   2   0  -1  267.86    9.13
  -2   0  -1  263.92    9.13
  -3   0   1  143.30    4.47
   3   0   1  137.26    4.83
   3   0   1  143.47    5.06
   3   0  -1  138.40    4.84
  -4   0   1   15.46    0.50
   4   0   1   14.74    0.56
   4   0   1   14.27    0.55
   4   0  -1   14.99    0.56
  -5   0   1   12.15    0.39
   5   0   1   12.75    0.45
   5   0  -1   10.39    0.39
   5   0  -1   10.47    0.45
  -6   0   1   11.07    0.40
   6   0  -1   12.16    0.47
   6   0  -1   11.47    0.39
  -7   0   1   25.05    0.82
   7   0   1   23.88    0.92
   7   0  -1   24.93    0.80
   7   0  -1   24.50    0.92
   7   0  -1   24.34    0.80
   8   0   1    6.65    0.32
  -8   0   1    7.15    0.26
   8   0  -1    7.01    0.23
   8   0  -1    6.59    0.24
   8   0  -1    6.58    0.33
   9   0   1    0.62    0.11
  -9   0   1    0.75    0.07
   9   0  -1    0.68    0.11
  10   0   1    0.10    0.09
  10   0  -1   -0.03    0.07
  11   0   1    0.32    0.10
  11   0  -1    0.20    0.10
  12   0   1    1.60    0.19
  12   0  -1    2.22    0.21
  13   0   1   -0.03    0.10
  13   0  -1   -0.04    0.10
  14   0   1    0.12    0.12
  14   0  -1    0.33    0.14
  15   0   1    0.03    0.11
  15   0  -1    0.26    0.14
  16   0   1   -0.04    0.12
  16   0  -1    0.06    0.13
  17   0   1    0.38    0.17
  17   0  -1    0.31    0.16
   0   0   2  887.82   32.81
   0   0   2 1000.00   29.21
   0   0   2  849.12   29.11
   0   0   2  982.06   31.45
   0   0  -2  849.81   31.43
  -1   0   2    4.06    0.15
   1   0   2    3.62    0.18
  -1   0   2    4.47    0.18
  -1   0   2    4.21    0.16
   1   0  -2    4.28    0.16
  -1   0  -2    3.75    0.15
  -1   0  -2    3.94    0.15
   1   0  -2    4.35    0.15
  -2   0   2    4.46    0.19
   2   0   2    4.34    0.17
   2   0   2    4.45    0.20
  -2   0   2    4.66    0.17
   2   0  -2    4.44    0.18
  -3   0   2   21.75    0.79
  -3   0   2   21.10    0.70
   3   0   2   20.71    0.76
   3   0   2   21.81    0.81
   3   0  -2   21.44    0.77
  -4   0   2    1.16    0.07
  -4   0   2    1.12    0.08
   4   0   2    1.39    0.10
   4   0   2    1.38    0.09
   4   0  -2    0.94    0.09
  -5   0   2    3.32    0.14
  -5   0   2    3.25    0.15
   5   0  -2    3.16    0.17
   6   0   2    0.13    0.07
   6   0   2    0.14    0.06
  -7   0   2    2.01    0.10
  -7   0   2    1.86    0.11
   7   0   2    1.66    0.14
   7   0  -2    1.95    0.15
   7   0  -2    1.99    0.11
   8   0   2    4.60    0.25
  -8   0   2    5.17    0.21
   8   0  -2    4.81    0.26
   8   0  -2    4.88    0.20
  -9   0   2    2.54    0.14
   9   0  -2    2.36    0.19
   9   0  -2    2.44    0.12
  10   0   2    2.14    0.18
  10   0  -2    1.79    0.17
  10   0  -2    1.74    0.10
  11   0   2    0.36    0.10
  11   0  -2    0.08    0.10
  12   0   2    2.75    0.22
  12   0  -2    2.46    0.22
  13   0   2    0.26    0.12
  13   0  -2    0.38    0.13
  14   0   2   -0.06    0.11
  14   0  -2    0.21    0.13
  15   0   2    0.20    0.13
  15   0  -2    0.25    0.14
  16   0   2    0.01    0.13
  16   0  -2   -0.15    0.11
  17   0   2   -0.02    0.14
  17   0  -2    0.18    0.15
   0   0   3    0.00    0.04
   0   0   3    0.06    0.02
   0   0   3    0.01    0.02
   0   0   3    0.07    0.02
   0   0  -3    0.00    0.02
  -1   0   3    2.56    0.15
   1   0   3    2.31    0.15
  -1   0   3    2.70    0.11
  -1   0  -3    2.72    0.11
   1   0  -3    2.20    0.12
   1   0  -3    2.71    0.12
   2   0   3   25.30    0.87
  -2   0   3   24.47    0.81
  -2   0   3   26.81    0.94
   2   0   3   22.08    0.94
   2   0  -3   25.71    0.88
  -2   0  -3   24.21    0.87
  -3   0   3    3.15    0.13
   3   0   3    3.51    0.18
  -3   0   3    3.02    0.16
   3   0   3    3.18    0.14
   3   0  -3    2.90    0.15
  -4   0   3    0.25    0.04
  -4   0   3    0.44    0.06
   4   0   3    0.64    0.08
   4   0  -3    0.30    0.06
  -5   0   3   30.80    1.05
   5   0   3   31.89    1.21
   5   0   3   32.41    1.14
  -5   0   3   32.81    1.18
   5   0  -3   31.61    1.15
   6   0   3    0.29    0.06
  -6   0   3    0.12    0.05
   6   0   3    0.06    0.07
   6   0  -3    0.18    0.06
  -7   0   3    1.91    0.12
   7   0   3    1.48    0.13
   7   0   3    1.87    0.15
  -7   0   3    1.92    0.11
   7   0  -3    2.00    0.15
   8   0   3    0.14    0.07
  -8   0   3    0.37    0.06
  -8   0   3    0.70    0.06
   8   0  -3    0.46    0.09
   9   0   3    0.19    0.08
  -9   0   3    0.00    0.05
   9   0  -3    0.02    0.05
   9   0  -3   -0.03    0.07
  10   0   3    0.63    0.11
 -10   0   3    0.29    0.07
  10   0  -3    0.24    0.09
  10   0  -3    0.16    0.06
  11   0   3    0.02    0.09
  11   0  -3    0.05    0.05
  11   0  -3   -0.11    0.09
  12   0   3    1.75    0.18
  12   0  -3    1.82    0.20
  12   0  -3    1.59    0.11
  13   0   3    0.07    0.11
  13   0  -3    0.17    0.05
  13   0  -3    0.28    0.12
  14   0   3    0.01    0.11
  14   0  -3    0.17    0.12
  15   0   3    0.12    0.13
  15   0  -3    0.02    0.12
  16   0   3   -0.11    0.13
  16   0  -3    0.20    0.14
  17   0   3    0.33    0.17
   0   0   4   55.59    1.65
   0   0   4   49.67    1.90
   0   0   4   49.62    1.64
   0   0  -4   50.27    1.78
  -1   0   4    1.73    0.08
   1   0   4    1.27    0.12
  -1   0   4    1.31    0.12
  -1   0  -4    1.41    0.08
   1   0  -4    1.50    0.09
   2   0   4    0.01    0.06
  -2   0   4   -0.07    0.05
  -2   0   4   -0.02    0.03
   2   0  -4   -0.04    0.03
   3   0   4   30.00    0.92
  -3   0   4   23.72    0.86
   3   0   4   27.26    1.01
  -3   0   4   23.32    0.98
   3   0  -4   23.75    0.93
  -3   0  -4   26.77    0.91
  -4   0   4    0.40    0.08
   4   0   4    0.49    0.09
  -4   0   4    0.39    0.06
   4   0  -4    0.43    0.07
  -5   0   4   15.42    0.55
   5   0   4   15.85    0.65
  -5   0   4   15.85    0.62
   5   0   4   15.72    0.58
   5   0  -4   15.37    0.60
   6   0   4    1.23    0.10
   6   0   4    0.90    0.12
  -6   0   4    1.05    0.10
  -6   0   4    1.14    0.09
   6   0  -4    1.14    0.11
  -7   0   4    6.48    0.28
   7   0   4    7.36    0.35
  -7   0   4    7.25    0.31
   7   0   4    7.36    0.32
   7   0  -4    6.85    0.33
   8   0   4    0.57    0.10
   8   0   4    0.53    0.11
  -8   0   4    0.77    0.08
   8   0  -4    0.83    0.11
   8   0  -4    0.65    0.09
  -9   0   4    0.42    0.08
   9   0   4    0.94    0.12
   9   0  -4    0.47    0.11
   9   0  -4    0.53    0.09
  10   0   4    2.20    0.18
 -10   0   4    1.93    0.15
  10   0  -4    2.18    0.15
  10   0  -4    2.04    0.19
  11   0   4    0.07    0.10
 -11   0   4   -0.01    0.07
  11   0  -4    0.00    0.07
  11   0  -4    0.01    0.08
  12   0   4    2.35    0.21
  12   0  -4    2.43    0.23
  12   0  -4    2.31    0.15
  13   0   4    0.47    0.13
  13   0  -4    0.78    0.16
  13   0  -4    0.53    0.08
  14   0   4   -0.06    0.11
  14   0  -4    0.09    0.12
  14   0  -4    0.02    0.05
  15   0   4   -0.06    0.13
  15   0  -4   -0.02    0.12
  16   0   4   -0.03    0.13
  16   0  -4   -0.23    0.10
   0   0   5   -0.08    0.07
   0   0  -5   -0.05    0.04
   0   0  -5   -0.01    0.03
  -1   0   5    0.01    0.07
  -1   0   5    0.01    0.04
  -1   0   5    0.02    0.03
   1   0   5    0.00    0.08
   1   0  -5    0.03    0.04
  -2   0   5    2.41    0.12
   2   0   5    2.33    0.18
  -2   0   5    2.51    0.18
   2   0  -5    2.20    0.13
  -2   0  -5    2.65    0.12
  -3   0   5    8.02    0.37
   3   0   5    8.08    0.39
  -3   0   5    8.14    0.30
  -3   0  -5    8.20    0.31
   3   0  -5    7.67    0.33
   4   0   5    0.36    0.11
  -4   0   5    0.13    0.05
  -4   0   5    0.06    0.08
   4   0  -5    0.15    0.05
   5   0   5    6.76    0.29
  -5   0   5    7.01    0.33
  -5   0   5    7.56    0.28
   5   0   5    7.20    0.36
   5   0  -5    6.77    0.31
  -5   0  -5    7.05    0.28
   6   0   5    0.10    0.09
  -6   0   5    0.30    0.08
  -6   0   5    0.22    0.06
   6   0  -5    0.11    0.07
   7   0   5    1.34    0.12
   7   0   5    1.19    0.15
  -7   0   5    1.00    0.10
  -7   0   5    0.97    0.11
   7   0  -5    1.07    0.12
   8   0   5    3.35    0.24
   8   0   5    3.37    0.20
  -8   0   5    3.52    0.19
   8   0  -5    3.55    0.23
  -9   0   5    0.03    0.06
   9   0   5    0.06    0.07
   9   0   5   -0.06    0.09
   9   0  -5    0.01    0.08
   9   0  -5   -0.01    0.08
  10   0   5    0.94    0.13
 -10   0   5    0.90    0.11
  10   0  -5    0.86    0.14
  10   0  -5    0.98    0.12
  11   0   5   -0.04    0.09
 -11   0   5    0.03    0.07
  11   0  -5    0.07    0.08
  11   0  -5   -0.06    0.09
  12   0   5    0.13    0.12
 -12   0   5   -0.04    0.07
  12   0  -5   -0.09    0.07
  12   0  -5    0.10    0.11
  13   0   5    0.18    0.13
  13   0  -5    0.25    0.13
  13   0  -5    0.32    0.09
  14   0   5    0.02    0.12
  14   0  -5   -0.02    0.07
  14   0  -5   -0.04    0.11
  15   0   5    1.25    0.19
  15   0  -5    1.22    0.20
  15   0  -5    1.03    0.10
  16   0  -5    0.37    0.16
   0   0   6   74.33    2.75
   0   0  -6   73.26    2.55
   1   0   6    5.32    0.30
  -1   0   6    5.63    0.19
  -1   0   6    4.87    0.29
  -1   0   6    5.23    0.19
   1   0  -6    4.90    0.22
  -1   0  -6    5.03    0.21
   2   0   6    0.72    0.12
  -2   0   6    0.67    0.11
  -2   0   6    0.83    0.07
  -2   0  -6    0.74    0.07
   2   0  -6    0.83    0.08
   3   0   6    0.20    0.10
  -3   0   6    0.32    0.09
  -3   0   6    0.20    0.05
  -3   0  -6    0.37    0.05
   3   0  -6    0.27    0.06
  -4   0   6    0.78    0.12
   4   0   6    1.13    0.14
   4   0  -6    0.79    0.09
  -5   0   6    0.84    0.09
  -5   0   6    0.98    0.12
   5   0   6    0.98    0.14
  -5   0  -6    0.76    0.07
   5   0  -6    0.86    0.10
   6   0   6    3.41    0.16
   6   0   6    3.26    0.24
  -6   0   6    2.25    0.19
  -6   0   6    2.74    0.16
  -6   0  -6    3.10    0.15
   6   0  -6    2.59    0.18
  -7   0   6    2.08    0.15
   7   0   6    2.30    0.15
   7   0   6    2.22    0.21
  -7   0   6    1.68    0.17
   7   0  -6    2.01    0.17
  -7   0  -6    2.12    0.13
   8   0   6    0.10    0.12
  -8   0   6    0.00    0.06
   8   0   6    0.06    0.07
  -8   0  -6    0.01    0.05
   8   0  -6   -0.07    0.07
   9   0   6    0.63    0.15
  -9   0   6    1.03    0.12
   9   0  -6    1.13    0.14
   9   0  -6    0.97    0.13
  10   0   6    2.55    0.23
 -10   0   6    2.44    0.17
  10   0  -6    2.68    0.22
  10   0  -6    2.68    0.18
 -11   0   6    0.15    0.08
  11   0  -6    0.19    0.12
  11   0  -6   -0.02    0.09
 -12   0   6    1.83    0.16
  12   0  -6    2.10    0.22
  12   0  -6    2.18    0.18
 -13   0   6    0.29    0.10
  13   0  -6    0.34    0.11
  13   0  -6    0.30    0.14
  14   0  -6    0.05    0.09
  14   0  -6    0.13    0.13
  15   0  -6    0.05    0.08
  15   0  -6    0.07    0.12
   0   0   7   -0.10    0.09
  -1   0   7    0.76    0.13
   1   0   7    0.75    0.14
   1   0  -7    0.95    0.08
   2   0   7    1.20    0.16
  -2   0   7    1.23    0.15
  -2   0   7    1.15    0.08
   2   0  -7    1.00    0.09
  -3   0   7    0.62    0.13
  -3   0   7    0.71    0.07
   3   0   7    0.63    0.14
   3   0  -7    0.58    0.08
  -4   0   7    1.99    0.13
  -4   0   7    1.99    0.19
   4   0   7    2.00    0.21
   4   0  -7    2.16    0.15
  -5   0   7    1.06    0.10
   5   0   7    0.96    0.16
  -5   0   7    1.09    0.14
   5   0  -7    1.02    0.11
  -6   0   7    0.02    0.10
  -6   0   7    0.13    0.07
   6   0   7    0.26    0.12
   6   0  -7    0.26    0.08
  -7   0   7    0.50    0.09
  -7   0   7    0.49    0.12
   7   0   7    0.69    0.15
   7   0  -7    0.62    0.11
   8   0   7    1.23    0.19
  -8   0   7    1.38    0.13
   8   0  -7    1.44    0.16
  -9   0   7   -0.12    0.07
   9   0   7    0.12    0.13
   9   0  -7   -0.09    0.09
   9   0  -7    0.01    0.09
  10   0   7    0.58    0.17
 -10   0   7    0.85    0.12
  10   0  -7    0.73    0.14
  10   0  -7    0.88    0.14
 -11   0   7    0.43    0.11
  11   0  -7    0.59    0.13
  11   0  -7    0.39    0.12
 -12   0   7    4.21    0.25
  12   0  -7    4.67    0.31
  12   0  -7    4.21    0.25
 -13   0   7   -0.15    0.09
  13   0  -7    0.02    0.10
  13   0  -7   -0.02    0.12
 -14   0   7    0.10    0.11
  14   0  -7    0.17    0.13
  14   0  -7    0.10    0.10
   0   0   8    0.70    0.15
  -1   0   8    0.04    0.12
   1   0   8    0.06    0.11
   2   0   8    0.42    0.14
  -2   0   8    0.31    0.05
  -2   0   8    0.29    0.13
   3   0   8    0.36    0.14
  -3   0   8    0.67    0.07
  -3   0   8    0.35    0.13
  -4   0   8    0.35    0.13
  -4   0   8    0.40    0.07
   4   0   8    0.32    0.14
   5   0   8    0.72    0.17
  -5   0   8    1.04    0.10
  -5   0   8    1.08    0.16
   6   0   8    0.07    0.14
  -6   0   8   -0.04    0.08
  -6   0   8    0.13    0.12
  -7   0   8    2.48    0.18
  -7   0   8    2.40    0.23
   7   0   8    2.79    0.27
   8   0   8    0.25    0.15
  -8   0   8    0.36    0.10
   9   0   8    0.56    0.18
  -9   0   8    0.52    0.11
   9   0  -8    0.66    0.14
  10   0   8    5.33    0.37
 -10   0   8    4.93    0.27
  10   0  -8    4.86    0.29
 -11   0   8    0.17    0.11
  11   0  -8    0.12    0.11
 -12   0   8    1.40    0.16
  12   0  -8    1.53    0.17
 -13   0   8    0.28    0.11
  13   0  -8    0.31    0.13
   0   0   9    0.09    0.12
  -1   0   9    0.66    0.16
   1   0   9    0.68    0.17
  -2   0   9    0.32    0.14
   2   0   9    0.49    0.15
  -3   0   9    2.48    0.24
  -3   0   9    2.68    0.13
   3   0   9    2.59    0.25
  -4   0   9    0.04    0.06
   4   0   9    0.00    0.13
  -4   0   9    0.12    0.12
  -5   0   9    0.13    0.13
   5   0   9    0.12    0.15
  -5   0   9    0.29    0.08
  -6   0   9    1.02    0.17
  -6   0   9    0.71    0.10
   6   0   9    0.70    0.18
   7   0   9    1.08    0.20
  -7   0   9    1.21    0.13
   8   0   9    1.45    0.22
  -8   0   9    1.35    0.14
  -9   0   9    0.12    0.10
   9   0   9    0.04    0.15
   9   0  -9    0.11    0.11
  10   0   9    0.18    0.17
 -10   0   9   -0.03    0.09
  10   0  -9    0.06    0.12
 -11   0   9    0.20    0.11
  11   0  -9    0.11    0.12
 -12   0   9    1.90    0.19
  12   0  -9    2.10    0.21
   0   0  10    0.19    0.15
   1   0  10   -0.05    0.14
  -1   0  10    0.24    0.15
   2   0  10    0.21    0.15
  -2   0  10    0.10    0.14
   3   0  10    0.70    0.18
  -3   0  10    0.30    0.16
  -4   0  10    0.54    0.16
   4   0  10    0.81    0.19
  -4   0  10    0.62    0.07
  -5   0  10    0.79    0.09
   5   0  10    1.01    0.20
  -5   0  10    0.84    0.17
  -6   0  10    0.15    0.08
  -6   0  10    0.01    0.13
   6   0  10    0.15    0.16
  -7   0  10   -0.06    0.08
   7   0  10    0.10    0.17
   8   0  10    0.06    0.17
  -8   0  10    0.17    0.10
   8   0 -10    0.21    0.13
  -9   0  10    0.02    0.09
   9   0  10   -0.02    0.16
   9   0 -10    0.10    0.12
 -10   0  10   -0.17    0.10
  10   0 -10   -0.01    0.12
   0   0  11    0.18    0.15
  -1   0  11    0.01    0.14
   1   0  11    0.06    0.16
   2   0  11    0.10    0.16
  -2   0  11    0.25    0.16
   3   0  11    0.03    0.15
  -3   0  11    0.01    0.14
   4   0  11    0.01    0.16
  -4   0  11    0.02    0.15
   5   0  11    0.39    0.19
  -5   0  11    0.27    0.16
  -6   0  11   -0.14    0.06
   6   0  11   -0.18    0.16
  -7   0  11   -0.11    0.07
   7   0  11   -0.27    0.16
   0   0  12   -0.15    0.16
  -1   0  12   -0.06    0.17
   1   0  12   -0.38    0.15
   2   0  12   -0.16    0.17
  -2   0  12    0.02    0.16
   3   0  12   -0.13    0.17
  -3   0  12    0.10    0.17
  17  -1   0   -0.08    0.12
  16  -1   0    0.58    0.18
  15  -1   0    0.18    0.12
  14  -1   0    0.67    0.16
  13  -1   0    1.13    0.17
  12  -1   0    0.71    0.14
  11  -1   0    0.15    0.10
  10  -1   0    0.99    0.13
   9  -1   0    0.28    0.09
   8  -1   0    7.36    0.35
   7  -1   0   48.33    1.73
   6  -1   0    4.83    0.23
   5  -1   0   68.76    2.40
   4  -1   0  612.35   19.35
   4  -1   0  591.44   20.65
   4  -1   0  607.38   19.32
   3  -1   0   32.22    1.05
   3  -1   0   33.02    1.04
   3  -1   0   32.29    1.14
  -2   1   0    0.06    0.02
   2  -1   0    0.06    0.02
   1  -1   0   25.23    0.80
  -1   1   0   24.02    0.86
   1  -1   0   24.80    0.86
   0  -1   0    0.00    0.00
   0   1   0    0.00    0.00
   1   1   0   24.71    0.80
  -1  -1   0   20.75    0.79
   2   1   0    0.08    0.02
   3   1   0   31.28    1.10
   4   1   0  604.23   20.66
   5   1   0   67.30    2.35
   6   1   0    4.95    0.24
   7   1   0   46.75    1.68
   8   1   0    7.26    0.34
   9   1   0    0.23    0.09
  10   1   0    0.83    0.12
  11   1   0   -0.05    0.08
  12   1   0    0.70    0.14
  13   1   0    1.21    0.18
  14   1   0    0.61    0.16
  15   1   0    0.08    0.14
  16   1   0    0.42    0.17
  17   1   0   -0.05    0.15
  17  -1   1    0.19    0.16
  17  -1  -1    0.07    0.14
  16  -1   1    0.24    0.14
  16  -1  -1    0.20    0.14
  15  -1   1    0.19    0.13
  15  -1  -1    0.09    0.12
  14  -1   1   -0.18    0.10
  14  -1  -1    0.17    0.13
  13  -1   1    0.53    0.14
  13  -1  -1    0.70    0.15
  12  -1   1    0.32    0.13
  12  -1  -1    0.51    0.14
  11  -1   1    0.00    0.09
  11  -1  -1    0.06    0.10
  10  -1   1    3.45    0.23
  10  -1  -1    3.02    0.21
  -9   1   1    0.44    0.06
   9  -1   1    0.52    0.10
   9  -1  -1    0.49    0.04
   9  -1  -1    0.44    0.09
  -8   1   1    6.16    0.23
  -8   1   1    5.96    0.23
   8  -1   1    4.71    0.27
   8  -1  -1    5.32    0.21
   8  -1  -1    5.56    0.29
   8  -1  -1    6.35    0.21
  -7   1   1    8.50    0.30
  -7   1   1    8.61    0.31
   7  -1  -1    7.48    0.28
   7  -1  -1    7.57    0.36
   6  -1   1   32.22    1.23
  -6   1   1   34.28    1.12
  -6   1   1   34.80    1.24
   6  -1  -1   35.95    1.11
   6  -1  -1   34.29    1.24
   6  -1  -1   34.09    1.12
  -5   1   1   20.70    0.76
  -5   1   1   21.26    0.69
   5  -1   1   21.11    0.77
   5  -1  -1   20.42    0.77
   4  -1   1   30.55    1.09
  -4   1   1   31.40    1.12
  -4   1   1   31.20    1.00
   4  -1  -1   29.76    1.09
  -3   1   1  286.84   10.33
   3  -1   1  282.68    9.83
  -3   1   1  291.35    9.16
   3  -1   1  281.05   10.29
   3  -1  -1  293.47    9.84
   2  -1   1   33.97    1.19
  -2   1   1   34.31    1.24
   2  -1   1   34.05    1.25
  -2   1   1   34.11    1.10
  -2   1  -1   34.61    1.19
   2  -1  -1   34.15    1.19
  -1   1   1   35.87    1.07
   1  -1   1   31.24    1.21
  -1   1   1   36.77    1.21
  -1   1   1   33.19    1.16
   1  -1   1   31.93    1.17
   1  -1  -1   32.77    1.07
  -1   1  -1   32.51    1.16
   1  -1  -1   32.28    1.16
   0  -1   1    0.02    0.01
   0  -1   1    0.03    0.01
   0   1   1    0.06    0.02
   0   1   1    0.02    0.00
   0  -1  -1    0.01    0.01
   1   1   1   32.65    1.17
  -1  -1   1   31.75    1.03
   1   1   1   31.70    1.11
   1   1  -1   32.20    1.11
  -1  -1  -1   31.96    1.11
  -1  -1  -1   31.72    1.11
   2   1   1   35.59    1.27
  -2  -1   1   35.81    1.12
   2   1   1   34.12    1.21
   2   1  -1   33.70    1.21
   3   1   1  288.85   10.13
  -3  -1   1  302.11    9.41
   3   1   1  299.45   10.60
   3   1  -1  296.19    9.39
   3   1  -1  291.79   10.13
   4   1   1   36.35    1.15
   4   1   1   31.48    1.18
  -4  -1   1   31.95    1.04
   4   1  -1   30.34    1.04
   4   1  -1   30.50    1.14
   5   1   1   20.15    0.76
   5   1   1   21.40    0.77
  -5  -1   1   21.19    0.68
   5   1  -1   20.02    0.76
   5   1  -1   20.07    0.68
   6   1   1   34.53    1.27
  -6  -1   1   36.51    1.15
   6   1  -1   34.64    1.14
   6   1  -1   34.20    1.27
   6   1  -1   36.39    1.14
  -7  -1   1    6.53    0.24
   7   1   1    5.19    0.29
   7   1  -1    6.48    0.22
   7   1  -1    6.60    0.22
   7   1  -1    6.52    0.30
   8   1   1    5.36    0.28
  -8  -1   1    5.55    0.22
   8   1  -1    5.73    0.19
   8   1  -1    5.22    0.28
   8   1  -1    5.75    0.19
   9   1   1    0.53    0.10
  -9  -1   1    0.47    0.06
   9   1  -1    0.54    0.10
  10   1  -1    2.53    0.19
  11   1   1    0.27    0.10
  11   1  -1    0.05    0.10
  12   1   1    0.45    0.13
  12   1  -1    0.41    0.13
  13   1   1    0.50    0.13
  13   1  -1    0.53    0.14
  14   1   1   -0.11    0.11
  14   1  -1    0.13    0.13
  15   1   1    0.25    0.14
  15   1  -1    0.21    0.14
  16   1   1    0.13    0.14
  16   1  -1    0.02    0.13
  17   1   1   -0.09    0.12
  17   1  -1    0.20    0.16
  17  -1   2   -0.17    0.14
  17  -1  -2   -0.15    0.13
  16  -1   2    0.70    0.18
  16  -1  -2    0.78    0.18
  15  -1   2   -0.03    0.12
  15  -1  -2   -0.02    0.12
  14  -1   2    0.08    0.12
  14  -1  -2    0.37    0.14
  13  -1   2    0.06    0.11
  13  -1  -2    0.35    0.12
  12  -1   2    0.88    0.14
  12  -1  -2    0.96    0.15
  11  -1   2    0.48    0.12
  11  -1  -2    0.40    0.05
  11  -1  -2    0.37    0.12
  10  -1   2    0.17    0.09
  10  -1  -2    0.13    0.05
  10  -1  -2    0.12    0.08
   9  -1   2    1.09    0.12
  -9   1   2    0.86    0.09
   9  -1  -2    0.66    0.11
   9  -1  -2    0.97    0.08
   8  -1   2    0.57    0.10
   8  -1  -2    0.91    0.11
  -7   1   2    1.04    0.08
  -7   1   2    1.19    0.07
   7  -1   2    0.66    0.10
   7  -1  -2    1.03    0.11
   7  -1  -2    1.01    0.08
   6  -1   2   24.02    0.89
  -6   1   2   24.33    0.80
  -6   1   2   23.83    0.89
   6  -1  -2   24.28    0.90
   5  -1   2   33.98    1.26
  -5   1   2   33.97    1.11
  -5   1   2   34.16    1.24
   5  -1   2   34.49    1.21
   5  -1  -2   32.71    1.21
   4  -1   2    1.65    0.11
   4  -1   2    1.66    0.09
  -4   1   2    1.39    0.08
  -4   1   2    1.42    0.09
   4  -1  -2    1.61    0.11
  -3   1   2   51.10    1.62
  -3   1   2   50.89    1.83
   3  -1   2   49.37    1.75
   3  -1   2   50.96    1.84
   3  -1  -2   49.00    1.75
   2  -1   2   10.99    0.40
  -2   1   2   11.24    0.43
   2  -1   2   10.98    0.44
  -2   1   2   12.44    0.38
  -2   1  -2   11.35    0.41
   2  -1  -2   10.72    0.39
   2  -1  -2   11.20    0.42
   1  -1   2   41.36    1.59
   1  -1   2   45.35    1.52
  -1   1   2   39.50    1.40
  -1   1  -2   42.26    1.51
   1  -1  -2   48.05    1.41
  -1   1  -2   41.60    1.51
   1  -1  -2   47.24    1.52
   0   1   2   48.27    1.83
   0  -1   2   52.08    1.61
   0   1   2   53.35    1.74
   0   1   2   48.25    1.61
   0   1   2   50.49    1.61
   0  -1   2   49.60    1.83
   0  -1   2   48.16    1.74
   0  -1  -2   54.24    1.74
   0   1  -2   47.82    1.75
  -1  -1   2   49.44    1.59
   1   1   2   40.89    1.59
   1   1   2   40.26    1.50
  -1  -1   2   45.30    1.51
  -1  -1   2   43.54    1.40
  -1  -1  -2   41.37    1.51
  -1  -1  -2   41.34    1.50
   1   1  -2   46.41    1.51
   2   1   2   11.19    0.44
  -2  -1   2   10.91    0.38
   2   1   2   11.09    0.40
  -2  -1   2   11.51    0.43
  -2  -1  -2   11.04    0.40
   2   1  -2   10.98    0.41
  -3  -1   2   53.14    1.83
   3   1   2   51.66    1.85
  -3  -1   2   48.64    1.62
   3   1   2   48.93    1.75
   3   1  -2   49.83    1.76
  -4  -1   2    1.33    0.08
  -4  -1   2    1.48    0.08
   4   1  -2    1.37    0.10
   5   1   2   34.05    1.23
  -5  -1   2   35.67    1.13
   5   1   2   34.63    1.28
  -5  -1   2   35.13    1.26
   5   1  -2   33.42    1.13
   5   1  -2   33.94    1.24
   6   1   2   25.02    0.94
   6   1   2   24.33    0.91
  -6  -1   2   25.90    0.82
   6   1  -2   23.31    0.82
   6   1  -2   24.92    0.92
   7   1   2    0.40    0.08
   7   1   2    0.72    0.10
   8   1   2    0.66    0.11
  -8  -1   2    0.81    0.08
   8   1  -2    0.82    0.07
   8   1  -2    0.79    0.10
  -9  -1   2    0.98    0.08
   9   1  -2    1.01    0.13
  10   1   2    0.10    0.09
  10   1  -2    0.12    0.04
  10   1  -2    0.16    0.09
  11   1   2    0.57    0.12
  11   1  -2    0.21    0.11
  11   1  -2    0.44    0.04
  12   1   2    1.13    0.16
  12   1  -2    1.10    0.16
  13   1   2    0.31    0.13
  13   1  -2    0.19    0.12
  14   1   2    0.26    0.13
  14   1  -2    0.25    0.14
  15   1   2    0.10    0.13
  15   1  -2    0.11    0.12
  16   1   2    0.64    0.17
  16   1  -2    0.38    0.16
  17   1   2    0.16    0.16
  17   1  -2    0.04    0.13
  17  -1   3    0.10    0.16
  16  -1   3    0.12    0.14
  16  -1  -3    0.13    0.14
  15  -1   3   -0.01    0.12
  15  -1  -3    0.06    0.12
  14  -1   3    0.08    0.12
  14  -1  -3    0.13    0.12
  13  -1   3    0.44    0.13
  13  -1  -3    0.25    0.06
  13  -1  -3    0.40    0.13
  12  -1   3    1.17    0.17
  12  -1  -3    1.85    0.19
  12  -1  -3    1.32    0.10
  11  -1   3    1.71    0.17
  11  -1  -3    1.75    0.18
  11  -1  -3    1.76    0.12
 -10   1   3    0.48    0.08
  10  -1   3    0.52    0.11
  10  -1  -3    0.48    0.07
  10  -1  -3    0.32    0.10
  -9   1   3   -0.04    0.04
   9  -1   3    0.12    0.08
   9  -1  -3   -0.02    0.07
   9  -1  -3   -0.04    0.05
  -8   1   3    2.69    0.14
  -8   1   3    2.88    0.15
   8  -1   3    2.91    0.18
   8  -1  -3    2.92    0.20
   8  -1  -3    2.58    0.15
  -7   1   3    1.51    0.11
   7  -1   3    1.28    0.12
   7  -1   3    1.31    0.13
  -7   1   3    1.72    0.11
   7  -1  -3    1.63    0.14
  -6   1   3    5.03    0.22
  -6   1   3    4.93    0.21
   6  -1   3    4.99    0.23
   6  -1   3    5.05    0.25
   6  -1  -3    4.62    0.24
  -5   1   3    8.73    0.36
  -5   1   3    8.63    0.33
   5  -1   3    9.51    0.36
   5  -1  -3    8.56    0.37
   4  -1   3    1.46    0.12
   4  -1   3    1.40    0.09
  -4   1   3    1.44    0.10
  -4   1   3    1.28    0.08
   4  -1  -3    1.40    0.10
   3  -1   3    2.95    0.13
   3  -1   3    3.12    0.17
  -3   1   3    2.52    0.15
  -3   1   3    2.87    0.12
   3  -1  -3    2.71    0.14
  -2   1   3   32.02    1.09
   2  -1   3   27.81    1.01
  -2   1   3   29.39    0.95
   2  -1   3   26.97    1.10
   2  -1  -3   30.80    0.96
   2  -1  -3   30.96    1.03
  -2   1  -3   27.32    1.02
  -2   1  -3   27.99    1.01
   1  -1   3  192.78    7.17
  -1   1   3  191.81    6.34
  -1   1   3  194.31    7.17
   1  -1  -3  199.90    6.35
  -1   1  -3  200.46    6.85
  -1   1  -3  196.14    6.87
   1  -1  -3  220.38    6.84
   0  -1   3   10.04    0.34
   0   1   3    9.82    0.34
   0  -1   3   10.17    0.36
   0  -1   3    9.89    0.42
   0  -1   3   11.01    0.34
   0   1   3   10.95    0.34
   0   1   3    9.52    0.42
   0  -1  -3   10.77    0.37
   0   1  -3    9.92    0.37
  -1  -1   3  215.60    6.33
   1   1   3  195.28    7.16
   1   1  -3  188.90    6.83
  -1  -1  -3  196.34    6.82
   2   1   3   27.21    1.13
  -2  -1   3   30.04    0.98
   2   1   3   29.57    1.05
  -2  -1   3   32.72    1.12
   2   1  -3   30.95    1.06
  -2  -1  -3   29.64    1.05
  -3  -1   3    2.77    0.15
   3   1   3    3.07    0.17
   3   1   3    3.30    0.14
  -3  -1   3    2.56    0.12
  -3  -1  -3    2.98    0.13
   3   1  -3    2.66    0.14
  -4  -1   3    1.40    0.10
  -4  -1   3    1.29    0.08
   4   1  -3    1.24    0.09
  -5  -1   3    8.37    0.36
   5   1   3    9.49    0.39
   5   1  -3    8.74    0.37
   6   1   3    5.15    0.26
  -6  -1   3    5.43    0.22
  -6  -1   3    5.18    0.21
   6   1   3    4.67    0.23
   6   1  -3    4.95    0.25
  -7  -1   3    1.64    0.10
   7   1   3    1.31    0.12
   7   1   3    1.26    0.12
  -7  -1   3    1.43    0.10
   7   1  -3    1.54    0.14
   7   1  -3    1.53    0.10
   8   1   3    2.71    0.19
  -8  -1   3    3.19    0.16
   8   1   3    2.55    0.18
   8   1  -3    3.41    0.21
   8   1  -3    3.34    0.16
   9   1   3    0.17    0.08
  -9  -1   3    0.09    0.06
   9   1  -3   -0.06    0.05
   9   1  -3    0.02    0.07
  10   1   3    0.44    0.11
 -10  -1   3    0.52    0.08
  10   1  -3    0.47    0.11
  10   1  -3    0.37    0.07
  11   1   3    1.80    0.17
  11   1  -3    1.41    0.11
  11   1  -3    1.51    0.17
  12   1   3    1.23    0.16
  12   1  -3    1.22    0.17
  12   1  -3    1.11    0.09
  13   1   3    0.39    0.13
  13   1  -3    0.13    0.12
  13   1  -3    0.25    0.04
  14   1   3    0.10    0.13
  14   1  -3    0.24    0.13
  15   1   3    0.10    0.13
  15   1  -3    0.00    0.10
  16   1   3    0.12    0.14
  16   1  -3    0.17    0.14
  17   1   3    0.00    0.14
  16  -1   4    0.92    0.20
  16  -1  -4    0.66    0.18
  15  -1   4    0.49    0.16
  15  -1  -4    0.11    0.05
  15  -1  -4    0.21    0.14
  14  -1   4    0.27    0.13
  14  -1  -4    0.19    0.13
  14  -1  -4    0.23    0.07
  13  -1   4    0.84    0.16
  13  -1  -4    1.05    0.10
  13  -1  -4    1.04    0.17
  12  -1   4    1.56    0.18
  12  -1  -4    1.00    0.11
  12  -1  -4    1.26    0.17
  11  -1   4    0.18    0.10
 -11   1   4    0.36    0.08
  11  -1  -4    0.34    0.08
  11  -1  -4    0.22    0.11
 -10   1   4    0.04    0.06
  10  -1   4    0.09    0.09
  10  -1  -4   -0.01    0.09
  10  -1  -4    0.06    0.07
   9  -1   4    0.12    0.08
  -9   1   4    0.08    0.07
   9  -1  -4    0.05    0.07
   9  -1  -4    0.11    0.09
  -8   1   4    1.28    0.11
   8  -1   4    1.30    0.12
  -8   1   4    1.10    0.10
   8  -1   4    1.17    0.13
   8  -1  -4    1.02    0.13
   7  -1   4    1.40    0.12
   7  -1   4    1.16    0.14
  -6   1   4    0.21    0.06
  -6   1   4    0.14    0.06
   6  -1   4    0.26    0.09
   6  -1   4    0.34    0.06
   6  -1  -4    0.31    0.07
  -5   1   4    5.20    0.25
   5  -1   4    5.42    0.27
  -5   1   4    4.97    0.21
   5  -1  -4    5.04    0.25
   4  -1   4    7.02    0.34
  -4   1   4    7.46    0.27
   4  -1   4    6.85    0.28
  -4   1   4    6.90    0.31
  -4   1  -4    6.68    0.27
   4  -1  -4    6.76    0.30
  -3   1   4   59.60    2.04
  -3   1   4   57.55    1.78
   3  -1   4   51.49    2.04
   3  -1   4   55.16    1.91
  -3   1  -4   55.43    1.91
   3  -1  -4   51.19    1.93
   2  -1   4    2.21    0.17
  -2   1   4    2.43    0.16
  -2   1   4    2.49    0.11
  -2   1  -4    2.14    0.10
   2  -1  -4    2.61    0.13
  -1   1   4    8.21    0.38
   1  -1   4    8.65    0.31
  -1   1   4    8.36    0.30
   1  -1   4    8.05    0.38
  -1   1   4    9.66    0.31
   1  -1  -4    8.41    0.32
  -1   1  -4    8.34    0.31
   1  -1  -4    9.48    0.33
  -1   1  -4    8.74    0.32
   0  -1   4  160.38    4.88
   0  -1   4  150.10    5.55
   0  -1   4  154.71    4.88
   0   1   4  151.10    5.55
   0   1  -4  149.75    5.27
   0  -1  -4  154.05    5.27
  -1  -1   4    9.56    0.31
  -1  -1   4    8.74    0.38
   1   1   4    8.27    0.38
  -1  -1  -4    8.47    0.32
   1   1  -4    8.34    0.32
  -2  -1   4    2.42    0.12
  -2  -1   4    2.50    0.16
   2   1  -4    2.34    0.13
  -2  -1  -4    3.12    0.12
   3   1   4   54.19    1.96
  -3  -1   4   59.99    2.08
   3   1   4   54.08    2.09
  -3  -1   4   56.29    1.83
  -3  -1  -4   53.48    1.95
   3   1  -4   60.45    1.97
  -4  -1   4    6.82    0.32
  -4  -1   4    7.05    0.28
   4   1   4    7.48    0.35
   4   1   4    7.50    0.29
  -4  -1  -4    7.24    0.28
   4   1  -4    7.03    0.30
   5   1   4    5.28    0.28
   5   1   4    5.15    0.23
  -5  -1   4    5.04    0.24
  -5  -1   4    5.04    0.21
   5   1  -4    4.99    0.24
   6   1   4    0.33    0.07
   6   1   4    0.15    0.09
  -6  -1   4    0.08    0.06
   6   1  -4    0.14    0.07
   7   1   4    1.38    0.13
  -7  -1   4    2.01    0.12
  -7  -1   4    1.73    0.12
   7   1   4    1.28    0.14
   7   1  -4    1.54    0.14
   8   1   4    1.37    0.13
  -8  -1   4    1.14    0.10
   8   1   4    1.33    0.14
   8   1  -4    1.21    0.13
   8   1  -4    1.14    0.11
  -9  -1   4    0.21    0.07
   9   1  -4    0.10    0.08
   9   1  -4    0.19    0.07
  10   1   4    0.27    0.10
 -10  -1   4   -0.01    0.07
  10   1  -4    0.04    0.06
  10   1  -4    0.10    0.09
 -11  -1   4    0.20    0.07
  11   1   4    0.19    0.10
  11   1  -4    0.25    0.11
  11   1  -4    0.29    0.07
  12   1   4    1.27    0.16
  12   1  -4    1.01    0.10
  12   1  -4    1.27    0.17
  13   1   4    0.85    0.16
  13   1  -4    0.70    0.08
  13   1  -4    0.79    0.15
  14   1   4    0.29    0.13
  14   1  -4    0.10    0.06
  14   1  -4    0.22    0.13
  15   1   4    0.23    0.15
  15   1  -4    0.12    0.13
  16   1   4    0.53    0.17
  16   1  -4    0.68    0.18
  16  -1  -5    0.09    0.14
  16  -1  -5   -0.06    0.05
  15  -1  -5    0.32    0.15
  15  -1  -5    0.27    0.08
  14  -1   5    0.10    0.12
  14  -1  -5    0.03    0.08
  14  -1  -5    0.11    0.13
  13  -1   5    0.16    0.12
  13  -1  -5   -0.06    0.07
  13  -1  -5    0.02    0.10
 -12   1   5    1.61    0.14
  12  -1   5    1.64    0.18
  12  -1  -5    1.48    0.19
  12  -1  -5    1.46    0.14
  11  -1   5    0.18    0.09
 -11   1   5    0.24    0.08
  11  -1  -5    0.13    0.08
  11  -1  -5    0.24    0.12
  10  -1   5   -0.04    0.08
 -10   1   5    0.11    0.07
  10  -1  -5    0.25    0.10
  10  -1  -5    0.06    0.08
  -9   1   5    0.24    0.07
   9  -1   5    0.49    0.10
   9  -1  -5    0.41    0.11
   8  -1   5    2.11    0.20
   8  -1   5    2.23    0.16
  -8   1   5    1.92    0.14
   8  -1  -5    2.14    0.18
   7  -1   5    2.04    0.14
  -7   1   5    1.79    0.13
   7  -1   5    1.89    0.18
  -7   1   5    1.62    0.15
   7  -1  -5    1.70    0.15
  -6   1   5    1.79    0.15
  -6   1   5    1.69    0.12
   6  -1   5    2.08    0.13
   6  -1   5    1.98    0.18
   6  -1  -5    1.78    0.14
  -6   1  -5    1.82    0.11
   5  -1   5    0.13    0.08
  -5   1   5    0.11    0.07
  -5   1   5    0.17    0.05
   5  -1  -5    0.23    0.07
  -5   1  -5    0.25    0.04
   4  -1   5    8.78    0.44
  -4   1   5   10.40    0.36
  -4   1   5   10.50    0.43
   4  -1   5    9.43    0.36
  -4   1  -5    9.29    0.36
   4  -1  -5    9.07    0.39
  -3   1   5    9.00    0.33
   3  -1   5    8.87    0.42
  -3   1   5    8.74    0.41
  -3   1  -5    9.25    0.34
   3  -1  -5    9.24    0.37
  -2   1   5    3.64    0.23
   2  -1   5    4.01    0.24
  -2   1   5    4.03    0.16
  -2   1  -5    3.91    0.16
   2  -1  -5    4.11    0.19
  -1   1   5   18.62    0.58
   1  -1   5   17.22    0.72
  -1   1   5   18.75    0.59
  -1   1   5   16.93    0.71
  -1   1  -5   16.90    0.62
   1  -1  -5   17.17    0.64
   1  -1  -5   16.92    0.60
   0  -1   5    1.92    0.16
   0  -1   5    1.93    0.07
   0   1   5    1.67    0.16
   0  -1  -5    1.87    0.10
   0   1  -5    1.82    0.09
  -1  -1   5   17.04    0.72
  -1  -1   5   18.00    0.60
   1   1   5   16.69    0.72
  -1  -1   5   18.97    0.59
  -1  -1  -5   17.34    0.63
   1   1  -5   17.74    0.64
  -2  -1   5    4.23    0.17
   2   1   5    4.14    0.24
  -2  -1   5    4.11    0.23
  -2  -1  -5    3.96    0.17
   2   1  -5    3.70    0.18
  -3  -1   5    8.81    0.34
  -3  -1   5    9.57    0.42
   3   1   5    9.95    0.44
   3   1  -5    9.03    0.37
  -3  -1  -5    9.88    0.36
  -4  -1   5   10.58    0.37
  -4  -1   5   10.43    0.44
   4   1   5    9.00    0.45
  -4  -1  -5    9.73    0.38
   4   1  -5   10.45    0.41
   5   1   5    0.03    0.09
  -5  -1   5    0.10    0.08
  -5  -1   5    0.19    0.06
   5   1   5    0.26    0.06
  -5  -1  -5    0.18    0.05
   5   1  -5    0.19    0.06
  -6  -1   5    1.63    0.15
  -6  -1   5    1.80    0.12
   6   1   5    2.18    0.18
   6   1   5    1.88    0.13
   6   1  -5    1.74    0.15
  -6  -1  -5    2.05    0.12
  -7  -1   5    2.09    0.13
  -7  -1   5    1.50    0.14
   7   1  -5    1.62    0.15
  -8  -1   5    1.94    0.13
   8   1   5    1.84    0.17
   8   1   5    1.98    0.15
   8   1  -5    1.81    0.16
   8   1  -5    1.75    0.15
   9   1   5    0.32    0.12
  -9  -1   5    0.57    0.09
   9   1   5    0.24    0.09
   9   1  -5    0.48    0.11
   9   1  -5    0.39    0.09
  10   1   5    0.11    0.08
 -10  -1   5   -0.03    0.06
  10   1   5   -0.11    0.10
  10   1  -5   -0.01    0.07
  10   1  -5    0.08    0.09
 -11  -1   5    0.18    0.08
  11   1   5    0.14    0.10
  11   1  -5    0.33    0.09
  11   1  -5    0.17    0.11
  12   1   5    1.58    0.18
 -12  -1   5    1.35    0.14
  12   1  -5    1.48    0.13
  12   1  -5    1.28    0.18
  13   1   5    0.23    0.12
  13   1  -5   -0.04    0.11
  13   1  -5   -0.07    0.07
  14   1   5    0.09    0.12
  14   1  -5    0.16    0.14
  14   1  -5    0.04    0.08
  15   1   5    0.38    0.15
  15   1  -5    0.30    0.08
  15   1  -5    0.47    0.16
  16   1  -5   -0.05    0.13
  15  -1  -6   -0.14    0.11
  15  -1  -6   -0.07    0.08
  14  -1  -6   -0.08    0.11
  14  -1  -6    0.11    0.09
 -13   1   6    0.18    0.10
  13  -1  -6    0.32    0.13
  13  -1  -6    0.48    0.11
 -12   1   6    0.10    0.09
  12  -1  -6    0.07    0.09
  12  -1  -6   -0.07    0.11
 -11   1   6    0.92    0.12
  11  -1  -6    1.09    0.16
  11  -1  -6    0.95    0.13
 -10   1   6    0.43    0.09
  10  -1  -6    0.54    0.12
  10  -1  -6    0.37    0.10
  -9   1   6    2.48    0.17
   9  -1   6    2.52    0.23
  -9   1  -6    2.63    0.16
   9  -1  -6    2.55    0.21
  -8   1   6   -0.02    0.07
   8  -1   6    0.05    0.11
   8  -1   6   -0.01    0.07
   8  -1  -6   -0.05    0.07
  -8   1  -6   -0.03    0.05
   7  -1   6    1.23    0.11
  -7   1   6    0.95    0.12
   7  -1   6    1.14    0.16
  -7   1   6    1.00    0.10
  -7   1  -6    1.21    0.10
   7  -1  -6    0.77    0.12
  -6   1   6    1.77    0.17
  -6   1   6    1.59    0.13
   6  -1   6    1.58    0.12
   6  -1   6    1.45    0.17
   6  -1  -6    1.64    0.14
  -6   1  -6    1.54    0.11
   5  -1   6    0.21    0.10
  -5   1   6    0.24    0.09
  -5   1   6    0.41    0.07
  -5   1  -6    0.40    0.05
   5  -1  -6    0.28    0.07
  -4   1   6    8.73    0.40
  -4   1   6    8.71    0.32
   4  -1   6    7.26    0.41
  -4   1  -6    7.87    0.32
   4  -1  -6    8.71    0.36
   3  -1   6    1.13    0.15
  -3   1   6    1.30    0.10
  -3   1   6    1.37    0.14
   3  -1  -6    1.44    0.11
  -3   1  -6    1.18    0.08
  -2   1   6    0.23    0.04
   2  -1   6    0.39    0.11
  -2   1   6    0.14    0.09
  -2   1  -6    0.31    0.04
   2  -1  -6    0.27    0.06
  -1   1   6    0.95    0.07
  -1   1   6    0.91    0.13
  -1   1   6    1.03    0.06
   1  -1  -6    1.02    0.09
   0   1   6    2.71    0.22
   0   1  -6    3.04    0.13
   0  -1  -6    2.36    0.14
  -1  -1   6    1.02    0.14
   1   1   6    1.32    0.15
  -1  -1   6    1.00    0.08
   1   1  -6    0.93    0.08
  -1  -1  -6    0.86    0.07
  -2  -1   6    0.10    0.09
   2   1   6    0.53    0.11
  -2  -1   6    0.25    0.05
  -2  -1  -6    0.42    0.05
   2   1  -6    0.11    0.04
  -3  -1   6    1.48    0.10
   3   1   6    0.94    0.13
  -3  -1   6    1.28    0.13
   3   1  -6    1.24    0.10
  -3  -1  -6    1.39    0.09
  -4  -1   6    9.10    0.40
  -4  -1   6    8.52    0.32
   4   1   6    7.23    0.41
   4   1  -6    8.55    0.35
  -4  -1  -6    8.19    0.33
  -5  -1   6    0.31    0.07
  -5  -1   6    0.32    0.10
   5   1   6    0.30    0.11
   5   1  -6    0.21    0.07
  -5  -1  -6    0.47    0.06
   6   1   6    1.65    0.18
  -6  -1   6    1.37    0.15
   6   1   6    1.92    0.12
  -6  -1   6    1.65    0.13
   6   1  -6    1.46    0.14
  -6  -1  -6    1.70    0.11
   7   1   6    1.06    0.11
   7   1   6    0.92    0.16
  -7  -1   6    1.15    0.11
  -7  -1   6    0.90    0.13
   7   1  -6    0.98    0.13
  -7  -1  -6    1.07    0.10
   8   1   6    0.34    0.12
   8   1   6    0.12    0.08
  -8  -1   6    0.00    0.07
   8   1  -6    0.05    0.08
   8   1  -6   -0.05    0.08
  -8  -1  -6    0.20    0.06
   9   1   6    2.22    0.22
   9   1   6    2.55    0.18
  -9  -1   6    2.70    0.17
   9   1  -6    2.30    0.20
   9   1  -6    2.78    0.18
  -9  -1  -6    2.14    0.16
  10   1   6   -0.01    0.12
 -10  -1   6    0.33    0.09
  10   1   6   -0.05    0.08
  10   1  -6    0.15    0.10
  10   1  -6    0.23    0.09
 -10  -1  -6    0.14    0.07
 -11  -1   6    1.06    0.13
  11   1  -6    1.37    0.17
  11   1  -6    1.44    0.14
 -12  -1   6   -0.04    0.08
  12   1  -6   -0.03    0.09
  12   1  -6    0.02    0.11
 -13  -1   6    0.28    0.10
  13   1  -6    0.35    0.14
  13   1  -6    0.39    0.10
  14   1  -6   -0.05    0.12
  14   1  -6    0.07    0.09
  15   1  -6    0.25    0.14
  15   1  -6   -0.11    0.08
 -14   1   7    0.05    0.11
  14  -1  -7    0.10    0.10
  14  -1  -7    0.26    0.14
 -13   1   7   -0.04    0.09
  13  -1  -7    0.23    0.13
  13  -1  -7    0.06    0.11
  12  -1  -7    0.86    0.14
  12  -1  -7    1.11    0.17
 -11   1   7    0.45    0.11
  11  -1  -7    0.72    0.13
  11  -1  -7    0.59    0.14
 -10   1   7    0.44    0.10
  10  -1  -7    0.38    0.11
  10  -1  -7    0.36    0.12
   9  -1   7   -0.01    0.12
  -9   1   7   -0.04    0.08
   9  -1  -7   -0.08    0.08
  -8   1   7    0.93    0.11
   8  -1   7    0.57    0.16
   8  -1  -7    0.89    0.13
  -7   1   7    0.16    0.11
  -7   1   7    0.20    0.08
   7  -1   7    0.29    0.14
   7  -1  -7    0.24    0.09
  -6   1   7    0.10    0.09
   6  -1   7    0.29    0.13
  -6   1   7    0.23    0.07
   6  -1  -7    0.29    0.09
   5  -1   7    0.24    0.13
  -5   1   7    0.32    0.08
  -5   1   7    0.25    0.10
   5  -1  -7    0.35    0.08
  -4   1   7    1.00    0.14
  -4   1   7    0.78    0.09
   4  -1   7    0.67    0.15
   4  -1  -7    0.71    0.09
  -3   1   7    0.26    0.06
  -3   1   7    0.25    0.10
   3  -1   7    0.15    0.11
   3  -1  -7    0.34    0.07
  -2   1   7    1.02    0.08
   2  -1   7    1.35    0.16
  -2   1   7    0.75    0.14
   2  -1  -7    1.12    0.10
  -1   1   7    0.08    0.10
   1  -1   7    0.22    0.11
   1  -1  -7    0.12    0.05
   0  -1   7   -0.05    0.09
   0   1   7   -0.04    0.09
   0  -1  -7    0.06    0.04
  -1  -1   7    0.28    0.11
  -1  -1  -7    0.40    0.05
   2   1   7    0.92    0.15
  -2  -1   7    1.12    0.08
  -2  -1   7    0.92    0.14
   2   1  -7    1.08    0.09
  -3  -1   7    0.26    0.06
   3   1   7    0.41    0.12
  -3  -1   7    0.17    0.11
   3   1  -7    0.29    0.06
   4   1   7    0.75    0.15
  -4  -1   7    0.50    0.13
  -4  -1   7    0.92    0.09
   4   1  -7    0.68    0.09
   5   1   7    0.15    0.11
  -5  -1   7    0.35    0.08
  -5  -1   7    0.27    0.11
   5   1  -7    0.25    0.08
   6   1   7    0.12    0.12
  -6  -1   7    0.15    0.10
  -6  -1   7    0.17    0.07
   6   1  -7    0.13    0.08
  -7  -1   7    0.30    0.09
  -7  -1   7    0.06    0.11
   7   1   7    0.48    0.15
   7   1  -7    0.29    0.09
  -8  -1   7    0.62    0.10
   8   1   7    0.88    0.17
   8   1  -7    0.84    0.13
  -9  -1   7    0.10    0.08
   9   1   7   -0.11    0.12
   9   1  -7    0.08    0.10
   9   1  -7    0.15    0.09
 -10  -1   7    0.21    0.09
  10   1   7    0.25    0.15
  10   1  -7    0.23    0.10
  10   1  -7    0.15    0.10
 -11  -1   7    0.55    0.11
  11   1  -7    0.64    0.13
  11   1  -7    0.53    0.13
 -12  -1   7    0.66    0.13
  12   1  -7    0.79    0.16
  12   1  -7    0.86    0.14
 -13  -1   7    0.07    0.10
  13   1  -7    0.09    0.13
  13   1  -7    0.13    0.10
 -14  -1   7    0.39    0.12
  14   1  -7    0.11    0.13
  14   1  -7    0.07    0.10
 -13   1   8   -0.14    0.10
  13  -1  -8    0.24    0.12
  13  -1  -8    0.04    0.13
 -12   1   8    0.02    0.10
  12  -1  -8    0.22    0.13
  12  -1  -8    0.23    0.11
 -11   1   8    0.84    0.13
  11  -1  -8    0.57    0.14
  11  -1  -8    0.84    0.14
 -10   1   8    1.38    0.15
  10  -1  -8    2.06    0.19
  10  -1  -8    1.54    0.19
  -9   1   8    0.31    0.10
   9  -1   8    0.27    0.16
   9  -1  -8    0.29    0.12
  -8   1   8    0.53    0.11
   8  -1   8    0.14    0.16
   8  -1  -8    0.54    0.12
  -7   1   8    2.59    0.23
   7  -1   8    2.71    0.26
  -7   1   8    2.64    0.18
  -6   1   8    0.54    0.10
  -6   1   8    0.65    0.14
   6  -1   8    0.39    0.16
  -5   1   8    0.04    0.11
   5  -1   8    0.15    0.14
  -5   1   8    0.25    0.08
  -4   1   8    0.12    0.11
   4  -1   8    0.09    0.13
  -4   1   8    0.29    0.07
  -3   1   8    0.51    0.13
   3  -1   8    0.51    0.15
  -3   1   8    0.56    0.07
   2  -1   8    0.85    0.15
  -2   1   8    0.97    0.16
  -2   1   8    0.89    0.06
  -1   1   8    0.35    0.13
   1  -1   8    0.17    0.13
   0   1   8    2.82    0.25
   0  -1   8    2.85    0.25
   1   1   8    0.27    0.13
  -1  -1   8    0.02    0.12
  -2  -1   8    0.90    0.16
   2   1   8    0.93    0.16
  -2  -1   8    0.96    0.07
  -3  -1   8    0.51    0.07
  -3  -1   8    0.39    0.14
   3   1   8    0.47    0.13
  -4  -1   8    0.25    0.07
   4   1   8    0.21    0.14
  -4  -1   8    0.21    0.12
  -5  -1   8    0.18    0.08
   5   1   8    0.26    0.13
  -5  -1   8    0.24    0.13
  -6  -1   8    0.50    0.14
  -6  -1   8    0.52    0.10
  -7  -1   8    2.86    0.19
   7   1   8    2.68    0.26
   8   1   8    0.59    0.17
  -8  -1   8    0.53    0.11
   8   1  -8    0.51    0.13
  -9  -1   8    0.39    0.11
   9   1   8    0.15    0.16
   9   1  -8    0.40    0.11
 -10  -1   8    1.30    0.15
  10   1   8    1.13    0.20
  10   1  -8    0.89    0.15
 -11  -1   8    0.44    0.11
  11   1  -8    0.77    0.14
 -12  -1   8    0.06    0.11
  12   1  -8    0.23    0.12
 -13  -1   8   -0.08    0.11
  13   1  -8    0.13    0.11
 -12   1   9    0.41    0.13
  12  -1  -9    0.54    0.15
 -11   1   9    0.12    0.10
  11  -1  -9    0.06    0.12
 -10   1   9    0.02    0.09
  10  -1  -9    0.12    0.11
   9  -1   9    0.28    0.17
  -9   1   9    0.72    0.12
  -8   1   9    0.98    0.13
   8  -1   9    0.94    0.20
   7  -1   9   -0.07    0.14
  -7   1   9    0.01    0.08
   6  -1   9    1.02    0.19
  -6   1   9    0.82    0.11
  -6   1   9    0.64    0.16
   5  -1   9    0.09    0.13
  -5   1   9    0.03    0.11
  -5   1   9   -0.03    0.06
  -4   1   9    2.73    0.15
  -4   1   9    2.97    0.27
   4  -1   9    3.01    0.28
  -3   1   9    0.73    0.06
  -3   1   9    0.56    0.17
   3  -1   9    1.17    0.19
  -2   1   9    0.19    0.14
   2  -1   9    0.21    0.14
   1  -1   9    0.52    0.16
  -1   1   9    0.72    0.16
   0   1   9    0.25    0.13
   0  -1   9    0.14    0.12
  -1  -1   9    0.59    0.15
   1   1   9    0.86    0.18
   2   1   9    0.14    0.14
  -2  -1   9    0.31    0.14
  -3  -1   9    0.69    0.07
  -3  -1   9    0.71    0.17
   3   1   9    0.48    0.16
  -4  -1   9    2.51    0.14
  -4  -1   9    2.98    0.25
   4   1   9    2.41    0.26
  -5  -1   9    0.10    0.12
  -5  -1   9    0.02    0.07
   5   1   9    0.03    0.14
  -6  -1   9    0.99    0.11
  -6  -1   9    1.12    0.17
   6   1   9    0.59    0.17
  -7  -1   9    0.11    0.09
   7   1   9   -0.02    0.14
   8   1   9    0.94    0.20
  -8  -1   9    1.26    0.14
   8   1  -9    1.39    0.17
  -9  -1   9    0.70    0.12
   9   1   9    0.40    0.17
   9   1  -9    0.64    0.13
 -10  -1   9    0.27    0.11
  10   1   9   -0.17    0.14
  10   1  -9    0.02    0.12
 -11  -1   9    0.14    0.11
  11   1  -9    0.03    0.12
 -12  -1   9    0.76    0.14
  12   1  -9    0.34    0.13
 -10   1  10    0.07    0.11
  10  -1 -10    0.14    0.13
   9  -1  10   -0.16    0.16
  -9   1  10   -0.08    0.09
   9  -1 -10    0.00    0.11
   8  -1  10    0.29    0.18
  -8   1  10    0.36    0.10
   7  -1  10   -0.03    0.16
  -7   1  10    0.01    0.08
  -6   1  10   -0.09    0.07
  -6   1  10    0.11    0.14
   6  -1  10   -0.03    0.15
   5  -1  10   -0.05    0.14
  -5   1  10    0.11    0.06
  -5   1  10    0.10    0.14
  -4   1  10    0.43    0.06
   4  -1  10    0.45    0.18
  -4   1  10    0.57    0.16
   3  -1  10   -0.14    0.13
  -3   1  10    0.15    0.15
   2  -1  10    0.13    0.15
  -2   1  10    0.33    0.15
   1  -1  10    0.90    0.19
  -1   1  10    0.98    0.19
   0   1  10    0.39    0.15
   0  -1  10    0.25    0.15
   1   1  10    1.00    0.20
  -1  -1  10    0.69    0.18
   2   1  10    0.33    0.16
  -2  -1  10    0.16    0.14
  -3  -1  10   -0.07    0.13
   3   1  10    0.19    0.15
   4   1  10    0.32    0.17
  -4  -1  10    0.48    0.07
  -4  -1  10    0.65    0.16
  -5  -1  10   -0.06    0.12
   5   1  10   -0.05    0.14
  -5  -1  10    0.15    0.07
   6   1  10    0.07    0.15
  -6  -1  10    0.00    0.07
  -6  -1  10   -0.05    0.12
   7   1  10    0.22    0.17
  -7  -1  10   -0.04    0.08
  -8  -1  10    0.24    0.10
   8   1  10    0.15    0.17
   8   1 -10    0.07    0.12
  -9  -1  10    0.27    0.10
   9   1  10    0.07    0.17
   9   1 -10   -0.20    0.11
  10   1  10    0.04    0.17
 -10  -1  10    0.39    0.12
  10   1 -10    0.32    0.14
   7  -1  11    0.30    0.20
  -7   1  11    0.51    0.10
  -6   1  11    0.01    0.06
   6  -1  11    0.26    0.19
  -5   1  11    0.02    0.14
   5  -1  11   -0.04    0.16
   4  -1  11    0.20    0.18
  -4   1  11    0.15    0.16
  -3   1  11    0.20    0.16
   3  -1  11    0.16    0.15
   2  -1  11    0.21    0.16
  -2   1  11    0.15    0.16
   1  -1  11   -0.02    0.15
  -1   1  11    0.19    0.15
   0  -1  11   -0.05    0.14
   0   1  11    0.09    0.15
   1   1  11    0.14    0.16
  -1  -1  11   -0.12    0.14
   2   1  11   -0.04    0.15
  -2  -1  11    0.02    0.15
  -3  -1  11    0.12    0.15
   3   1  11    0.02    0.16
  -4  -1  11    0.29    0.17
   4   1  11    0.23    0.17
  -5  -1  11    0.04    0.15
   5   1  11    0.06    0.17
  -6  -1  11    0.07    0.07
   6   1  11    0.06    0.18
  -7  -1  11    0.42    0.10
   7   1  11   -0.03    0.18
  -2   1  12    0.06    0.17
   2  -1  12    0.16    0.19
   1  -1  12   -0.30    0.16
  -1   1  12   -0.15    0.16
   0   1  12   -0.03    0.16
   0  -1  12   -0.30    0.16
  -1  -1  12    0.08    0.17
   1   1  12   -0.36    0.15
   2   1  12    0.03    0.18
  -2  -1  12    0.22    0.18
  17  -2   0    0.02    0.15
  16  -2   0    0.21    0.15
  15  -2   0    0.33    0.15
  14  -2   0    0.13    0.11
  13  -2   0    1.20    0.17
  12  -2   0    0.75    0.14
  11  -2   0    1.19    0.15
  10  -2   0    2.38    0.19
   9  -2   0    5.99    0.30
   8  -2   0    1.85    0.16
   7  -2   0   17.80    0.69
   6  -2   0    2.29    0.14
   5  -2   0   12.57    0.49
   4  -2   0  127.89    4.41
   3  -2   0  136.52    4.66
   3  -2   0  134.48    4.32
   2  -2   0   57.76    1.83
   2  -2   0   56.65    1.98
   1  -2   0   69.48    2.44
  -1   2   0   68.29    2.25
  -1   2   0   72.80    2.43
   1  -2   0   71.56    2.26
   0  -2   0  191.69    6.17
   0   2   0  189.81    5.71
   0   2   0  149.24    6.11
   1   2   0   71.65    2.42
  -1  -2   0   70.43    2.41
   1   2   0   67.57    2.30
   2   2   0   59.61    2.06
   3   2   0  131.76    4.53
   4   2   0  129.67    4.47
   7   2   0   17.88    0.69
   8   2   0    1.78    0.16
   9   2   0    6.31    0.32
  10   2   0    1.92    0.17
  12   2   0    0.16    0.10
  13   2   0    1.41    0.19
  14   2   0    0.01    0.11
  15   2   0    0.22    0.13
  16   2   0    0.08    0.14
  17   2   0   -0.01    0.14
  17  -2   1   -0.04    0.15
  17  -2  -1    0.18    0.14
  16  -2   1    0.03    0.13
  16  -2  -1   -0.01    0.12
  15  -2   1    0.07    0.13
  15  -2  -1   -0.06    0.11
  14  -2   1    0.05    0.12
  14  -2  -1    0.02    0.12
  13  -2   1    0.05    0.11
  13  -2  -1    0.08    0.11
  12  -2   1    1.29    0.17
  12  -2  -1    0.97    0.16
  11  -2   1    1.40    0.16
  11  -2  -1    1.32    0.16
  10  -2   1    1.20    0.14
  10  -2  -1    1.11    0.14
  -9   2   1    0.24    0.05
   9  -2   1    0.15    0.08
  -9   2   1    0.18    0.04
   9  -2  -1    0.21    0.03
   9  -2  -1    0.16    0.08
   9  -2  -1    0.18    0.03
  -8   2   1    5.39    0.21
   8  -2   1    4.59    0.26
  -8   2   1    5.36    0.21
   8  -2  -1    5.72    0.19
   8  -2  -1    4.59    0.27
   8  -2  -1    4.88    0.19
  -7   2   1    9.17    0.33
  -7   2   1    8.25    0.31
   7  -2   1    8.15    0.37
   7  -2  -1    9.22    0.30
   7  -2  -1    8.39    0.38
   7  -2  -1    8.16    0.30
  -6   2   1   17.24    0.61
  -6   2   1   17.99    0.67
   6  -2  -1   19.28    0.69
   5  -2   1    6.64    0.26
   5  -2  -1    4.81    0.25
   4  -2   1  135.53    4.69
  -4   2   1  134.98    4.33
  -4   2   1  136.82    4.89
   4  -2  -1  137.02    4.69
  -3   2   1  298.23    9.27
   3  -2   1  284.60   10.00
  -3   2   1  295.36   10.49
   3  -2  -1  289.41   10.00
  -2   2   1    2.84    0.11
   2  -2   1    2.43    0.11
  -2   2   1    2.84    0.10
   2  -2  -1    2.53    0.10
  -2   2  -1    2.61    0.11
   2  -2  -1    2.29    0.12
  -1   2   1   25.86    0.95
  -1   2   1   27.47    0.91
  -1   2   1   25.68    0.84
   1  -2   1   25.78    0.85
   1  -2   1   26.06    0.92
  -1   2  -1   26.64    0.92
   1  -2  -1   25.77    0.91
   1  -2  -1   25.93    0.85
   0  -2   1    0.09    0.01
   0   2   1    0.07    0.01
   0   2   1    0.09    0.01
   0   2   1    0.08    0.01
   0  -2   1    0.06    0.02
   0   2   1    0.08    0.02
   0   2  -1    0.10    0.01
   0  -2  -1    0.10    0.01
   1   2   1   25.73    0.92
   1   2   1   26.78    0.92
   1   2   1   25.19    0.97
  -1  -2   1   25.98    0.85
  -1  -2  -1   25.89    0.92
   1   2  -1   26.07    0.92
  -1  -2  -1   25.78    0.92
   1   2  -1   29.88    0.86
   2   2   1    2.46    0.12
   2   2   1    2.38    0.11
  -2  -2   1    2.63    0.10
   2   2  -1    2.54    0.10
   2   2  -1    2.46    0.11
   3   2   1  302.21   10.38
  -3  -2   1  288.73    9.21
   3   2   1  276.54    9.91
   3   2  -1  282.42    9.91
   3   2  -1  296.40    9.19
   4   2   1  135.70    4.76
  -4  -2   1  141.73    4.41
   4   2   1  144.62    4.98
   4   2  -1  135.07    4.40
   4   2  -1  134.46    4.77
   5   2  -1    2.97    0.16
   5   2  -1    3.58    0.12
   5   2  -1    2.76    0.12
  -6  -2   1   15.72    0.51
   6   2   1   14.68    0.58
   6   2   1   15.67    0.59
   6   2  -1   14.16    0.50
   6   2  -1   14.71    0.50
   6   2  -1   15.97    0.59
  -7  -2   1    9.39    0.34
   7   2   1    8.69    0.40
   7   2  -1   10.33    0.32
  -8  -2   1    4.88    0.21
   8   2   1    4.85    0.27
   8   2  -1    5.48    0.17
   8   2  -1    4.87    0.26
   9   2   1    0.18    0.08
   9   2  -1    0.12    0.08
  10   2  -1    0.90    0.13
  11   2  -1    1.41    0.16
  13   2   1    0.15    0.12
  13   2  -1    0.27    0.12
  14   2   1    0.15    0.13
  14   2  -1    0.11    0.11
  15   2   1    0.06    0.13
  15   2  -1   -0.11    0.10
  16   2   1    0.10    0.14
  16   2  -1    0.19    0.14
  17   2   1    0.00    0.13
  17   2  -1   -0.21    0.13
  17  -2   2    0.01    0.15
  17  -2  -2    0.08    0.15
  16  -2   2    0.22    0.15
  16  -2  -2   -0.01    0.13
  15  -2   2    0.02    0.13
  15  -2  -2    0.39    0.14
  14  -2   2    0.22    0.13
  14  -2  -2    0.31    0.13
  13  -2   2   -0.12    0.10
  13  -2  -2    0.08    0.11
  12  -2   2    0.67    0.13
  12  -2  -2    1.15    0.16
  12  -2  -2    0.94    0.06
  11  -2   2    3.52    0.24
  11  -2  -2    3.41    0.15
  11  -2  -2    3.28    0.24
  10  -2   2    1.37    0.14
  10  -2  -2    0.91    0.08
  10  -2  -2    0.67    0.12
  -9   2   2    9.14    0.35
   9  -2   2    9.87    0.42
   9  -2  -2    9.09    0.34
   9  -2  -2    9.20    0.43
   8  -2   2    3.93    0.22
  -8   2   2    4.01    0.17
  -8   2   2    3.94    0.18
   8  -2  -2    3.80    0.23
   8  -2  -2    3.69    0.17
   7  -2   2   14.83    0.58
  -7   2   2   14.65    0.52
  -7   2   2   14.57    0.56
   7  -2  -2   15.46    0.60
  -6   2   2   14.80    0.52
  -6   2   2   15.04    0.57
   6  -2   2   13.51    0.57
   6  -2  -2   17.40    0.60
  -5   2   2    9.43    0.37
  -5   2   2    9.32    0.34
   5  -2  -2    9.43    0.39
   4  -2   2   25.53    0.92
  -4   2   2   25.55    0.85
   4  -2   2   25.91    0.97
  -4   2   2   26.04    0.95
   4  -2  -2   26.15    0.94
   3  -2   2    6.14    0.28
  -3   2   2    7.10    0.24
   3  -2   2    6.31    0.25
  -3   2   2    6.29    0.26
   3  -2  -2    6.54    0.26
  -2   2   2   56.36    1.79
   2  -2   2   53.58    1.93
  -2   2   2   62.46    2.03
   2  -2   2   54.49    2.03
  -2   2  -2   55.28    1.92
   2  -2  -2   54.93    1.79
   2  -2  -2   53.05    1.93
   1  -2   2   49.03    1.65
   1  -2   2   43.93    1.69
  -1   2   2   44.93    1.49
  -1   2   2   46.00    1.69
   1  -2  -2   45.36    1.61
  -1   2  -2   47.00    1.64
  -1   2  -2   46.92    1.64
   1  -2  -2   47.88    1.49
   0   2   2   14.24    0.47
   0  -2   2   15.03    0.47
   0  -2   2   14.31    0.52
   0   2   2   14.53    0.47
   0   2   2   14.43    0.55
   0  -2   2   14.13    0.55
   0  -2  -2   14.31    0.51
  -1  -2   2   47.16    1.69
   1   2   2   46.03    1.78
  -1  -2   2   45.57    1.57
  -1  -2   2   55.10    1.78
  -1  -2  -2   46.06    1.69
   1   2  -2   53.47    1.70
   2   2   2   55.35    1.91
   2   2   2   54.66    2.01
  -2  -2   2   54.37    1.77
  -2  -2   2   55.71    2.00
  -2  -2  -2   55.71    1.90
   2   2  -2   54.39    1.91
  -3  -2   2    6.43    0.23
  -3  -2   2    6.46    0.26
   3   2   2    7.47    0.26
   3   2   2    6.28    0.28
   3   2  -2    6.05    0.26
   4   2   2   28.64    1.00
   4   2   2   26.53    0.95
  -4  -2   2   26.52    0.88
  -4  -2   2   26.59    0.97
   4   2  -2   25.90    0.96
   4   2  -2   25.52    0.88
  -5  -2   2    9.08    0.36
   5   2   2    9.86    0.40
  -5  -2   2   10.28    0.34
   5   2   2    9.86    0.39
   5   2  -2    9.23    0.34
   5   2  -2    9.49    0.39
  -6  -2   2   13.53    0.46
   6   2   2   13.15    0.52
   6   2   2   13.64    0.53
   6   2  -2   12.78    0.45
   6   2  -2   12.62    0.52
   7   2   2   14.46    0.60
   7   2   2   14.28    0.61
  -7  -2   2   16.17    0.54
   7   2  -2   16.03    0.61
   7   2  -2   16.03    0.53
   8   2   2    4.30    0.22
   8   2   2    3.60    0.23
  -8  -2   2    3.98    0.19
   8   2  -2    4.97    0.25
   8   2  -2    4.50    0.18
   8   2  -2    4.58    0.18
  -9  -2   2    9.46    0.36
   9   2   2    9.12    0.42
   9   2  -2    9.57    0.33
   9   2  -2    9.28    0.43
  10   2   2    0.78    0.12
  10   2  -2    0.85    0.12
  10   2  -2    0.77    0.07
  11   2   2    3.19    0.23
  11   2  -2    3.21    0.23
  12   2   2    0.61    0.13
  12   2  -2    0.86    0.15
  13   2   2   -0.02    0.11
  13   2  -2   -0.11    0.10
  14   2   2    0.31    0.13
  14   2  -2    0.11    0.11
  15   2   2    0.20    0.14
  15   2  -2    0.09    0.12
  16   2   2   -0.05    0.13
  16   2  -2    0.04    0.14
  17   2   2    0.02    0.15
  17   2  -2    0.12    0.15
  17  -2   3   -0.12    0.14
  16  -2   3    0.09    0.14
  16  -2  -3   -0.03    0.13
  15  -2   3    0.10    0.13
  15  -2  -3   -0.05    0.11
  14  -2   3   -0.05    0.11
  14  -2  -3    0.02    0.11
  13  -2   3    0.51    0.14
  13  -2  -3    0.28    0.06
  13  -2  -3    0.42    0.14
  12  -2   3    0.15    0.11
  12  -2  -3    0.55    0.14
  12  -2  -3    0.49    0.08
  11  -2   3    0.74    0.13
  11  -2  -3    0.69    0.14
  11  -2  -3    0.68    0.08
  10  -2   3    2.07    0.18
 -10   2   3    1.71    0.13
  10  -2  -3    1.75    0.13
  10  -2  -3    2.16    0.19
  -9   2   3    0.99    0.09
   9  -2   3    0.93    0.12
   9  -2  -3    0.72    0.09
   9  -2  -3    0.80    0.12
   8  -2   3    4.48    0.25
  -8   2   3    5.30    0.22
  -8   2   3    4.84    0.22
   8  -2  -3    4.64    0.26
  -7   2   3    1.39    0.10
  -7   2   3    1.63    0.11
   7  -2   3    1.12    0.11
   7  -2  -3    1.47    0.13
   6  -2   3    0.17    0.06
   6  -2   3    0.25    0.07
  -6   2   3    0.09    0.05
  -6   2   3    0.06    0.04
  -5   2   3   41.75    1.38
  -5   2   3   41.44    1.55
   5  -2   3   42.43    1.49
   5  -2   3   43.11    1.57
   5  -2  -3   41.70    1.50
   4  -2   3    6.20    0.25
   4  -2   3    6.28    0.28
  -4   2   3    5.84    0.26
  -4   2   3    6.24    0.23
   4  -2  -3    6.09    0.27
  -3   2   3    3.40    0.17
   3  -2   3    3.52    0.15
  -3   2   3    3.41    0.14
   3  -2   3    3.58    0.19
   3  -2  -3    3.27    0.16
  -2   2   3   22.16    0.76
   2  -2   3   22.21    0.81
   2  -2   3   22.15    0.88
  -2   2   3   25.89    0.88
  -2   2  -3   23.33    0.81
   2  -2  -3   24.75    0.77
  -2   2  -3   22.49    0.81
   2  -2  -3   22.38    0.83
   1  -2   3   15.28    0.65
  -1   2   3   15.49    0.65
  -1   2   3   15.30    0.55
   1  -2  -3   17.76    0.61
  -1   2  -3   16.24    0.59
  -1   2  -3   19.07    0.59
   1  -2  -3   18.21    0.57
   0  -2   3    0.47    0.04
   0  -2   3    0.46    0.03
   0  -2   3    0.42    0.06
   0   2   3    0.38    0.02
   0  -2   3    0.44    0.03
   0   2   3    0.47    0.07
   0   2  -3    0.40    0.03
   0  -2  -3    0.43    0.04
   1   2   3   15.36    0.63
  -1  -2   3   16.31    0.62
  -1  -2   3   16.28    0.57
  -1  -2   3   16.51    0.53
   1   2  -3   15.51    0.57
  -1  -2  -3   16.23    0.57
  -2  -2   3   26.81    0.92
  -2  -2   3   22.30    0.80
   2   2   3   22.22    0.92
   2   2  -3   26.24    0.86
  -2  -2  -3   23.97    0.86
  -3  -2   3    3.20    0.14
  -3  -2   3    3.18    0.16
   3   2  -3    3.18    0.15
  -4  -2   3    6.13    0.24
  -4  -2   3    6.31    0.26
   4   2   3    6.16    0.29
   4   2   3    6.27    0.26
   4   2  -3    5.94    0.26
  -5  -2   3   42.54    1.40
   5   2   3   41.44    1.51
   5   2   3   43.41    1.60
  -5  -2   3   42.57    1.56
   5   2  -3   43.31    1.52
   5   2  -3   42.76    1.40
  -6  -2   3    0.12    0.05
   6   2   3    0.22    0.06
   6   2   3    0.08    0.07
   6   2  -3    0.04    0.06
   6   2  -3    0.08    0.05
  -7  -2   3    1.62    0.11
  -7  -2   3    1.57    0.09
   7   2   3    1.21    0.12
   7   2   3    1.40    0.13
   7   2  -3    1.45    0.13
   7   2  -3    1.33    0.10
   8   2   3    4.67    0.25
   8   2   3    4.07    0.24
  -8  -2   3    4.87    0.21
   8   2  -3    5.00    0.21
   8   2  -3    4.96    0.26
  -9  -2   3    0.91    0.09
   9   2   3    1.02    0.12
   9   2  -3    0.99    0.09
   9   2  -3    0.89    0.13
 -10  -2   3    1.94    0.14
  10   2   3    1.70    0.17
  10   2  -3    2.06    0.18
  10   2  -3    1.69    0.12
  11   2   3    0.65    0.13
  11   2  -3    0.68    0.07
  11   2  -3    0.38    0.12
  12   2   3    0.35    0.13
  12   2  -3    0.33    0.06
  12   2  -3    0.27    0.11
  13   2   3    0.52    0.13
  13   2  -3    0.37    0.04
  13   2  -3    0.35    0.14
  14   2   3   -0.22    0.10
  14   2  -3   -0.03    0.10
  15   2   3    0.11    0.13
  15   2  -3   -0.04    0.12
  16   2   3    0.02    0.12
  16   2  -3    0.00    0.12
  17   2   3    0.06    0.15
  16  -2   4    0.50    0.16
  16  -2  -4    0.40    0.16
  15  -2   4   -0.02    0.13
  15  -2  -4    0.03    0.05
  15  -2  -4   -0.16    0.12
  14  -2   4    0.25    0.13
  14  -2  -4    0.28    0.13
  14  -2  -4    0.05    0.06
  13  -2   4    0.65    0.14
  13  -2  -4    0.98    0.16
  13  -2  -4    0.72    0.09
  12  -2   4    1.50    0.17
  12  -2  -4    1.72    0.14
  12  -2  -4    1.63    0.19
  11  -2   4    0.27    0.11
 -11   2   4    0.16    0.08
  11  -2  -4    0.33    0.08
  11  -2  -4    0.04    0.10
  10  -2   4    0.88    0.12
 -10   2   4    0.57    0.09
  10  -2  -4    0.75    0.10
  10  -2  -4    0.85    0.14
   9  -2   4    3.28    0.21
  -9   2   4    2.94    0.17
   9  -2  -4    2.93    0.22
  -8   2   4    1.09    0.10
  -8   2   4    1.05    0.10
   8  -2   4    0.79    0.10
   8  -2  -4    0.90    0.12
   7  -2   4    4.80    0.22
  -7   2   4    3.98    0.20
   7  -2   4    4.09    0.25
  -7   2   4    4.64    0.22
   7  -2  -4    4.01    0.23
  -6   2   4   10.40    0.39
  -6   2   4   11.35    0.45
   6  -2   4   10.38    0.42
   6  -2   4   10.23    0.47
   6  -2  -4   10.96    0.45
  -5   2   4    2.36    0.13
   5  -2   4    2.38    0.18
  -5   2   4    2.36    0.16
   5  -2   4    2.55    0.13
   5  -2  -4    2.12    0.15
  -4   2   4    6.53    0.32
   4  -2   4    7.77    0.35
  -4   2   4    7.23    0.28
   4  -2   4    7.93    0.29
   4  -2  -4    6.83    0.31
   3  -2   4   21.85    0.76
  -3   2   4   17.34    0.73
  -3   2   4   15.82    0.63
  -3   2  -4   20.35    0.66
  -2   2   4    9.28    0.38
   2  -2   4    7.82    0.38
  -2   2   4    8.10    0.31
  -2   2  -4    8.71    0.31
  -2   2  -4    8.37    0.32
   2  -2  -4    9.06    0.34
   2  -2  -4    9.58    0.33
  -1   2   4    1.85    0.09
  -1   2   4    2.09    0.10
  -1   2   4    1.87    0.15
   1  -2   4    1.55    0.15
  -1   2  -4    1.70    0.08
   1  -2  -4    2.15    0.11
  -1   2  -4    2.12    0.09
   1  -2  -4    1.74    0.11
   0  -2   4    0.96    0.11
   0  -2   4    0.83    0.07
   0   2   4    0.85    0.11
   0  -2  -4    1.36    0.08
   0   2  -4    1.05    0.07
  -1  -2   4    1.67    0.13
  -1  -2   4    2.08    0.09
   1   2   4    1.54    0.15
   1   2  -4    1.59    0.09
  -1  -2  -4    1.82    0.10
  -2  -2   4    8.79    0.32
  -2  -2   4    9.92    0.39
   2   2   4    9.02    0.41
   2   2  -4    8.93    0.35
  -2  -2  -4    8.89    0.34
  -3  -2   4   14.38    0.53
   3   2   4   15.16    0.64
  -3  -2   4   16.47    0.62
  -3  -2  -4   15.10    0.57
   3   2  -4   16.97    0.58
   4   2   4    7.98    0.30
   4   2   4    7.13    0.35
  -4  -2   4    6.64    0.32
  -4  -2   4    6.89    0.27
  -4  -2  -4    7.52    0.29
   4   2  -4    6.88    0.30
  -5  -2   4    2.19    0.14
   5   2   4    2.37    0.18
  -5  -2   4    2.22    0.13
   5   2   4    2.15    0.14
  -5  -2  -4    2.27    0.13
   5   2  -4    2.20    0.14
   6   2   4   10.40    0.43
   6   2   4   10.65    0.48
  -6  -2   4   11.21    0.40
  -6  -2   4   10.70    0.44
   6   2  -4   10.71    0.45
   7   2   4    4.13    0.24
  -7  -2   4    4.37    0.19
  -7  -2   4    3.86    0.20
   7   2   4    4.16    0.22
   7   2  -4    3.98    0.20
   7   2  -4    3.92    0.23
   8   2   4    0.76    0.12
  -8  -2   4    1.11    0.10
   8   2   4    0.75    0.10
   8   2  -4    0.93    0.12
   8   2  -4    0.87    0.09
  -9  -2   4    3.63    0.20
   9   2   4    3.96    0.25
   9   2   4    3.77    0.23
   9   2  -4    4.31    0.25
  10   2   4    0.78    0.13
 -10  -2   4    0.70    0.10
  10   2   4    0.57    0.12
  10   2  -4    0.74    0.13
  10   2  -4    0.64    0.09
 -11  -2   4    0.39    0.08
  11   2   4    0.30    0.11
  11   2  -4    0.23    0.10
  11   2  -4    0.24    0.07
  12   2   4    1.32    0.16
  12   2  -4    1.32    0.17
  12   2  -4    1.22    0.11
  13   2   4    0.68    0.15
  13   2  -4    0.84    0.16
  13   2  -4    0.71    0.08
  14   2   4    0.24    0.13
  14   2  -4    0.11    0.12
  14   2  -4    0.06    0.05
  15   2   4   -0.01    0.14
  15   2  -4   -0.08    0.12
  16   2   4    0.21    0.15
  16   2  -4    0.16    0.15
  16  -2  -5    0.06    0.07
  15  -2  -5    0.49    0.09
  15  -2  -5    0.67    0.17
  14  -2   5    0.22    0.13
  14  -2  -5    0.04    0.11
  14  -2  -5   -0.08    0.08
  13  -2   5    0.00    0.10
  13  -2  -5    0.07    0.12
  13  -2  -5    0.07    0.08
 -12   2   5    0.51    0.10
  12  -2   5    0.69    0.13
  12  -2  -5    0.45    0.14
  12  -2  -5    0.42    0.10
  11  -2   5    0.03    0.09
 -11   2   5    0.14    0.08
  11  -2  -5    0.17    0.09
  11  -2  -5    0.17    0.11
 -10   2   5    0.07    0.07
  10  -2   5    0.20    0.09
  10  -2  -5    0.19    0.10
  10  -2  -5    0.14    0.08
  -9   2   5    0.09    0.07
   9  -2   5    0.02    0.07
   9  -2  -5    0.07    0.09
   8  -2   5    0.93    0.14
   8  -2   5    1.01    0.11
  -8   2   5    0.53    0.09
   8  -2  -5    0.85    0.12
   7  -2   5    3.24    0.23
   7  -2   5    3.32    0.18
  -7   2   5    3.21    0.20
  -7   2   5    3.33    0.18
   7  -2  -5    3.43    0.21
  -6   2   5    2.35    0.16
   6  -2   5    2.12    0.13
   6  -2   5    2.01    0.19
  -6   2   5    1.97    0.13
   6  -2  -5    2.19    0.16
   5  -2   5    2.09    0.12
  -5   2   5    2.17    0.13
  -5   2   5    2.08    0.16
   5  -2   5    2.06    0.18
   5  -2  -5    2.11    0.14
  -5   2  -5    2.12    0.11
  -4   2   5    4.19    0.24
  -4   2   5    3.91    0.19
   4  -2   5    4.86    0.27
   4  -2   5    5.19    0.19
   4  -2  -5    3.73    0.21
  -4   2  -5    4.39    0.18
  -3   2   5   15.42    0.54
  -3   2   5   16.44    0.65
   3  -2   5   15.07    0.66
  -3   2  -5   15.19    0.56
   3  -2  -5   16.12    0.59
  -2   2   5    2.94    0.14
  -2   2   5    3.10    0.21
   2  -2   5    3.78    0.23
   2  -2  -5    3.69    0.17
   2  -2  -5    3.70    0.17
  -2   2  -5    3.61    0.14
  -1   2   5   13.12    0.42
   1  -2   5   11.30    0.52
  -1   2   5   11.63    0.53
  -1   2   5   11.75    0.41
   1  -2  -5   12.92    0.46
  -1   2  -5   12.11    0.44
  -1   2  -5   13.30    0.44
   1  -2  -5   11.46    0.44
   0  -2   5    0.50    0.04
   0   2   5    0.40    0.09
   0  -2   5    0.49    0.09
   0  -2  -5    0.56    0.06
   0   2  -5    0.47    0.04
  -1  -2   5   12.63    0.41
  -1  -2   5   11.61    0.51
   1   2   5   11.99    0.52
  -1  -2   5   12.00    0.41
   1   2  -5   10.76    0.43
  -1  -2  -5   11.62    0.44
  -2  -2   5    3.06    0.20
  -2  -2   5    3.53    0.15
   2   2   5    3.45    0.21
   2   2  -5    2.87    0.15
  -2  -2  -5    3.18    0.15
  -3  -2   5   16.06    0.65
   3   2   5   14.70    0.66
  -3  -2   5   15.47    0.55
  -3  -2  -5   17.12    0.58
   3   2  -5   15.97    0.59
   4   2   5    3.70    0.24
  -4  -2   5    3.68    0.18
  -4  -2   5    4.00    0.22
   4   2  -5    3.88    0.19
  -4  -2  -5    3.87    0.18
  -5  -2   5    1.99    0.15
   5   2   5    2.30    0.13
   5   2   5    1.71    0.17
  -5  -2   5    2.22    0.13
   5   2  -5    1.90    0.14
  -5  -2  -5    2.13    0.12
  -6  -2   5    2.10    0.13
   6   2   5    1.84    0.18
   6   2   5    2.26    0.14
  -6  -2   5    2.10    0.16
  -6  -2  -5    1.94    0.12
   6   2  -5    2.32    0.16
   7   2   5    3.33    0.23
   7   2   5    3.35    0.19
  -7  -2   5    2.91    0.19
   7   2  -5    3.45    0.21
  -7  -2  -5    3.32    0.18
   7   2  -5    3.06    0.19
  -8  -2   5    0.64    0.08
   8   2   5    0.47    0.09
   8   2   5    0.40    0.12
   8   2  -5    0.49    0.10
   8   2  -5    0.48    0.09
   9   2   5    0.15    0.10
   9   2   5    0.12    0.09
  -9  -2   5    0.01    0.06
   9   2  -5    0.02    0.07
   9   2  -5    0.03    0.08
 -10  -2   5    0.09    0.07
  10   2   5    0.04    0.12
  10   2   5    0.16    0.09
  10   2  -5    0.13    0.09
  10   2  -5    0.01    0.07
 -11  -2   5   -0.02    0.07
  11   2   5    0.30    0.11
  11   2  -5    0.12    0.07
  11   2  -5    0.07    0.10
  12   2   5    0.64    0.14
  12   2  -5    0.41    0.13
  12   2  -5    0.54    0.09
  13   2   5    0.07    0.12
  13   2  -5    0.09    0.11
  13   2  -5    0.02    0.07
  14   2   5    0.08    0.12
  14   2  -5   -0.01    0.11
  14   2  -5    0.16    0.07
  15   2   5    0.41    0.16
  15   2  -5    0.78    0.17
  15   2  -5    0.42    0.08
  16   2   5    0.11    0.15
  16   2  -5   -0.03    0.13
  15  -2  -6    0.00    0.09
  15  -2  -6    0.09    0.14
  14  -2  -6    0.16    0.10
  14  -2  -6    0.21    0.13
 -13   2   6    0.19    0.09
  13  -2  -6   -0.05    0.11
  13  -2  -6    0.04    0.09
 -12   2   6    0.10    0.09
  12  -2  -6    0.29    0.10
  12  -2  -6    0.03    0.11
 -11   2   6    0.63    0.11
  11  -2  -6    0.45    0.11
  11  -2  -6    0.71    0.15
 -10   2   6    0.04    0.07
  10  -2  -6    0.10    0.10
  -9   2   6    0.87    0.11
   9  -2  -6    1.06    0.14
   8  -2   6    0.62    0.14
  -8   2   6    0.56    0.09
   8  -2  -6    0.64    0.12
   7  -2   6    3.52    0.18
  -7   2   6    2.97    0.21
  -7   2   6    3.02    0.18
   7  -2   6    3.23    0.24
  -7   2  -6    3.06    0.16
   7  -2  -6    2.89    0.20
  -6   2   6    4.72    0.28
  -6   2   6    5.40    0.24
   6  -2   6    5.35    0.23
   6  -2   6    4.43    0.29
  -6   2  -6    5.40    0.22
   6  -2  -6    4.67    0.26
  -5   2   6    0.46    0.10
  -5   2   6    0.31    0.07
   5  -2   6    0.15    0.11
  -5   2  -6    0.37    0.05
   5  -2  -6    0.49    0.08
   4  -2   6    4.75    0.28
  -4   2   6    4.85    0.27
  -4   2   6    4.35    0.20
   4  -2  -6    4.75    0.23
  -4   2  -6    4.56    0.19
  -3   2   6    1.19    0.13
   3  -2   6    0.96    0.13
  -3   2   6    1.02    0.09
  -3   2  -6    1.13    0.07
   3  -2  -6    1.12    0.10
   2  -2   6    1.74    0.17
  -2   2   6    1.78    0.10
  -2   2   6    1.55    0.16
  -2   2  -6    1.60    0.08
   2  -2  -6    1.99    0.12
  -1   2   6    1.93    0.09
  -1   2   6    1.73    0.17
  -1   2   6    1.97    0.08
   1  -2   6    2.01    0.18
   1  -2  -6    1.76    0.13
   1  -2  -6    1.93    0.12
  -1   2  -6    1.99    0.09
   0   2   6    6.31    0.35
   0  -2   6    6.62    0.35
   0  -2  -6    6.80    0.27
   0   2  -6    6.40    0.25
   1   2   6    2.49    0.20
  -1  -2   6    2.07    0.10
  -1  -2   6    2.03    0.11
  -1  -2   6    1.60    0.16
  -1  -2  -6    1.89    0.11
   1   2  -6    1.73    0.10
   2   2   6    2.62    0.20
  -2  -2   6    2.03    0.11
  -2  -2   6    1.92    0.18
  -2  -2  -6    2.16    0.12
   2   2  -6    1.78    0.11
  -3  -2   6    1.12    0.13
  -3  -2   6    1.06    0.09
   3   2   6    1.15    0.15
   3   2  -6    0.98    0.09
  -3  -2  -6    1.25    0.09
  -4  -2   6    4.79    0.26
  -4  -2   6    4.91    0.21
   4   2   6    3.88    0.27
  -4  -2  -6    4.05    0.20
   4   2  -6    4.50    0.22
  -5  -2   6    0.31    0.10
  -5  -2   6    0.35    0.07
   5   2  -6    0.25    0.07
   6   2   6    5.50    0.32
  -6  -2   6    5.28    0.28
  -6  -2   6    5.22    0.24
   6   2   6    5.15    0.24
   6   2  -6    4.86    0.27
  -6  -2  -6    5.29    0.24
   7   2   6    3.73    0.26
  -7  -2   6    2.58    0.21
  -7  -2   6    3.21    0.18
   7   2   6    3.55    0.19
  -7  -2  -6    3.66    0.18
   7   2  -6    2.97    0.21
   8   2   6    0.80    0.15
   8   2   6    0.80    0.11
  -8  -2   6    0.90    0.10
   8   2  -6    0.81    0.12
   8   2  -6    0.70    0.11
  -8  -2  -6    0.60    0.09
   9   2   6    0.81    0.12
   9   2   6    0.45    0.14
  -9  -2   6    0.80    0.11
  -9  -2  -6    0.77    0.10
   9   2  -6    0.75    0.12
   9   2  -6    0.61    0.11
 -10  -2   6    0.10    0.08
  10   2   6    0.08    0.12
  10   2   6   -0.03    0.08
 -10  -2  -6    0.03    0.07
  10   2  -6   -0.02    0.08
  10   2  -6    0.00    0.08
 -11  -2   6    0.49    0.10
  11   2   6    0.47    0.15
  11   2   6    0.56    0.12
  11   2  -6    0.49    0.12
  11   2  -6    0.73    0.11
 -11  -2  -6    0.58    0.10
 -12  -2   6    0.04    0.09
  12   2  -6   -0.07    0.10
  12   2  -6   -0.01    0.09
 -13  -2   6    0.14    0.09
  13   2  -6    0.16    0.12
  13   2  -6    0.08    0.09
  14   2  -6    0.20    0.10
  14   2  -6    0.13    0.13
  15   2  -6    0.02    0.08
  15   2  -6   -0.07    0.12
 -14   2   7   -0.03    0.10
  14  -2  -7    0.13    0.10
  14  -2  -7   -0.02    0.12
 -13   2   7    0.13    0.11
  13  -2  -7    0.25    0.13
  13  -2  -7    0.24    0.11
 -12   2   7    1.48    0.16
  12  -2  -7    1.77    0.17
  12  -2  -7    1.63    0.20
 -11   2   7    2.03    0.17
  11  -2  -7    2.00    0.18
  11  -2  -7    1.75    0.21
 -10   2   7    0.04    0.09
  10  -2  -7    0.06    0.10
  -9   2   7    0.71    0.11
   9  -2  -7    0.72    0.13
   8  -2   7    1.93    0.22
  -8   2   7    2.08    0.16
   8  -2  -7    2.61    0.21
  -7   2   7    1.45    0.16
   7  -2   7    1.42    0.20
  -7   2   7    1.45    0.13
   7  -2  -7    1.34    0.15
  -6   2   7    0.47    0.09
   6  -2   7    0.39    0.13
  -6   2   7    0.35    0.11
   6  -2  -7    0.33    0.09
  -5   2   7    1.78    0.13
   5  -2   7    1.23    0.17
  -5   2   7    1.77    0.17
   5  -2  -7    2.27    0.16
  -4   2   7    5.01    0.29
  -4   2   7    4.55    0.21
   4  -2   7    3.75    0.29
   4  -2  -7    4.69    0.24
  -3   2   7    0.88    0.14
  -3   2   7    0.94    0.08
   3  -2   7    0.91    0.15
   3  -2  -7    1.06    0.10
  -2   2   7    1.13    0.08
  -2   2   7    1.29    0.16
   2  -2   7    1.43    0.17
   2  -2  -7    1.20    0.11
   1  -2   7    2.46    0.21
  -1   2   7    1.99    0.19
   1  -2  -7    2.06    0.13
   0  -2   7    0.13    0.10
   0   2   7    0.21    0.10
   0  -2  -7    0.09    0.05
  -1  -2   7    2.11    0.20
   1   2   7    2.41    0.21
  -1  -2   7    2.35    0.10
  -1  -2  -7    2.29    0.13
  -2  -2   7    1.05    0.15
   2   2   7    1.22    0.16
  -2  -2   7    1.16    0.09
  -2  -2  -7    1.33    0.09
  -3  -2   7    1.03    0.09
   3   2   7    1.30    0.16
  -3  -2   7    1.02    0.14
   3   2  -7    1.29    0.11
  -3  -2  -7    0.99    0.09
  -4  -2   7    4.52    0.21
   4   2   7    3.82    0.28
  -4  -2   7    4.72    0.28
   4   2  -7    4.45    0.22
  -5  -2   7    1.82    0.18
   5   2   7    1.60    0.19
  -5  -2   7    1.66    0.13
   5   2  -7    1.96    0.15
  -6  -2   7    0.51    0.09
   6   2   7    0.37    0.14
  -6  -2   7    0.31    0.11
   6   2  -7    0.33    0.09
  -7  -2   7    1.31    0.13
   7   2   7    1.14    0.18
  -7  -2   7    1.11    0.16
   7   2  -7    1.41    0.14
   8   2   7    2.24    0.23
   8   2  -7    2.26    0.19
   8   2  -7    2.46    0.20
  -9  -2   7    0.68    0.11
   9   2   7    0.79    0.16
   9   2  -7    0.91    0.13
   9   2  -7    0.74    0.12
 -10  -2   7    0.14    0.09
  10   2   7    0.05    0.13
  10   2  -7   -0.08    0.09
  10   2  -7    0.07    0.09
 -11  -2   7    1.52    0.16
  11   2   7    1.54    0.21
  11   2  -7    1.80    0.17
  11   2  -7    2.20    0.21
 -12  -2   7    0.97    0.15
  12   2  -7    1.10    0.15
  12   2  -7    1.17    0.17
 -13  -2   7    0.38    0.12
  13   2  -7    0.07    0.12
  13   2  -7    0.24    0.11
 -14  -2   7   -0.07    0.10
  14   2  -7    0.25    0.15
  14   2  -7    0.09    0.10
 -13   2   8    0.19    0.12
  13  -2  -8    0.37    0.13
  13  -2  -8    0.25    0.15
 -12   2   8    0.37    0.12
  12  -2  -8    0.10    0.11
  12  -2  -8    0.18    0.13
 -11   2   8    0.16    0.10
  11  -2  -8    0.26    0.12
  11  -2  -8    0.15    0.12
 -10   2   8    2.23    0.18
  10  -2  -8    1.85    0.20
  -9   2   8    2.22    0.17
   9  -2  -8    2.09    0.20
  -8   2   8    1.77    0.15
   8  -2   8    1.38    0.21
   8  -2  -8    1.43    0.17
  -7   2   8    0.94    0.12
   7  -2   8    1.21    0.20
  -7   2   8    0.54    0.14
   7  -2  -8    0.95    0.13
   6  -2   8    1.21    0.21
  -6   2   8    2.18    0.15
  -6   2   8    2.06    0.20
   6  -2  -8    1.91    0.17
   5  -2   8    0.43    0.16
  -5   2   8    0.87    0.15
  -5   2   8    0.48    0.09
   4  -2   8    0.75    0.17
  -4   2   8    1.10    0.10
  -4   2   8    0.95    0.15
  -3   2   8    0.25    0.06
   3  -2   8    0.04    0.13
  -3   2   8    0.19    0.11
  -2   2   8    0.09    0.11
   2  -2   8    0.09    0.13
   1  -2   8    0.61    0.16
  -1   2   8    0.90    0.16
   0  -2   8    0.63    0.15
   1   2   8    0.76    0.14
  -1  -2   8    0.36    0.14
  -2  -2   8    0.27    0.13
  -2  -2   8    0.24    0.05
   2   2   8    0.11    0.13
  -3  -2   8    0.31    0.06
  -3  -2   8    0.00    0.12
   3   2   8    0.20    0.13
   4   2   8    0.99    0.18
  -4  -2   8    1.27    0.17
  -4  -2   8    1.15    0.10
  -5  -2   8    0.67    0.09
  -5  -2   8    0.59    0.14
   5   2   8    0.73    0.15
   6   2   8    2.20    0.23
  -6  -2   8    1.73    0.19
  -6  -2   8    1.90    0.15
   7   2   8    0.73    0.18
  -7  -2   8    0.98    0.12
   8   2   8    1.69    0.22
  -8  -2   8    1.69    0.15
   8   2  -8    1.38    0.16
  -9  -2   8    2.16    0.18
   9   2   8    1.66    0.23
   9   2  -8    2.38    0.20
 -10  -2   8    1.84    0.17
  10   2   8    1.65    0.23
  10   2  -8    1.81    0.18
 -11  -2   8    0.06    0.10
  11   2   8    0.25    0.15
  11   2  -8    0.12    0.11
 -12  -2   8    0.16    0.11
  12   2  -8    0.24    0.12
 -13  -2   8    0.14    0.11
  13   2  -8    0.29    0.12
 -12   2   9    0.52    0.13
  12  -2  -9    0.84    0.16
 -11   2   9   -0.04    0.10
  11  -2  -9    0.14    0.12
 -10   2   9    0.18    0.10
  10  -2  -9    0.15    0.12
  -9   2   9    0.01    0.09
   8  -2   9    0.93    0.19
  -8   2   9    1.05    0.13
   7  -2   9    0.65    0.18
  -7   2   9    0.39    0.09
   6  -2   9    0.16    0.15
  -6   2   9    0.73    0.10
  -6   2   9    0.55    0.15
   5  -2   9    0.66    0.18
  -5   2   9    0.53    0.09
  -5   2   9    0.58    0.15
   4  -2   9    0.91    0.18
  -4   2   9    0.50    0.15
  -4   2   9    0.59    0.08
   3  -2   9    1.51    0.21
  -3   2   9    1.24    0.19
  -3   2   9    1.59    0.08
   2  -2   9   -0.06    0.13
  -2   2   9    0.05    0.12
  -1   2   9    0.94    0.17
   1  -2   9    1.10    0.18
   0  -2   9    0.09    0.13
   0   2   9   -0.12    0.12
  -1  -2   9    1.58    0.20
   1   2   9    1.17    0.19
  -2  -2   9    0.06    0.12
   2   2   9   -0.05    0.13
  -3  -2   9    1.73    0.20
  -3  -2   9    1.27    0.10
   3   2   9    1.58    0.22
  -4  -2   9    0.57    0.15
   4   2   9    0.29    0.16
  -4  -2   9    0.67    0.08
  -5  -2   9    0.55    0.15
   5   2   9    0.53    0.17
  -5  -2   9    0.66    0.09
  -6  -2   9    0.93    0.16
  -6  -2   9    0.64    0.10
   6   2   9    0.34    0.16
  -7  -2   9    0.46    0.10
   7   2   9    0.19    0.15
   7   2  -9    0.52    0.12
   8   2   9    0.84    0.19
  -8  -2   9    1.03    0.13
   8   2  -9    0.94    0.15
  -9  -2   9    0.09    0.10
   9   2   9    0.15    0.16
   9   2  -9   -0.02    0.11
  10   2   9    0.23    0.17
 -10  -2   9    0.04    0.10
  10   2  -9    0.14    0.12
  11   2   9    0.39    0.17
 -11  -2   9    0.09    0.11
  11   2  -9    0.02    0.11
 -12  -2   9    0.47    0.14
  12   2  -9    0.51    0.14
 -10   2  10    0.02    0.11
  10  -2 -10    0.25    0.14
  -9   2  10   -0.04    0.09
  -8   2  10    0.05    0.09
   8  -2  10    0.06    0.16
   7  -2  10    0.25    0.17
  -7   2  10    0.00    0.08
  -6   2  10    0.01    0.07
  -6   2  10    0.12    0.14
   6  -2  10    0.16    0.17
  -5   2  10    1.12    0.10
   5  -2  10    1.00    0.21
  -5   2  10    1.34    0.21
   4  -2  10    0.40    0.17
  -4   2  10   -0.01    0.14
   3  -2  10    1.20    0.21
  -3   2  10    1.05    0.20
   2  -2  10    0.03    0.15
  -2   2  10   -0.08    0.13
  -1   2  10    0.44    0.17
   1  -2  10    0.49    0.17
   0   2  10    0.35    0.16
   0  -2  10    0.03    0.15
  -1  -2  10    0.68    0.17
   1   2  10    0.58    0.17
   2   2  10    0.18    0.14
  -2  -2  10    0.10    0.14
   3   2  10    1.22    0.22
  -3  -2  10    1.13    0.19
  -4  -2  10    0.40    0.16
   4   2  10    0.04    0.13
  -4  -2  10    0.15    0.06
  -5  -2  10    1.11    0.11
   5   2  10    0.92    0.19
  -5  -2  10    1.03    0.19
   6   2  10    0.06    0.15
  -6  -2  10   -0.16    0.07
  -7  -2  10    0.20    0.09
   7   2  10    0.33    0.16
   8   2  10    0.02    0.16
  -8  -2  10    0.09    0.09
   8   2 -10    0.14    0.12
  -9  -2  10    0.01    0.09
   9   2  10   -0.04    0.16
   9   2 -10   -0.08    0.12
  10   2  10   -0.10    0.16
 -10  -2  10   -0.15    0.10
  10   2 -10    0.05    0.12
   7  -2  11    0.10    0.18
  -7   2  11    0.13    0.08
  -6   2  11    0.18    0.07
   6  -2  11    0.02    0.18
   5  -2  11    0.13    0.17
  -5   2  11    0.37    0.16
   4  -2  11    0.09    0.17
  -4   2  11    0.02    0.15
  -3   2  11    0.26    0.16
   3  -2  11    0.10    0.17
  -2   2  11    0.09    0.16
   2  -2  11    0.06    0.16
  -1   2  11    0.26    0.16
   1  -2  11    0.04    0.16
   0   2  11    0.05    0.15
   0  -2  11    0.08    0.16
   1   2  11    0.11    0.16
  -1  -2  11    0.08    0.15
   2   2  11    0.15    0.16
  -2  -2  11    0.04    0.16
  -3  -2  11    0.14    0.15
   3   2  11   -0.03    0.15
  -4  -2  11    0.06    0.15
   4   2  11    0.27    0.18
   5   2  11    0.18    0.18
  -5  -2  11    0.37    0.16
  -5  -2  11    0.14    0.06
  -6  -2  11    0.22    0.08
   6   2  11   -0.02    0.17
  -7  -2  11    0.01    0.08
   7   2  11    0.14    0.19
  -2   2  12    0.05    0.17
   2  -2  12   -0.07    0.17
   1  -2  12    0.03    0.18
  -1   2  12   -0.03    0.18
   0  -2  12   -0.29    0.16
   0   2  12    0.03    0.17
  -1  -2  12   -0.08    0.17
   1   2  12    0.13    0.17
   2   2  12    0.13    0.18
  -2  -2  12   -0.13    0.17
  17  -3   0   -0.04    0.14
  16  -3   0    0.30    0.16
  15  -3   0    2.44    0.25
  14  -3   0    0.42    0.14
  13  -3   0    0.10    0.11
  12  -3   0    0.55    0.13
  11  -3   0    0.01    0.09
  10  -3   0    0.28    0.09
   9  -3   0    5.21    0.28
   8  -3   0   12.19    0.51
   7  -3   0   74.20    2.61
   6  -3   0   19.38    0.75
   6  -3   0   20.41    0.64
   6  -3   0   19.89    0.65
   5  -3   0    9.18    0.29
   5  -3   0    8.35    0.36
   4  -3   0  375.89   11.88
   4  -3   0  369.67   12.76
   3  -3   0  129.75    4.50
  -3   3   0  131.54    4.16
   2  -3   0   33.30    1.15
  -2   3   0   33.00    1.06
   2  -3   0   32.71    1.06
  -1   3   0    1.19    0.06
   1  -3   0    1.15    0.05
  -1   3   0    1.17    0.05
   1  -3   0    1.11    0.05
   0   3   0    0.33    0.02
   0  -3   0    0.33    0.02
   0  -3   0    0.40    0.02
  -1  -3   0    1.19    0.06
   1   3   0    1.34    0.05
  -1  -3   0    1.23    0.06
   1   3   0    1.18    0.06
   2   3   0   33.80    1.18
   3   3   0  131.87    4.54
   4   3   0  370.37   12.68
   5   3   0    8.75    0.36
   6   3   0   20.48    0.77
   7   3   0   71.13    2.51
   8   3   0   12.13    0.51
   9   3   0    5.24    0.29
  10   3   0    0.09    0.08
  11   3   0    0.03    0.10
  12   3   0    0.52    0.13
  13   3   0    0.10    0.12
  14   3   0    0.05    0.12
  15   3   0    1.94    0.23
  16   3   0    0.18    0.14
  17   3   0   -0.26    0.12
  17  -3   1    0.12    0.15
  17  -3  -1   -0.05    0.12
  16  -3   1    0.02    0.13
  16  -3  -1   -0.04    0.12
  15  -3   1   -0.11    0.12
  15  -3  -1    0.22    0.13
  14  -3   1    0.26    0.13
  14  -3  -1    0.21    0.13
  13  -3   1    0.12    0.11
  13  -3  -1    0.09    0.11
  12  -3   1    1.54    0.18
  12  -3  -1    1.79    0.19
  11  -3   1    2.90    0.23
  11  -3  -1    3.38    0.24
  10  -3   1   12.94    0.56
  10  -3  -1   12.83    0.56
  -9   3   1    0.03    0.04
   9  -3   1    0.13    0.08
  -9   3   1   -0.06    0.04
   9  -3  -1    0.03    0.03
   9  -3  -1    0.07    0.08
   9  -3  -1    0.04    0.03
  -8   3   1   16.97    0.62
   8  -3   1   15.44    0.65
  -8   3   1   15.76    0.56
   8  -3  -1   17.21    0.55
   8  -3  -1   16.28    0.66
   8  -3  -1   16.27    0.55
   7  -3   1   52.29    1.93
  -7   3   1   55.58    1.97
  -7   3   1   54.71    1.76
   7  -3  -1   56.93    1.75
   7  -3  -1   51.84    1.94
  -6   3   1   20.98    0.76
   6  -3   1   19.74    0.77
  -6   3   1   20.22    0.69
   6  -3  -1   21.73    0.78
  -5   3   1   10.93    0.42
  -5   3   1   10.77    0.38
   5  -3   1   11.21    0.43
   5  -3  -1   10.95    0.43
  -4   3   1   20.27    0.67
  -4   3   1   20.80    0.75
   4  -3  -1   19.88    0.74
  -3   3   1  194.78    6.68
   3  -3   1  178.86    6.39
  -3   3   1  195.20    5.93
   3  -3  -1  183.97    5.93
   3  -3  -1  178.96    6.40
   2  -3   1   32.71    1.15
   2  -3   1   33.26    1.07
  -2   3   1   34.47    1.20
  -2   3   1   32.78    1.07
   2  -3   1   32.58    1.07
  -2   3  -1   33.87    1.15
   2  -3  -1   32.92    1.16
   2  -3  -1   32.22    1.07
   1  -3   1   17.06    0.57
   1  -3   1   17.54    0.61
  -1   3   1   17.27    0.64
  -1   3   1   17.38    0.57
  -1   3  -1   18.12    0.61
   1  -3  -1   17.51    0.62
   1  -3  -1   17.65    0.57
   0   3   1    2.63    0.12
   0   3   1    2.70    0.11
   0  -3   1    2.65    0.10
   0  -3   1    2.79    0.10
   0  -3   1    2.75    0.10
   0   3   1    2.71    0.09
   0  -3  -1    2.70    0.11
   0   3  -1    2.61    0.10
   0   3  -1    2.68    0.10
   1   3   1   17.12    0.66
   1   3   1   17.61    0.63
  -1  -3   1   17.88    0.58
   1   3  -1   17.57    0.63
   1   3  -1   19.48    0.59
  -1  -3  -1   17.89    0.63
  -2  -3   1   32.29    1.05
   2   3   1   32.50    1.14
   2   3   1   32.86    1.19
   2   3  -1   32.05    1.14
   2   3  -1   32.57    1.05
   3   3   1  187.91    6.63
   3   3   1  183.20    6.34
  -3  -3   1  190.76    5.87
   3   3  -1  180.01    6.34
   3   3  -1  181.03    5.87
   4   3   1   24.50    0.80
  -4  -3   1   23.09    0.72
   4   3  -1   20.03    0.79
   4   3  -1   19.99    0.71
  -5  -3   1   12.05    0.39
   5   3   1   12.40    0.46
   5   3   1   11.58    0.45
   5   3  -1   10.66    0.38
   5   3  -1   11.06    0.45
   5   3  -1   11.59    0.38
  -6  -3   1   23.83    0.73
   6   3   1   22.00    0.82
   6   3   1   22.21    0.82
   6   3  -1   20.62    0.71
   6   3  -1   19.18    0.71
   6   3  -1   24.07    0.83
   7   3   1   56.29    2.00
  -7  -3   1   55.48    1.77
   7   3   1   53.50    1.95
   7   3  -1   54.03    1.76
   7   3  -1   55.18    1.76
   7   3  -1   54.85    1.96
  -8  -3   1   16.46    0.55
   8   3   1   15.96    0.65
   8   3  -1   15.83    0.65
   9   3   1   -0.02    0.07
   9   3  -1   -0.05    0.07
  10   3   1   11.52    0.52
  10   3  -1   12.01    0.53
  11   3   1    3.56    0.25
  11   3  -1    3.44    0.25
  12   3   1    1.12    0.16
  12   3  -1    1.63    0.18
  13   3   1    0.01    0.11
  13   3  -1    0.05    0.10
  14   3   1    0.16    0.13
  14   3  -1    0.27    0.14
  15   3   1    0.03    0.12
  15   3  -1   -0.10    0.13
  16   3   1   -0.06    0.13
  16   3  -1    0.02    0.14
  17   3   1   -0.23    0.11
  17   3  -1   -0.01    0.15
  17  -3   2   -0.02    0.15
  17  -3  -2    0.04    0.16
  16  -3   2    0.20    0.15
  16  -3  -2    0.12    0.15
  15  -3   2    0.56    0.16
  15  -3  -2    0.67    0.16
  14  -3   2   -0.08    0.11
  14  -3  -2   -0.10    0.11
  13  -3   2    0.68    0.15
  13  -3  -2    0.53    0.14
  12  -3   2    1.77    0.18
  12  -3  -2    1.60    0.18
  12  -3  -2    1.96    0.10
  11  -3   2    0.80    0.13
  11  -3  -2    0.85    0.14
  11  -3  -2    0.84    0.07
  10  -3   2    1.27    0.14
 -10   3   2    1.26    0.11
  10  -3  -2    1.36    0.16
  10  -3  -2    1.45    0.10
  -9   3   2    7.57    0.30
   9  -3   2    7.71    0.36
  -9   3   2    7.75    0.30
   9  -3  -2    7.08    0.29
   9  -3  -2    7.05    0.36
  -8   3   2   11.75    0.45
  -8   3   2   11.55    0.42
   8  -3   2   11.11    0.48
   8  -3  -2   11.24    0.49
  -7   3   2   13.56    0.48
   7  -3   2   12.25    0.54
  -7   3   2   14.23    0.53
   7  -3  -2   14.89    0.56
   6  -3   2    0.39    0.07
  -5   3   2    4.30    0.18
  -5   3   2    4.39    0.20
   5  -3   2    4.89    0.22
   5  -3  -2    5.27    0.23
  -4   3   2   11.17    0.44
  -4   3   2   11.69    0.40
   4  -3  -2   11.32    0.44
  -3   3   2   12.09    0.39
   3  -3   2   11.16    0.42
  -3   3   2   11.77    0.44
   3  -3  -2   10.85    0.40
   3  -3  -2   11.04    0.43
  -2   3   2   46.22    1.49
   2  -3   2   44.47    1.69
  -2   3   2   51.65    1.69
   2  -3   2   45.84    1.60
   2  -3  -2   44.00    1.49
  -2   3  -2   46.18    1.60
   2  -3  -2   45.63    1.61
  -1   3   2   52.39    1.93
   1  -3   2   52.42    1.94
  -1   3   2   53.30    1.70
   1  -3   2   54.37    1.70
   1  -3  -2   53.37    1.84
   1  -3  -2   53.19    1.71
   0  -3   2  547.34   17.02
   0   3   2  533.37   19.16
   0  -3   2  516.50   19.19
   0   3   2  542.60   17.19
   0   3   2  538.84   17.17
   0  -3  -2  526.37   18.36
  -1  -3   2   55.65    1.96
   1   3   2   53.04    2.07
  -1  -3   2   54.32    1.82
  -1  -3   2   62.37    2.06
   1   3  -2   61.84    1.97
  -1  -3  -2   53.44    1.96
   1   3  -2   57.02    1.82
  -2  -3   2   45.97    1.71
   2   3   2   46.46    1.72
   2   3   2   47.59    1.64
  -2  -3   2   46.49    1.52
   2   3  -2   45.00    1.63
   2   3  -2   51.08    1.52
  -2  -3  -2   46.81    1.63
  -3  -3   2   11.37    0.43
  -3  -3   2   11.16    0.39
   3   3   2   12.24    0.46
   3   3   2   11.53    0.43
   3   3  -2   11.17    0.39
   3   3  -2   10.63    0.42
  -4  -3   2   13.03    0.40
  -4  -3   2   11.08    0.43
   4   3  -2   11.07    0.40
   4   3  -2   11.15    0.44
   5   3   2    5.08    0.22
   5   3  -2    4.04    0.21
   5   3  -2    4.11    0.18
   6   3   2    0.65    0.08
   6   3   2    0.26    0.07
   6   3  -2    0.54    0.05
   7   3   2   11.99    0.50
  -7  -3   2   12.85    0.44
   7   3   2   12.13    0.50
   7   3  -2   11.92    0.43
   7   3  -2   12.81    0.51
   8   3   2   11.12    0.47
  -8  -3   2   11.25    0.41
   8   3   2   10.70    0.48
   8   3  -2   11.59    0.49
   8   3  -2   11.96    0.40
   8   3  -2   11.35    0.40
   9   3   2    6.98    0.34
  -9  -3   2    6.81    0.28
   9   3  -2    6.92    0.35
   9   3  -2    7.08    0.25
  10   3   2    1.16    0.14
  10   3  -2    1.37    0.08
  10   3  -2    1.41    0.15
  11   3   2    0.96    0.14
  11   3  -2    0.71    0.13
  12   3   2    1.70    0.18
  12   3  -2    1.85    0.20
  13   3   2    0.46    0.14
  13   3  -2    0.55    0.15
  14   3   2    0.03    0.12
  14   3  -2    0.15    0.12
  15   3   2    0.53    0.16
  15   3  -2    0.30    0.14
  16   3   2    0.13    0.15
  16   3  -2    0.08    0.12
  17   3   2    0.21    0.16
  17  -3   3    0.30    0.17
  16  -3   3    0.06    0.13
  16  -3  -3   -0.02    0.12
  15  -3   3   -0.05    0.12
  15  -3  -3   -0.03    0.10
  14  -3   3    0.18    0.13
  14  -3  -3    0.08    0.04
  14  -3  -3    0.08    0.12
  13  -3   3    0.15    0.12
  13  -3  -3   -0.08    0.05
  13  -3  -3    0.13    0.12
  12  -3   3    1.09    0.16
  12  -3  -3    1.19    0.10
  12  -3  -3    1.56    0.18
  11  -3   3    0.18    0.10
  11  -3  -3    0.09    0.06
  11  -3  -3   -0.04    0.09
  10  -3   3    0.62    0.12
 -10   3   3    0.60    0.08
  10  -3  -3    0.60    0.08
  10  -3  -3    0.55    0.11
   9  -3   3    2.31    0.18
  -9   3   3    2.66    0.15
   9  -3  -3    2.77    0.20
   8  -3   3    1.23    0.12
   8  -3  -3    1.35    0.14
   7  -3   3    2.08    0.15
  -7   3   3    2.05    0.13
  -7   3   3    2.29    0.14
   7  -3  -3    2.50    0.17
  -6   3   3    2.76    0.15
  -6   3   3    2.95    0.14
   6  -3   3    2.69    0.16
   6  -3  -3    3.02    0.18
  -5   3   3   13.20    0.53
  -5   3   3   13.04    0.48
   5  -3   3   14.94    0.52
   5  -3  -3   13.51    0.54
  -4   3   3    1.30    0.11
  -4   3   3    1.42    0.08
   4  -3  -3    1.26    0.10
   3  -3   3   12.88    0.47
  -3   3   3   14.53    0.52
   3  -3   3   12.58    0.52
  -3   3   3   12.55    0.44
   3  -3  -3   12.55    0.45
   3  -3  -3   12.64    0.49
   2  -3   3   10.04    0.43
   2  -3   3   10.17    0.37
  -2   3   3   11.55    0.43
  -2   3   3   10.17    0.36
  -2   3  -3   10.67    0.37
   2  -3  -3   10.21    0.37
   2  -3  -3   10.44    0.40
  -1   3   3    6.08    0.29
   1  -3   3    6.24    0.29
  -1   3   3    6.25    0.23
   1  -3   3    6.55    0.22
   1  -3   3    7.26    0.22
   1  -3  -3    5.83    0.25
   1  -3  -3    7.16    0.24
   0   3   3    7.71    0.33
   0  -3   3    7.72    0.33
   0  -3   3    7.66    0.26
   0  -3  -3    7.79    0.29
  -1  -3   3    6.45    0.24
  -1  -3   3    6.91    0.28
  -1  -3   3    6.24    0.23
   1   3   3    6.39    0.29
  -1  -3  -3    6.36    0.25
   1   3  -3    6.33    0.24
  -2  -3   3   12.77    0.45
   2   3   3   10.31    0.46
  -2  -3   3   10.43    0.38
   2   3  -3   11.76    0.41
  -2  -3  -3   10.54    0.41
  -3  -3   3   12.79    0.46
   3   3   3   14.68    0.54
  -3  -3   3   12.60    0.52
   3   3   3   13.86    0.50
   3   3  -3   12.46    0.49
  -3  -3  -3   13.71    0.49
   4   3   3    1.35    0.12
  -4  -3   3    1.28    0.08
   4   3   3    1.23    0.10
  -4  -3   3    1.24    0.09
   4   3  -3    1.24    0.09
  -4  -3  -3    1.25    0.09
   4   3  -3    1.27    0.09
  -5  -3   3   13.51    0.51
  -5  -3   3   13.70    0.47
   5   3   3   13.60    0.52
   5   3   3   12.82    0.55
   5   3  -3   13.22    0.47
   5   3  -3   13.46    0.52
   6   3   3    2.92    0.17
  -6  -3   3    2.79    0.14
   6   3   3    2.79    0.18
  -6  -3   3    3.18    0.15
   6   3  -3    2.74    0.14
   6   3  -3    2.81    0.17
   7   3   3    2.03    0.15
   7   3   3    2.05    0.16
   7   3  -3    2.82    0.17
   7   3  -3    2.43    0.13
   8   3   3    1.53    0.14
   8   3   3    1.11    0.12
  -8  -3   3    1.13    0.10
   8   3  -3    0.97    0.12
   8   3  -3    1.18    0.09
  -9  -3   3    2.63    0.16
   9   3   3    3.19    0.20
   9   3   3    3.12    0.20
   9   3  -3    2.65    0.19
   9   3  -3    2.91    0.15
 -10  -3   3    0.63    0.08
  10   3  -3    0.49    0.07
  10   3  -3    0.46    0.11
  11   3   3    0.12    0.10
  11   3  -3    0.04    0.10
  11   3  -3   -0.01    0.05
  12   3   3    1.18    0.16
  12   3  -3    0.99    0.08
  12   3  -3    1.01    0.16
  13   3   3    0.04    0.10
  13   3  -3    0.02    0.11
  14   3   3    0.17    0.12
  14   3  -3    0.04    0.11
  15   3   3    0.15    0.14
  15   3  -3    0.01    0.11
  16   3   3   -0.10    0.12
  16   3  -3   -0.02    0.13
  17   3   3   -0.11    0.14
  16  -3   4   -0.05    0.13
  16  -3  -4    0.19    0.14
  15  -3   4    0.03    0.13
  15  -3  -4    0.09    0.13
  15  -3  -4   -0.06    0.05
  14  -3   4   -0.01    0.12
  14  -3  -4    0.23    0.13
  14  -3  -4    0.03    0.07
  13  -3   4    0.28    0.13
  13  -3  -4    0.41    0.14
  13  -3  -4    0.31    0.08
  12  -3   4    2.74    0.23
  12  -3  -4    3.19    0.26
  12  -3  -4    2.97    0.18
 -11   3   4    0.29    0.08
  11  -3   4    0.29    0.11
  11  -3  -4    0.26    0.08
  11  -3  -4    0.38    0.12
  10  -3   4    4.58    0.27
 -10   3   4    4.34    0.22
  10  -3  -4    4.65    0.29
  -9   3   4   11.51    0.45
   9  -3   4   12.03    0.51
   9  -3  -4   12.62    0.54
   8  -3   4    1.77    0.14
  -8   3   4    1.42    0.12
  -8   3   4    1.56    0.13
   8  -3  -4    1.36    0.14
  -7   3   4    0.25    0.06
  -6   3   4    3.47    0.20
   6  -3   4    3.31    0.22
  -6   3   4    3.46    0.17
   6  -3   4    3.72    0.19
   6  -3  -4    4.31    0.22
   5  -3   4    1.57    0.10
  -5   3   4    1.42    0.12
   5  -3   4    1.66    0.15
  -5   3   4    1.27    0.09
   5  -3  -4    1.24    0.11
  -4   3   4   13.33    0.52
  -4   3   4   11.79    0.44
   4  -3   4   12.82    0.54
   4  -3   4   13.00    0.47
   4  -3  -4   12.27    0.50
  -3   3   4    0.61    0.06
  -3   3   4    0.39    0.08
   3  -3  -4    0.40    0.06
   3  -3  -4    0.50    0.07
  -2   3   4    9.60    0.41
  -2   3   4    9.10    0.33
   2  -3   4    8.72    0.42
   2  -3  -4   10.06    0.35
   2  -3  -4   10.41    0.38
  -2   3  -4    9.90    0.34
  -2   3  -4    9.20    0.34
  -1   3   4   49.08    1.97
  -1   3   4   57.64    1.71
   1  -3   4   48.97    1.97
  -1   3   4   50.56    1.71
   1  -3  -4   55.76    1.86
   1  -3  -4   57.78    1.73
   0  -3   4  193.28    7.15
   0  -3   4  196.65    6.31
   0  -3   4  202.11    6.31
   0   3   4  192.47    7.15
   0  -3   4  205.34    6.84
   0   3  -4  190.45    6.84
   0  -3  -4  207.86    6.81
  -1  -3   4   49.34    1.62
   1   3   4   48.81    1.86
  -1  -3   4   51.64    1.86
  -1  -3   4   50.85    1.73
   1   3  -4   49.40    1.74
  -1  -3  -4   50.76    1.75
  -2  -3   4   10.48    0.41
   2   3   4    9.68    0.43
  -2  -3   4    8.80    0.34
  -2  -3  -4    9.08    0.36
   2   3  -4   10.15    0.36
  -3  -3   4    0.48    0.06
  -3  -3   4    0.53    0.08
   3   3  -4    0.50    0.06
  -4  -3   4   12.25    0.49
   4   3   4   12.92    0.53
  -4  -3   4   11.75    0.43
   4   3   4   12.87    0.47
  -4  -3  -4   11.62    0.46
   4   3  -4   11.70    0.47
   5   3   4    1.35    0.11
  -5  -3   4    1.49    0.10
   5   3   4    1.43    0.13
  -5  -3   4    1.40    0.11
  -5  -3  -4    1.40    0.10
   5   3  -4    1.30    0.11
   5   3  -4    1.22    0.11
   6   3   4    3.50    0.18
   6   3   4    3.15    0.22
  -6  -3   4    2.77    0.17
   6   3  -4    3.26    0.19
   6   3  -4    3.18    0.17
  -6  -3  -4    3.26    0.17
  -7  -3   4    0.31    0.06
  -7  -3   4    0.23    0.06
   7   3   4    0.26    0.09
   7   3   4    0.19    0.07
   7   3  -4    0.31    0.08
   7   3  -4    0.10    0.06
  -8  -3   4    1.71    0.12
   8   3  -4    1.48    0.14
   8   3  -4    1.58    0.12
   9   3   4   11.81    0.52
  -9  -3   4   11.89    0.46
   9   3   4   12.25    0.54
   9   3  -4   12.36    0.46
   9   3  -4   12.73    0.54
 -10  -3   4    4.72    0.23
  10   3   4    4.54    0.27
  10   3   4    4.95    0.28
  10   3  -4    4.76    0.28
  10   3  -4    4.34    0.21
  11   3   4    0.41    0.12
  11   3  -4    0.21    0.07
  11   3  -4    0.06    0.10
  12   3   4    2.89    0.23
  12   3  -4    2.71    0.16
  12   3  -4    2.81    0.23
  13   3   4    0.31    0.13
  13   3  -4    0.11    0.12
  13   3  -4    0.22    0.06
  14   3   4    0.03    0.12
  14   3  -4    0.04    0.05
  14   3  -4    0.15    0.13
  15   3   4    0.10    0.14
  15   3  -4    0.01    0.12
  16   3   4    0.08    0.14
  16   3  -4    0.17    0.15
  16  -3  -5   -0.12    0.06
  15  -3  -5    0.12    0.14
  15  -3  -5    0.09    0.08
  14  -3  -5    0.37    0.14
  14  -3  -5    0.05    0.09
  13  -3   5    0.05    0.10
  13  -3  -5   -0.19    0.08
  13  -3  -5    0.02    0.11
  12  -3   5    2.11    0.20
 -12   3   5    2.19    0.17
  12  -3  -5    2.20    0.17
  12  -3  -5    2.50    0.23
  11  -3   5    0.86    0.13
 -11   3   5    0.85    0.11
  11  -3  -5    0.90    0.12
  11  -3  -5    0.88    0.15
  10  -3   5   -0.06    0.07
 -10   3   5    0.08    0.07
  10  -3  -5   -0.04    0.09
   9  -3   5    0.21    0.08
  -9   3   5   -0.02    0.06
   9  -3  -5    0.17    0.10
   8  -3   5    1.63    0.14
  -8   3   5    1.56    0.14
  -8   3   5    1.66    0.13
   8  -3  -5    1.77    0.16
   7  -3   5    9.86    0.40
  -7   3   5    9.56    0.43
  -7   3   5    9.60    0.38
   7  -3   5    9.98    0.46
   7  -3  -5   10.08    0.44
  -6   3   5    0.94    0.11
  -6   3   5    0.86    0.09
   6  -3   5    0.98    0.13
   6  -3   5    1.31    0.10
   6  -3  -5    0.98    0.11
  -5   3   5    0.94    0.11
  -5   3   5    0.95    0.08
   5  -3   5    1.07    0.14
   5  -3   5    1.23    0.09
   5  -3  -5    1.04    0.11
  -5   3  -5    1.09    0.08
  -4   3   5    0.91    0.11
  -4   3   5    0.76    0.07
   4  -3   5    1.36    0.14
  -4   3  -5    0.93    0.07
   4  -3  -5    0.87    0.09
   3  -3   5   30.49    1.20
  -3   3   5   28.52    1.01
  -3   3   5   32.41    1.19
   3  -3  -5   30.76    1.03
  -3   3  -5   30.77    1.07
   3  -3  -5   31.18    1.11
   2  -3   5    2.00    0.17
  -2   3   5    2.40    0.11
  -2   3   5    1.74    0.16
  -2   3   5    2.01    0.11
   2  -3  -5    1.98    0.13
   2  -3  -5    2.08    0.12
  -1   3   5    7.33    0.27
   1  -3   5    7.69    0.37
  -1   3   5    7.23    0.37
  -1   3   5    8.20    0.27
   1  -3  -5    7.55    0.30
   1  -3  -5    8.44    0.32
   0  -3   5   -0.05    0.02
   0  -3   5   -0.04    0.03
   0   3   5    0.03    0.07
   0  -3   5    0.06    0.07
   0  -3   5    0.00    0.02
   0  -3  -5   -0.01    0.03
   0   3  -5   -0.03    0.02
   1   3   5    8.85    0.38
  -1  -3   5    7.68    0.27
  -1  -3   5    7.56    0.28
  -1  -3   5    7.00    0.36
  -1  -3  -5    7.57    0.30
   1   3  -5    7.20    0.29
  -2  -3   5    1.99    0.16
  -2  -3   5    1.99    0.11
   2   3   5    1.94    0.17
  -2  -3  -5    1.87    0.11
   2   3  -5    2.09    0.11
  -3  -3   5   28.78    1.01
  -3  -3   5   31.82    1.17
   3   3   5   29.46    1.19
   3   3  -5   31.71    1.09
  -3  -3  -5   30.51    1.08
   4   3   5    0.71    0.12
  -4  -3   5    0.84    0.10
  -4  -3   5    0.81    0.08
   4   3  -5    0.95    0.09
  -4  -3  -5    0.83    0.08
   5   3   5    0.96    0.09
  -5  -3   5    1.03    0.09
   5   3   5    1.11    0.13
  -5  -3   5    0.93    0.10
   5   3  -5    0.93    0.10
  -5  -3  -5    0.98    0.09
   6   3   5    0.88    0.09
  -6  -3   5    0.74    0.10
  -6  -3   5    0.77    0.09
  -6  -3  -5    1.23    0.10
   6   3  -5    0.93    0.10
   6   3  -5    0.98    0.10
  -7  -3   5    9.69    0.38
   7   3   5   10.19    0.46
  -7  -3   5    9.44    0.41
   7   3   5    9.54    0.41
   7   3  -5    9.53    0.42
   7   3  -5    9.40    0.39
  -7  -3  -5    9.80    0.40
   8   3   5    1.71    0.15
  -8  -3   5    1.75    0.13
   8   3   5    1.91    0.18
   8   3  -5    1.71    0.16
   8   3  -5    1.55    0.13
  -8  -3  -5    1.70    0.13
   9   3   5    0.04    0.09
   9   3   5    0.07    0.10
  -9  -3   5    0.08    0.07
   9   3  -5    0.09    0.07
   9   3  -5    0.15    0.08
  10   3   5    0.10    0.09
  10   3   5   -0.05    0.11
 -10  -3   5    0.05    0.07
  10   3  -5    0.01    0.07
  10   3  -5    0.05    0.09
  11   3   5    1.00    0.15
  11   3   5    1.04    0.15
 -11  -3   5    0.67    0.11
  11   3  -5    0.90    0.15
  11   3  -5    0.93    0.11
  12   3   5    2.36    0.21
  12   3  -5    2.23    0.21
  12   3  -5    1.89    0.15
  13   3   5    0.11    0.12
  13   3  -5    0.09    0.08
  13   3  -5    0.26    0.13
  14   3   5    0.12    0.12
  14   3  -5    0.01    0.12
  14   3  -5    0.19    0.07
  15   3   5    0.44    0.15
  15   3  -5    0.30    0.15
  15   3  -5    0.11    0.07
  16   3   5   -0.09    0.13
  16   3  -5   -0.04    0.14
  15  -3  -6    0.09    0.09
  15  -3  -6    0.28    0.15
  14  -3  -6    0.27    0.10
  14  -3  -6    0.05    0.12
 -13   3   6    0.03    0.10
  13  -3  -6    0.35    0.14
  13  -3  -6    0.25    0.11
 -12   3   6    0.54    0.11
  12  -3  -6    0.83    0.12
  12  -3  -6    0.49    0.14
 -11   3   6    0.00    0.08
  11  -3  -6    0.00    0.11
  11  -3  -6   -0.14    0.08
 -10   3   6    0.28    0.09
  10  -3  -6    0.64    0.13
  -9   3   6    0.48    0.09
   9  -3  -6    0.46    0.11
  -8   3   6    2.24    0.16
  -8   3   6    2.32    0.19
   8  -3  -6    2.31    0.19
  -7   3   6    0.25    0.10
  -7   3   6    0.42    0.08
   7  -3   6    0.50    0.13
   6  -3   6    1.38    0.17
  -6   3   6    1.40    0.14
  -6   3   6    1.30    0.11
   6  -3  -6    1.37    0.14
  -5   3   6    2.80    0.20
   5  -3   6    2.41    0.22
  -5   3   6    2.72    0.15
  -5   3  -6    2.75    0.13
   5  -3  -6    2.69    0.18
   4  -3   6    0.25    0.11
  -4   3   6   -0.02    0.05
  -4   3   6    0.09    0.08
   4  -3  -6   -0.01    0.05
  -3   3   6    3.45    0.16
  -3   3   6    3.70    0.23
   3  -3   6    3.52    0.24
  -3   3  -6    3.28    0.14
   3  -3  -6    3.63    0.19
  -2   3   6    3.79    0.16
  -2   3   6    3.58    0.24
   2  -3   6    3.91    0.25
   2  -3  -6    4.06    0.20
   2  -3  -6    3.85    0.19
  -1   3   6    4.54    0.28
   1  -3   6    4.62    0.27
   1  -3  -6    4.82    0.21
   1  -3  -6    4.77    0.22
   0  -3   6    0.46    0.12
   0   3  -6    0.69    0.05
   0  -3  -6    0.57    0.07
  -1  -3   6    4.93    0.20
  -1  -3   6    4.71    0.19
   1   3   6    4.97    0.29
  -1  -3   6    4.58    0.27
   1   3  -6    4.67    0.20
  -1  -3  -6    4.94    0.21
  -2  -3   6    4.09    0.17
   2   3   6    3.82    0.26
  -2  -3   6    4.12    0.25
   2   3  -6    3.67    0.17
  -2  -3  -6    3.83    0.18
   3   3   6    3.30    0.23
  -3  -3   6    3.39    0.16
  -3  -3   6    3.50    0.22
   3   3  -6    3.56    0.17
  -3  -3  -6    3.46    0.17
  -4  -3   6    0.16    0.09
  -4  -3   6    0.11    0.06
   4   3   6    0.00    0.09
  -4  -3  -6    0.10    0.05
   4   3  -6    0.04    0.05
   5   3   6    2.93    0.23
  -5  -3   6    2.61    0.15
  -5  -3   6    2.52    0.19
  -5  -3  -6    2.55    0.15
   5   3  -6    2.64    0.17
   6   3   6    1.49    0.17
  -6  -3   6    1.06    0.11
  -6  -3   6    1.22    0.13
   6   3  -6    1.14    0.12
  -6  -3  -6    1.19    0.11
  -7  -3   6    0.55    0.11
   7   3   6    0.59    0.09
   7   3   6    0.62    0.14
   7   3  -6    0.25    0.09
   7   3  -6    0.37    0.09
  -7  -3  -6    0.33    0.07
   8   3   6    2.16    0.21
  -8  -3   6    2.59    0.17
   8   3   6    2.24    0.16
  -8  -3  -6    2.42    0.15
   8   3  -6    2.48    0.18
   8   3  -6    2.02    0.17
   9   3   6    0.59    0.10
  -9  -3   6    0.65    0.10
   9   3   6    0.46    0.14
  -9  -3  -6    0.44    0.08
   9   3  -6    0.52    0.11
   9   3  -6    0.38    0.10
 -10  -3   6    0.41    0.10
  10   3   6    0.24    0.12
  10   3   6    0.44    0.11
  10   3  -6    0.25    0.10
 -10  -3  -6    0.47    0.09
  10   3  -6    0.44    0.10
 -11  -3   6   -0.02    0.08
  11   3   6   -0.16    0.12
  11   3   6    0.01    0.09
 -11  -3  -6    0.03    0.07
  11   3  -6    0.00    0.09
  11   3  -6   -0.10    0.07
  12   3   6    0.75    0.15
 -12  -3   6    0.51    0.11
 -12  -3  -6    0.79    0.12
  12   3  -6    0.72    0.12
  12   3  -6    0.62    0.14
  13   3  -6    0.29    0.13
  13   3  -6    0.14    0.09
  14   3  -6    0.11    0.13
  14   3  -6    0.16    0.09
  15   3  -6   -0.06    0.08
  15   3  -6    0.18    0.14
 -14   3   7    0.00    0.10
  14  -3  -7    0.01    0.12
  14  -3  -7    0.20    0.11
 -13   3   7    0.24    0.11
  13  -3  -7    0.40    0.12
  13  -3  -7    0.44    0.15
 -12   3   7    0.26    0.11
  12  -3  -7    0.10    0.12
  12  -3  -7    0.31    0.12
 -11   3   7    0.33    0.10
  11  -3  -7    0.37    0.12
  11  -3  -7    0.37    0.14
 -10   3   7    0.54    0.11
  10  -3  -7    0.74    0.15
  -9   3   7    0.22    0.09
   9  -3  -7    0.15    0.11
  -8   3   7    7.49    0.33
   8  -3   7    7.30    0.42
   8  -3  -7    7.90    0.39
  -7   3   7    3.16    0.19
   7  -3   7    3.02    0.26
  -7   3   7    3.33    0.24
   7  -3  -7    3.10    0.22
  -6   3   7    0.34    0.12
   6  -3   7    0.36    0.14
  -6   3   7    0.54    0.09
   6  -3  -7    0.32    0.09
  -5   3   7    0.45    0.12
   5  -3   7    0.55    0.15
  -5   3   7    0.39    0.08
   5  -3  -7    0.42    0.09
  -4   3   7    4.86    0.29
  -4   3   7    4.46    0.21
   4  -3   7    4.00    0.29
   4  -3  -7    4.94    0.24
  -3   3   7   -0.12    0.04
  -3   3   7    0.09    0.10
   3  -3   7    0.02    0.11
   3  -3  -7    0.01    0.06
   2  -3   7    0.59    0.12
  -2   3   7    0.32    0.05
  -2   3   7    0.37    0.12
   2  -3  -7    0.59    0.08
   1  -3   7    1.15    0.15
  -1   3   7    0.50    0.13
   1  -3  -7    0.78    0.08
   0   3   7    0.69    0.13
   0  -3   7    0.51    0.12
   0  -3  -7    0.78    0.08
  -1  -3   7    0.84    0.07
  -1  -3   7    0.61    0.13
   1   3   7    0.72    0.13
  -1  -3  -7    0.76    0.08
  -2  -3   7    0.25    0.11
   2   3   7    0.27    0.12
  -2  -3   7    0.45    0.06
  -2  -3  -7    0.58    0.07
  -3  -3   7    0.02    0.05
   3   3   7    0.09    0.11
  -3  -3   7   -0.09    0.09
  -3  -3  -7    0.02    0.04
  -4  -3   7    5.13    0.30
   4   3   7    4.54    0.31
  -4  -3   7    4.94    0.22
  -4  -3  -7    4.36    0.22
   4   3  -7    5.15    0.24
   5   3   7    0.48    0.13
  -5  -3   7    0.43    0.08
  -5  -3   7    0.66    0.13
   5   3  -7    0.49    0.09
  -5  -3  -7    0.46    0.07
  -6  -3   7    0.24    0.11
   6   3   7    0.37    0.14
  -6  -3   7    0.33    0.09
   6   3  -7    0.21    0.08
  -7  -3   7    3.41    0.20
   7   3   7    3.15    0.26
   7   3  -7    2.74    0.21
   7   3  -7    3.52    0.22
   8   3   7    7.65    0.43
  -8  -3   7    8.21    0.34
   8   3  -7    7.53    0.38
   8   3  -7    7.45    0.36
   9   3   7    0.04    0.13
  -9  -3   7    0.04    0.08
   9   3  -7    0.10    0.09
   9   3  -7    0.28    0.10
  10   3   7    0.67    0.16
 -10  -3   7    0.90    0.12
  10   3  -7    0.67    0.12
  10   3  -7    0.46    0.12
 -11  -3   7    0.25    0.11
  11   3   7    0.11    0.15
  11   3  -7    0.10    0.10
  11   3  -7    0.25    0.11
 -12  -3   7    0.26    0.11
  12   3  -7    0.14    0.11
  12   3  -7    0.03    0.12
 -13  -3   7    0.25    0.11
  13   3  -7    0.42    0.14
  13   3  -7    0.11    0.10
 -14  -3   7    0.00    0.11
  14   3  -7   -0.17    0.08
  14   3  -7   -0.02    0.12
 -13   3   8    0.03    0.11
  13  -3  -8    0.04    0.13
  13  -3  -8    0.28    0.13
 -12   3   8    0.00    0.10
  12  -3  -8    0.02    0.11
  12  -3  -8   -0.21    0.10
 -11   3   8   -0.07    0.09
  11  -3  -8    0.18    0.12
  11  -3  -8    0.18    0.12
 -10   3   8    0.96    0.13
  10  -3  -8    0.98    0.16
  -9   3   8    1.45    0.14
   9  -3  -8    1.47    0.18
  -8   3   8    0.98    0.12
   8  -3   8    0.64    0.18
   8  -3  -8    0.88    0.14
   7  -3   8    1.83    0.22
  -7   3   8    1.67    0.14
  -7   3   8    1.25    0.17
   7  -3  -8    1.29    0.16
   6  -3   8    6.92    0.43
  -6   3   8    7.83    0.32
  -6   3   8    7.37    0.40
   6  -3  -8    7.02    0.36
   5  -3   8    2.01    0.23
  -5   3   8    2.44    0.23
  -5   3   8    2.25    0.15
   5  -3  -8    2.13    0.17
   4  -3   8    0.13    0.13
  -4   3   8   -0.02    0.06
  -4   3   8   -0.01    0.11
   3  -3   8    0.42    0.15
  -3   3   8    0.44    0.06
  -3   3   8    0.54    0.14
   2  -3   8    0.29    0.14
  -2   3   8    0.31    0.13
  -1   3   8    0.79    0.15
   1  -3   8    0.48    0.15
   0   3   8   10.76    0.54
   0  -3   8   10.76    0.53
  -1  -3   8    0.41    0.15
   1   3   8    0.93    0.17
  -2  -3   8    0.08    0.12
   2   3   8    0.32    0.14
  -2  -3   8    0.21    0.05
   3   3   8    0.80    0.16
  -3  -3   8    0.30    0.13
  -3  -3   8    0.43    0.07
   4   3   8    0.24    0.13
  -4  -3   8    0.00    0.11
  -4  -3   8    0.15    0.07
  -5  -3   8    2.10    0.15
  -5  -3   8    2.25    0.21
   5   3   8    2.88    0.25
  -6  -3   8    7.30    0.33
  -6  -3   8    8.01    0.40
   6   3   8    7.10    0.44
   7   3   8    1.51    0.21
  -7  -3   8    1.60    0.14
   7   3  -8    1.59    0.16
  -8  -3   8    0.80    0.12
   8   3   8    0.44    0.16
   8   3  -8    0.72    0.14
   9   3   8    1.20    0.21
  -9  -3   8    1.39    0.15
   9   3  -8    0.92    0.14
 -10  -3   8    0.84    0.14
  10   3   8    0.56    0.18
  10   3  -8    0.82    0.14
 -11  -3   8    0.06    0.10
  11   3   8    0.04    0.15
  11   3  -8    0.09    0.11
 -12  -3   8    0.05    0.11
  12   3   8   -0.06    0.14
  12   3  -8   -0.01    0.11
 -13  -3   8    0.09    0.11
  13   3  -8    0.12    0.11
  12  -3  -9    0.27    0.14
 -11   3   9   -0.03    0.10
  11  -3  -9    0.11    0.13
 -10   3   9    0.26    0.11
  -9   3   9    0.43    0.11
  -8   3   9    1.60    0.15
  -7   3   9   -0.01    0.12
   7  -3   9   -0.02    0.14
  -7   3   9    0.15    0.08
  -6   3   9    0.21    0.08
   6  -3   9    0.11    0.15
  -6   3   9   -0.03    0.11
   5  -3   9    1.21    0.20
  -5   3   9    1.37    0.18
  -5   3   9    0.97    0.10
  -4   3   9    0.16    0.06
   4  -3   9    0.35    0.16
  -4   3   9    0.20    0.14
   3  -3   9    1.99    0.23
  -3   3   9    2.22    0.23
   2  -3   9    0.45    0.15
  -2   3   9    0.40    0.14
  -1   3   9    0.56    0.14
   1  -3   9    0.65    0.16
   0  -3   9    0.35    0.14
   0   3   9    0.16    0.13
   1   3   9    0.60    0.16
  -1  -3   9    0.89    0.16
   2   3   9    0.23    0.14
  -2  -3   9    0.28    0.14
   3   3   9    1.80    0.23
  -3  -3   9    2.09    0.22
  -3  -3   9    2.07    0.12
  -4  -3   9    0.32    0.13
  -4  -3   9    0.15    0.07
   4   3   9    0.20    0.15
  -5  -3   9    1.08    0.11
  -5  -3   9    1.00    0.17
   5   3   9    1.22    0.20
  -6  -3   9    0.13    0.08
   6   3   9    0.18    0.15
  -6  -3   9    0.00    0.11
   6   3  -9    0.07    0.10
  -7  -3   9    0.09    0.09
   7   3   9    0.11    0.15
   7   3  -9   -0.02    0.10
  -8  -3   9    1.25    0.14
   8   3   9    1.07    0.21
   8   3  -9    1.55    0.17
   9   3   9    0.34    0.17
  -9  -3   9    0.14    0.11
   9   3  -9    0.43    0.13
  10   3   9    0.18    0.16
 -10  -3   9    0.38    0.12
  10   3  -9    0.21    0.12
 -11  -3   9   -0.09    0.10
  11   3   9   -0.06    0.16
  11   3  -9    0.04    0.12
  12   3  -9    0.12    0.12
 -10   3  10   -0.11    0.09
  10  -3 -10    0.19    0.13
  -9   3  10    0.10    0.10
  -8   3  10    0.11    0.09
  -7   3  10   -0.01    0.08
   7  -3  10    0.14    0.16
  -6   3  10    0.10    0.07
  -6   3  10   -0.09    0.13
   6  -3  10   -0.10    0.13
  -5   3  10    0.03    0.06
   5  -3  10    0.10    0.14
  -5   3  10    0.05    0.13
   4  -3  10    0.43    0.18
  -4   3  10    0.48    0.16
   3  -3  10    0.76    0.19
  -3   3  10    0.56    0.16
  -2   3  10    0.28    0.15
   2  -3  10   -0.04    0.14
  -1   3  10   -0.03    0.14
   1  -3  10    0.19    0.15
   0  -3  10    0.38    0.17
   1   3  10    0.08    0.15
  -1  -3  10    0.28    0.15
   2   3  10    0.11    0.15
  -2  -3  10    0.18    0.14
   3   3  10    0.71    0.19
  -3  -3  10    0.75    0.17
  -4  -3  10    0.21    0.14
   4   3  10    0.28    0.17
  -4  -3  10    0.27    0.06
  -5  -3  10    0.08    0.07
   5   3  10    0.16    0.16
  -5  -3  10    0.07    0.14
   6   3  10    0.25    0.17
  -6  -3  10    0.07    0.08
   7   3  10    0.03    0.15
  -7  -3  10    0.10    0.09
   8   3  10    0.35    0.18
  -8  -3  10    0.08    0.10
   8   3 -10    0.20    0.12
   9   3  10    0.08    0.17
  -9  -3  10   -0.03    0.10
   9   3 -10    0.15    0.12
  10   3  10   -0.24    0.16
 -10  -3  10    0.09    0.11
  10   3 -10    0.13    0.13
  -7   3  11    0.67    0.10
   6  -3  11   -0.21    0.15
  -6   3  11    0.01    0.06
  -5   3  11    0.18    0.15
   5  -3  11    0.11    0.17
   4  -3  11    0.11    0.17
  -4   3  11    0.29    0.17
  -3   3  11    0.27    0.16
   3  -3  11    0.02    0.17
   2  -3  11    0.10    0.15
  -2   3  11    0.25    0.17
  -1   3  11   -0.03    0.14
   1  -3  11    0.02    0.16
   0   3  11    0.19    0.16
   0  -3  11    0.27    0.16
  -1  -3  11   -0.07    0.14
   1   3  11    0.21    0.16
  -2  -3  11    0.16    0.16
   2   3  11    0.13    0.15
   3   3  11    0.24    0.17
  -3  -3  11    0.10    0.15
  -4  -3  11    0.03    0.15
   4   3  11   -0.01    0.16
  -5  -3  11    0.10    0.16
   5   3  11    0.14    0.17
  -5  -3  11    0.13    0.06
  -6  -3  11    0.08    0.08
   6   3  11    0.37    0.20
   7   3  11    0.75    0.22
  -7  -3  11    0.76    0.12
   2  -3  12    0.17    0.19
  -2   3  12    0.15    0.18
   1  -3  12    0.28    0.19
  -1   3  12    0.24    0.18
   0   3  12    0.79    0.22
   0  -3  12    0.80    0.23
  -1  -3  12   -0.05    0.18
   1   3  12    0.33    0.19
   2   3  12   -0.06    0.17
  -2  -3  12   -0.09    0.16
  17  -4   0    0.11    0.15
  16  -4   0    0.02    0.13
  15  -4   0    0.53    0.16
  14  -4   0    0.18    0.13
  13  -4   0    0.16    0.11
  12  -4   0    3.97    0.28
  11  -4   0    6.75    0.36
  10  -4   0    0.77    0.12
  -8   4   0   17.36    0.57
   8  -4   0   15.99    0.66
   7  -4   0   19.09    0.61
   7  -4   0   18.35    0.72
   7  -4   0   18.59    0.61
   6  -4   0    3.35    0.18
   6  -4   0    3.14    0.12
  -5   4   0    2.28    0.10
   5  -4   0    2.03    0.09
  -3   4   0    0.08    0.02
   3  -4   0    0.03    0.02
   3  -4   0    0.00    0.03
  -2   4   0    2.00    0.08
   2  -4   0    1.98    0.08
   2  -4   0    1.99    0.09
   1  -4   0   21.20    0.75
  -1   4   0   20.79    0.69
   1  -4   0   21.22    0.69
  -1   4   0   21.75    0.74
   0  -4   0    4.86    0.18
   0  -4   0    4.98    0.17
   0   4   0    5.05    0.18
   0   4   0    4.89    0.17
  -1  -4   0   21.11    0.74
   1   4   0   20.94    0.77
   1   4   0   21.23    0.68
   1   4   0   21.51    0.75
   2   4   0    2.00    0.07
   2   4   0    2.05    0.07
   2   4   0    2.01    0.09
   2   4   0    2.09    0.10
   3   4   0    0.06    0.03
   4   4   0   35.67    1.27
   6   4   0    3.45    0.19
   7   4   0   18.48    0.71
   8   4   0   15.82    0.64
   9   4   0    1.05    0.13
  10   4   0    0.51    0.11
  11   4   0    7.15    0.38
  12   4   0    3.47    0.26
  13   4   0    0.17    0.13
  14   4   0   -0.05    0.11
  15   4   0    0.40    0.16
  16   4   0   -0.10    0.13
  17   4   0    0.05    0.15
  17  -4   1    0.01    0.15
  17  -4  -1    0.15    0.16
  16  -4   1    0.12    0.14
  16  -4  -1   -0.03    0.12
  15  -4   1    0.14    0.13
  15  -4  -1    0.12    0.13
  14  -4   1    0.19    0.13
  14  -4  -1    0.43    0.14
  13  -4   1    0.54    0.14
  13  -4  -1    0.42    0.14
  12  -4   1    6.59    0.37
  12  -4  -1    7.46    0.39
  11  -4   1   11.39    0.52
  11  -4  -1   11.23    0.52
  10  -4   1    2.69    0.20
  10  -4  -1    2.63    0.11
  10  -4  -1    2.63    0.20
  10  -4  -1    2.53    0.11
  -9   4   1    2.36    0.14
  -9   4   1    2.53    0.13
   9  -4   1    2.47    0.18
   9  -4  -1    2.29    0.18
   9  -4  -1    2.32    0.11
   9  -4  -1    2.54    0.11
  -8   4   1   16.50    0.55
   8  -4   1   14.96    0.63
  -8   4   1   16.43    0.60
   8  -4  -1   15.23    0.54
   8  -4  -1   16.00    0.53
   8  -4  -1   15.23    0.63
   7  -4   1   21.63    0.88
  -7   4   1   25.05    0.79
  -7   4   1   25.82    0.88
   7  -4  -1   23.03    0.89
   7  -4  -1   22.11    0.78
  -6   4   1   40.74    1.47
   6  -4   1   39.97    1.45
  -6   4   1   40.23    1.31
   6  -4  -1   40.65    1.45
  -5   4   1   10.19    0.41
   5  -4   1   10.42    0.42
  -5   4   1   10.53    0.37
   5  -4  -1   12.11    0.44
  -4   4   1   43.16    1.58
  -4   4   1   42.70    1.40
   4  -4   1   44.57    1.53
   4  -4  -1   43.67    1.53
   4  -4  -1   43.11    1.41
   3  -4   1   83.24    2.69
  -3   4   1   86.68    2.69
  -3   4   1   84.85    3.03
   3  -4   1   83.10    2.90
   3  -4  -1   83.42    2.91
   3  -4  -1   82.98    2.69
   2  -4   1  611.02   19.25
   2  -4   1  605.98   20.74
  -2   4   1  595.21   19.23
  -2   4   1  592.88   21.68
   2  -4  -1  606.66   20.73
   2  -4  -1  610.91   19.19
   1  -4   1   32.96    1.16
  -1   4   1   33.21    1.21
   1  -4   1   33.16    1.07
  -1   4   1   33.32    1.07
   1  -4  -1   33.71    1.16
  -1   4  -1   32.52    1.07
   1  -4  -1   33.67    1.07
  -1   4  -1   33.86    1.15
   0  -4   1    0.96    0.05
   0  -4   1    1.01    0.05
   0   4   1    0.97    0.04
   0  -4   1    0.97    0.04
   0   4   1    0.84    0.06
   0   4  -1    0.88    0.04
   0  -4  -1    0.86    0.05
   0   4  -1    1.07    0.04
  -1  -4   1   34.51    1.09
   1   4   1   33.47    1.23
  -1  -4  -1   32.93    1.17
   1   4  -1   33.33    1.17
   1   4  -1   34.46    1.09
   2   4   1  599.41   22.03
   2   4   1  626.17   21.11
  -2  -4   1  631.49   19.56
  -2  -4  -1  620.48   21.11
   2   4  -1  597.85   21.11
   2   4  -1  612.25   19.56
   3   4   1   82.57    2.89
   3   4   1   83.14    3.02
  -3  -4   1   86.64    2.67
   3   4  -1   82.56    2.89
   3   4  -1   82.88    2.67
  -4  -4   1   44.15    1.38
   4   4   1   43.69    1.51
   4   4   1   44.31    1.56
   4   4  -1   40.95    1.51
   4   4  -1   40.80    1.37
   5   4   1   11.98    0.43
   5   4  -1   10.77    0.37
   5   4  -1   11.12    0.44
   5   4  -1   10.14    0.37
   6   4   1   39.46    1.44
   6   4   1   40.93    1.47
  -6  -4   1   40.99    1.30
   6   4  -1   39.06    1.29
   6   4  -1   40.07    1.29
   6   4  -1   39.98    1.44
   7   4   1   21.42    0.82
  -7  -4   1   21.91    0.72
   7   4   1   21.22    0.81
   7   4  -1   20.70    0.70
   7   4  -1   20.97    0.70
   7   4  -1   23.33    0.83
   8   4   1   15.10    0.62
   8   4   1   16.16    0.59
  -8  -4   1   15.08    0.53
   8   4  -1   15.32    0.62
   9   4   1    2.08    0.17
   9   4  -1    2.44    0.18
  10   4   1    2.77    0.21
  10   4  -1    2.41    0.20
  11   4   1   10.14    0.48
  11   4  -1   10.59    0.49
  12   4   1    6.56    0.36
  12   4  -1    6.54    0.37
  13   4   1    0.27    0.13
  13   4  -1    0.46    0.13
  14   4   1    0.20    0.13
  14   4  -1    0.05    0.12
  15   4   1    0.36    0.15
  15   4  -1    0.21    0.13
  16   4   1    0.05    0.14
  16   4  -1   -0.07    0.14
  17   4   1    0.20    0.16
  17   4  -1    0.31    0.17
  17  -4   2    0.05    0.15
  16  -4   2    0.47    0.17
  16  -4  -2    0.44    0.16
  15  -4   2    0.43    0.15
  15  -4  -2    0.52    0.16
  14  -4   2    0.38    0.13
  14  -4  -2    0.50    0.14
  13  -4   2    0.13    0.11
  13  -4  -2    0.04    0.11
  12  -4   2    0.23    0.11
  12  -4  -2    0.08    0.10
  12  -4  -2    0.16    0.05
  11  -4   2    1.39    0.16
  11  -4  -2    1.18    0.15
 -10   4   2    0.75    0.08
  10  -4   2    0.98    0.13
  10  -4  -2    0.65    0.07
  10  -4  -2    0.57    0.11
  -9   4   2    3.61    0.19
   9  -4   2    4.67    0.25
  -9   4   2    4.12    0.19
   9  -4  -2    3.68    0.24
  -8   4   2   10.75    0.40
  -8   4   2   11.77    0.43
   8  -4   2   10.76    0.46
   8  -4  -2    9.99    0.46
  -7   4   2    6.08    0.24
   7  -4   2    4.31    0.25
  -7   4   2    5.66    0.23
   7  -4  -2    5.41    0.28
  -6   4   2    4.24    0.19
  -6   4   2    4.31    0.18
   6  -4   2    4.15    0.21
   6  -4  -2    4.38    0.22
  -5   4   2   19.56    0.66
   5  -4   2   19.29    0.72
  -5   4   2   19.45    0.73
   5  -4  -2   19.83    0.73
  -4   4   2   35.91    1.20
   4  -4   2   38.41    1.30
  -4   4   2   37.02    1.35
   4  -4  -2   36.31    1.21
   4  -4  -2   36.31    1.31
  -3   4   2    6.90    0.28
  -3   4   2    6.65    0.25
   3  -4   2    7.63    0.27
   3  -4  -2    6.47    0.28
   3  -4  -2    6.45    0.25
   2  -4   2   25.16    0.88
  -2   4   2   24.36    0.82
  -2   4   2   26.69    0.94
   2  -4  -2   25.02    0.90
   2  -4  -2   24.33    0.83
  -2   4  -2   25.38    0.88
  -1   4   2   41.40    1.54
   1  -4   2   41.53    1.35
   1  -4   2   42.75    1.48
  -1   4   2   42.18    1.35
   1  -4  -2   40.98    1.35
   1  -4  -2   41.57    1.46
  -1   4  -2   43.35    1.47
   0  -4   2   29.99    0.99
   0   4   2   27.40    1.04
   0   4   2   27.82    0.91
   0   4   2   28.14    0.91
   0  -4   2   28.40    0.91
   0  -4   2   28.52    0.99
   0   4  -2   27.60    0.91
   0  -4  -2   27.45    0.99
  -1  -4   2   42.47    1.39
   1   4   2   41.84    1.59
  -1  -4   2   48.32    1.50
   1   4  -2   43.34    1.40
  -1  -4  -2   41.54    1.50
   1   4  -2   42.19    1.50
   2   4   2   25.23    0.91
  -2  -4   2   25.16    0.84
   2   4   2   25.91    0.96
  -2  -4  -2   25.21    0.90
   2   4  -2   27.44    0.84
   2   4  -2   24.58    0.90
   3   4   2    6.67    0.27
  -3  -4   2    6.82    0.24
   3   4   2    6.62    0.28
   3   4  -2    6.39    0.24
  -3  -4  -2    6.54    0.26
   3   4  -2    6.31    0.26
   4   4   2   37.76    1.38
  -4  -4   2   39.10    1.21
   4   4   2   35.81    1.32
   4   4  -2   36.00    1.32
   4   4  -2   36.96    1.21
  -5  -4   2   23.37    0.68
   5   4   2   19.63    0.75
   5   4   2   19.91    0.78
   5   4  -2   18.84    0.67
   5   4  -2   19.20    0.75
   6   4   2    4.29    0.22
   6   4   2    4.09    0.22
  -6  -4   2    4.78    0.19
   6   4  -2    4.34    0.18
   6   4  -2    4.67    0.23
   7   4   2    4.81    0.24
   7   4   2    4.43    0.24
  -7  -4   2    4.89    0.20
   7   4  -2    5.34    0.26
   7   4  -2    4.65    0.19
  -8  -4   2   10.95    0.39
   8   4   2    9.56    0.44
   8   4   2   10.14    0.44
   8   4  -2   10.32    0.45
   8   4  -2   11.00    0.36
   8   4  -2   10.18    0.36
   9   4   2    3.34    0.22
  -9  -4   2    3.60    0.17
   9   4   2    4.08    0.21
   9   4  -2    3.65    0.23
   9   4  -2    3.34    0.15
  10   4   2    0.68    0.12
  10   4  -2    0.74    0.12
  10   4  -2    0.76    0.06
  11   4   2    0.88    0.14
  11   4  -2    0.65    0.13
  12   4   2   -0.01    0.09
  12   4  -2   -0.04    0.10
  13   4   2    0.16    0.11
  13   4  -2   -0.08    0.10
  14   4   2    0.33    0.14
  14   4  -2    0.58    0.16
  15   4   2    0.50    0.15
  15   4  -2    0.31    0.15
  16   4   2    0.57    0.17
  16   4  -2    0.24    0.15
  17   4   2    0.01    0.14
  17  -4   3   -0.12    0.13
  16  -4   3    0.35    0.16
  16  -4  -3    0.20    0.14
  15  -4   3    0.23    0.14
  15  -4  -3    0.07    0.12
  14  -4   3    0.02    0.12
  14  -4  -3    0.30    0.13
  14  -4  -3    0.10    0.05
  13  -4   3    0.17    0.12
  13  -4  -3    0.07    0.06
  13  -4  -3    0.21    0.13
  12  -4   3    4.15    0.27
  12  -4  -3    4.01    0.28
  12  -4  -3    4.15    0.20
  11  -4   3    2.05    0.19
  11  -4  -3    2.30    0.21
  11  -4  -3    2.38    0.14
 -10   4   3    2.10    0.14
  10  -4   3    2.27    0.18
  10  -4  -3    2.16    0.19
  10  -4  -3    1.82    0.14
   9  -4   3    2.59    0.18
  -9   4   3    2.52    0.15
   9  -4  -3    2.43    0.20
  -8   4   3    0.43    0.07
  -8   4   3    0.53    0.07
   8  -4  -3    0.53    0.10
  -7   4   3    7.13    0.29
   7  -4   3    7.70    0.33
  -7   4   3    7.56    0.32
   7  -4  -3    7.51    0.35
   6  -4   3    3.04    0.17
  -6   4   3    3.06    0.15
  -6   4   3    3.26    0.17
   6  -4  -3    3.81    0.20
   5  -4   3    2.81    0.14
  -5   4   3    2.35    0.14
  -5   4   3    2.34    0.12
   5  -4  -3    2.67    0.16
  -4   4   3    0.22    0.04
   4  -4   3    0.44    0.05
  -4   4   3    0.25    0.05
   4  -4  -3    0.21    0.05
   4  -4  -3    0.22    0.05
  -3   4   3   14.05    0.54
  -3   4   3   12.70    0.46
   3  -4   3   14.51    0.49
   3  -4   3   14.01    0.55
   3  -4  -3   12.91    0.47
   3  -4  -3   13.13    0.51
  -2   4   3    2.77    0.16
   2  -4   3    2.73    0.11
  -2   4   3    2.82    0.12
   2  -4   3    2.64    0.16
  -2   4  -3    2.83    0.11
   2  -4  -3    2.85    0.14
   2  -4  -3    2.87    0.13
  -1   4   3   43.25    1.41
   1  -4   3   43.11    1.41
   1  -4   3   43.05    1.41
   1  -4   3   42.17    1.62
  -1   4   3   43.08    1.62
   1  -4  -3   43.02    1.54
   1  -4  -3   50.11    1.43
   0  -4   3    0.06    0.04
   0  -4   3    0.11    0.03
   0   4   3    0.07    0.05
   0  -4  -3    0.11    0.03
   1   4   3   43.40    1.66
  -1  -4   3   45.71    1.65
  -1  -4   3   43.96    1.45
  -1  -4   3   45.38    1.55
  -1  -4  -3   43.71    1.56
   1   4  -3   47.02    1.56
  -2  -4   3    2.79    0.13
   2   4   3    2.94    0.17
  -2  -4   3    3.29    0.16
  -2  -4  -3    2.70    0.13
   2   4  -3    3.08    0.13
   2   4  -3    3.19    0.14
   3   4   3   14.35    0.54
   3   4   3   13.34    0.49
  -3  -4   3   12.62    0.51
  -3  -4   3   12.83    0.45
  -3  -4  -3   12.69    0.49
   3   4  -3   13.85    0.46
   3   4  -3   12.81    0.49
  -4  -4   3    0.22    0.04
   4   4   3    0.30    0.07
   4   4   3    0.25    0.05
  -4  -4   3    0.29    0.05
  -4  -4  -3    0.24    0.04
   4   4  -3    0.28    0.05
   4   4  -3    0.30    0.05
  -5  -4   3    2.15    0.12
   5   4   3    2.31    0.14
   5   4   3    2.33    0.16
  -5  -4   3    2.44    0.13
   5   4  -3    2.40    0.15
   5   4  -3    2.22    0.12
   6   4   3    2.95    0.17
   6   4   3    2.94    0.18
   6   4  -3    2.92    0.17
   6   4  -3    2.82    0.15
   7   4   3    7.09    0.33
  -7  -4   3    7.48    0.29
   7   4   3    7.84    0.35
   7   4  -3    7.12    0.34
   7   4  -3    7.33    0.29
  -8  -4   3    0.50    0.07
   8   4   3    0.46    0.09
   8   4  -3    0.36    0.09
   8   4  -3    0.46    0.07
   9   4   3    2.07    0.17
  -9  -4   3    2.30    0.15
   9   4   3    2.37    0.18
   9   4  -3    2.53    0.13
   9   4  -3    2.54    0.19
  10   4   3    1.80    0.17
  10   4   3    1.87    0.17
  10   4  -3    2.02    0.12
  10   4  -3    1.61    0.17
  11   4   3    2.58    0.21
  11   4  -3    2.01    0.12
  11   4  -3    2.05    0.19
  12   4   3    3.96    0.28
  12   4  -3    4.27    0.17
  12   4  -3    4.31    0.29
  13   4   3    0.15    0.12
  13   4  -3    0.18    0.12
  14   4   3    0.07    0.12
  14   4  -3    0.20    0.13
  15   4   3    0.11    0.13
  15   4  -3   -0.03    0.12
  16   4   3    0.06    0.14
  16   4  -3    0.05    0.15
  17   4   3   -0.12    0.15
  16  -4   4    0.61    0.17
  16  -4  -4    0.44    0.16
  15  -4   4    0.29    0.14
  15  -4  -4    0.25    0.07
  15  -4  -4    0.43    0.15
  14  -4   4   -0.28    0.11
  14  -4  -4   -0.08    0.06
  14  -4  -4    0.05    0.12
  13  -4   4    0.71    0.15
  13  -4  -4    0.69    0.10
  13  -4  -4    0.64    0.15
  12  -4   4    0.19    0.11
  12  -4  -4    0.13    0.08
  12  -4  -4    0.52    0.14
 -11   4   4    0.11    0.07
  11  -4   4   -0.04    0.09
  11  -4  -4    0.00    0.10
  11  -4  -4    0.10    0.07
  10  -4   4    1.64    0.15
 -10   4   4    1.15    0.11
  10  -4  -4    1.45    0.17
   9  -4   4    9.53    0.39
  -9   4   4    7.91    0.34
   9  -4  -4    7.80    0.40
   8  -4   4    2.24    0.16
  -8   4   4    2.34    0.15
  -8   4   4    2.42    0.16
   8  -4  -4    2.30    0.18
  -7   4   4    0.87    0.09
  -7   4   4    0.77    0.08
   7  -4  -4    0.79    0.11
   6  -4   4   21.26    0.79
  -6   4   4   20.78    0.83
  -6   4   4   21.31    0.73
   6  -4  -4   22.10    0.82
   5  -4   4    1.62    0.11
   5  -4   4    1.55    0.15
  -5   4   4    1.54    0.13
  -5   4   4    1.47    0.11
   5  -4  -4    1.50    0.13
  -4   4   4   35.55    1.29
   4  -4   4   35.24    1.31
   4  -4   4   35.66    1.20
  -4   4   4   32.44    1.13
   4  -4  -4   33.10    1.14
   4  -4  -4   33.32    1.23
   3  -4   4   19.17    0.78
  -3   4   4   18.99    0.66
  -3   4   4   21.27    0.78
   3  -4   4   20.36    0.70
   3  -4  -4   18.79    0.68
   3  -4  -4   19.41    0.73
  -3   4  -4   20.11    0.70
   2  -4   4    7.19    0.35
  -2   4   4    7.54    0.35
  -2   4   4    7.56    0.28
   2  -4  -4    8.81    0.30
   2  -4  -4    7.85    0.32
   1  -4   4    5.96    0.30
  -1   4   4    6.24    0.22
  -1   4   4    5.43    0.30
  -1   4   4    6.27    0.22
   1  -4  -4    7.19    0.25
   1  -4  -4    6.49    0.26
   0  -4   4   36.24    1.16
   0   4   4   34.51    1.35
   0  -4   4   36.63    1.17
   0  -4   4   34.68    1.35
   0  -4  -4   37.07    1.27
   1   4   4    5.43    0.29
  -1  -4   4    6.42    0.23
  -1  -4   4    6.26    0.29
  -1  -4   4    5.92    0.23
  -1  -4  -4    5.94    0.25
   1   4  -4    6.33    0.23
  -2  -4   4    7.72    0.30
  -2  -4   4    9.10    0.36
  -2  -4  -4    7.88    0.32
   2   4  -4    8.33    0.31
  -3  -4   4   19.54    0.70
   3   4   4   19.38    0.82
  -3  -4   4   23.14    0.81
  -3  -4  -4   19.92    0.75
   3   4  -4   21.50    0.75
  -4  -4   4   33.53    1.27
   4   4   4   33.49    1.21
  -4  -4   4   34.44    1.12
   4   4   4   33.49    1.30
  -4  -4  -4   33.76    1.20
   4   4  -4   32.89    1.21
   4   4  -4   35.97    1.14
   5   4   4    1.60    0.15
  -5  -4   4    1.66    0.11
  -5  -4   4    1.45    0.12
   5   4   4    1.58    0.12
   5   4  -4    1.46    0.11
   5   4  -4    1.55    0.11
  -5  -4  -4    1.54    0.11
  -6  -4   4   20.77    0.80
   6   4   4   20.48    0.79
  -6  -4   4   21.53    0.73
   6   4   4   20.59    0.84
   6   4  -4   21.30    0.73
  -6  -4  -4   20.88    0.78
   6   4  -4   21.61    0.80
   7   4   4    0.94    0.10
  -7  -4   4    0.87    0.08
  -7  -4   4    0.95    0.09
   7   4   4    1.05    0.12
   7   4  -4    0.82    0.11
   7   4  -4    0.89    0.09
   8   4   4    3.23    0.21
   8   4   4    2.45    0.18
  -8  -4   4    2.71    0.16
   8   4  -4    2.88    0.20
   8   4  -4    2.58    0.16
   9   4   4    7.49    0.37
   9   4   4    7.73    0.38
  -9  -4   4    7.90    0.32
   9   4  -4    7.54    0.31
   9   4  -4    7.77    0.38
  10   4   4    1.04    0.15
 -10  -4   4    1.03    0.11
  10   4   4    1.09    0.14
  10   4  -4    1.12    0.15
  10   4  -4    1.11    0.10
  11   4   4    0.02    0.10
  11   4   4    0.03    0.10
  11   4  -4    0.29    0.11
  11   4  -4    0.00    0.06
  12   4   4   -0.03    0.10
  12   4  -4    0.10    0.06
  12   4  -4    0.04    0.10
  13   4   4    0.56    0.14
  13   4  -4    0.61    0.07
  13   4  -4    0.51    0.14
  14   4   4    0.11    0.13
  14   4  -4    0.04    0.05
  14   4  -4    0.09    0.12
  15   4   4    0.19    0.15
  15   4  -4    0.26    0.14
  16   4   4    0.38    0.17
  16   4  -4    0.55    0.17
  16  -4  -5   -0.07    0.07
  15  -4  -5    0.61    0.17
  15  -4  -5    0.52    0.10
  14  -4  -5    0.13    0.09
  14  -4  -5    0.22    0.14
  13  -4  -5    0.64    0.11
  13  -4  -5    0.92    0.17
  12  -4   5    0.31    0.12
 -12   4   5    0.02    0.08
  12  -4  -5    0.12    0.09
  12  -4  -5    0.18    0.11
  11  -4   5    0.16    0.10
 -11   4   5    0.00    0.07
  11  -4  -5    0.08    0.11
  10  -4   5    1.57    0.15
 -10   4   5    1.70    0.14
  10  -4  -5    1.60    0.18
  -9   4   5    1.37    0.12
   9  -4   5    1.25    0.13
   9  -4  -5    1.34    0.16
   8  -4   5    0.55    0.09
  -8   4   5    0.34    0.08
  -8   4   5    0.52    0.10
   8  -4  -5    0.67    0.12
  -7   4   5    0.20    0.08
  -7   4   5    0.15    0.07
   6  -4   5    0.06    0.08
  -6   4   5    0.09    0.07
  -6   4   5    0.07    0.05
   6  -4   5    0.27    0.06
   6  -4  -5    0.06    0.07
   5  -4   5    0.69    0.12
  -5   4   5    0.51    0.07
   5  -4   5    0.55    0.06
  -5   4   5    0.70    0.10
   5  -4  -5    0.56    0.09
   4  -4   5    0.81    0.06
  -4   4   5    0.89    0.11
   4  -4   5    0.68    0.11
  -4   4  -5    0.66    0.06
   4  -4  -5    0.86    0.10
  -3   4   5   23.80    0.83
   3  -4   5   25.75    0.99
  -3   4   5   24.66    0.98
  -3   4  -5   25.25    0.87
   3  -4  -5   23.09    0.92
  -3   4  -5   26.88    0.88
   3  -4  -5   25.57    0.86
  -2   4   5    0.09    0.07
  -2   4   5    0.15    0.04
   2  -4   5    0.32    0.09
   2  -4  -5    0.14    0.05
   2  -4  -5    0.07    0.05
   1  -4   5   13.07    0.59
  -1   4   5   13.84    0.59
  -1   4   5   13.93    0.46
  -1   4   5   13.63    0.46
   1  -4  -5   14.45    0.53
   1  -4  -5   14.27    0.49
   0  -4   5   -0.01    0.03
   0  -4   5    0.02    0.03
   0  -4   5    0.01    0.07
   0   4   5   -0.02    0.07
   0  -4  -5   -0.02    0.04
  -1  -4   5   12.97    0.56
   1   4   5   14.08    0.58
  -1  -4   5   13.46    0.46
  -1  -4  -5   13.77    0.51
   1   4  -5   13.22    0.48
  -2  -4   5    0.12    0.07
   2   4   5    0.21    0.08
  -2  -4   5    0.06    0.04
   2   4  -5    0.17    0.04
  -2  -4  -5    0.04    0.04
   3   4   5   22.31    0.94
  -3  -4   5   26.38    0.93
  -3  -4   5   22.70    0.80
  -3  -4  -5   22.22    0.85
   3   4  -5   24.64    0.85
  -4  -4   5    0.76    0.10
   4   4   5    0.73    0.12
  -4  -4   5    0.85    0.08
  -4  -4  -5    0.91    0.08
   4   4  -5    0.81    0.08
  -5  -4   5    0.54    0.07
   5   4   5    0.64    0.08
   5   4   5    0.45    0.10
  -5  -4   5    0.56    0.09
   5   4  -5    0.50    0.08
   5   4  -5    0.57    0.08
  -6  -4   5    0.04    0.07
   6   4   5    0.19    0.10
   6   4   5    0.14    0.07
  -6  -4   5    0.06    0.06
   6   4  -5    0.21    0.07
  -6  -4  -5    0.13    0.06
   6   4  -5    0.02    0.06
   7   4   5    0.04    0.07
  -7  -4   5    0.19    0.07
  -7  -4   5   -0.09    0.08
   7   4   5    0.21    0.11
   7   4  -5    0.20    0.08
  -7  -4  -5    0.17    0.06
   7   4  -5    0.18    0.08
  -8  -4   5    0.41    0.08
   8   4  -5    0.51    0.10
   8   4  -5    0.40    0.09
   9   4   5    1.41    0.14
  -9  -4   5    1.48    0.13
   9   4   5    1.51    0.17
  -9  -4  -5    1.33    0.12
   9   4  -5    1.43    0.12
   9   4  -5    1.32    0.15
 -10  -4   5    1.66    0.14
  10   4   5    1.85    0.17
  10   4   5    1.61    0.18
  10   4  -5    1.56    0.13
  10   4  -5    1.62    0.17
  11   4   5    0.08    0.12
 -11  -4   5    0.16    0.08
  11   4   5    0.08    0.10
  11   4  -5    0.15    0.08
  11   4  -5    0.24    0.11
  12   4   5    0.25    0.12
  12   4  -5    0.05    0.11
  12   4  -5   -0.03    0.07
  13   4   5    0.68    0.15
  13   4  -5    0.32    0.14
  13   4  -5    0.71    0.10
  14   4   5   -0.13    0.12
  14   4  -5    0.19    0.13
  14   4  -5    0.22    0.07
  15   4   5    0.39    0.15
  15   4  -5    0.38    0.07
  15   4  -5    0.61    0.17
  16   4   5   -0.18    0.15
  16   4  -5    0.09    0.14
  15  -4  -6    0.28    0.16
  15  -4  -6   -0.02    0.10
 -14   4   6   -0.04    0.09
  14  -4  -6    0.09    0.09
  14  -4  -6    0.09    0.13
 -13   4   6    0.15    0.10
  13  -4  -6    0.00    0.09
  13  -4  -6    0.12    0.13
 -12   4   6   -0.11    0.09
  12  -4  -6    0.06    0.10
  12  -4  -6   -0.03    0.11
 -11   4   6    0.08    0.09
  11  -4  -6    0.02    0.10
 -10   4   6    0.51    0.10
  10  -4  -6    0.45    0.12
  -9   4   6    0.50    0.10
   9  -4  -6    0.78    0.13
  -8   4   6    0.04    0.07
  -8   4   6    0.23    0.09
   8  -4  -6    0.17    0.09
  -7   4   6    5.61    0.26
  -7   4   6    5.73    0.31
   7  -4  -6    6.04    0.31
  -6   4   6    3.28    0.23
   6  -4   6    3.43    0.25
  -6   4   6    3.49    0.18
   6  -4  -6    3.30    0.21
   5  -4   6    6.97    0.38
  -5   4   6    7.86    0.37
  -5   4   6    7.52    0.30
   5  -4  -6    7.12    0.34
   4  -4   6    1.26    0.15
  -4   4   6    1.04    0.09
  -4   4   6    1.42    0.15
   4  -4  -6    1.18    0.12
  -3   4   6    7.93    0.39
   3  -4   6    7.76    0.40
  -3   4   6    7.63    0.30
   3  -4  -6    8.19    0.33
   3  -4  -6    8.48    0.35
   2  -4   6    1.49    0.15
  -2   4   6    1.05    0.08
  -2   4   6    1.09    0.14
   2  -4  -6    0.98    0.10
   2  -4  -6    1.09    0.10
   1  -4   6    2.26    0.20
  -1   4   6    2.61    0.21
   1  -4  -6    2.54    0.15
   1  -4  -6    2.45    0.14
   0  -4   6   20.22    0.67
   0  -4   6   19.92    0.84
   0  -4   6   21.04    0.68
   0   4   6   20.33    0.85
   0  -4  -6   21.13    0.76
   1   4   6    3.58    0.23
  -1  -4   6    2.52    0.12
  -1  -4   6    2.30    0.20
  -1  -4  -6    2.46    0.14
   1   4  -6    2.45    0.12
  -2  -4   6    0.99    0.13
  -2  -4   6    1.22    0.09
   2   4   6    1.32    0.15
   2   4  -6    0.90    0.08
  -2  -4  -6    0.97    0.08
   3   4   6    6.98    0.38
  -3  -4   6    8.18    0.37
  -3  -4   6    6.94    0.29
  -3  -4  -6    7.26    0.31
   3   4  -6    7.93    0.31
  -4  -4   6    0.96    0.13
  -4  -4   6    1.14    0.10
   4   4   6    1.02    0.15
  -4  -4  -6    1.35    0.10
   4   4  -6    1.16    0.10
  -5  -4   6    7.44    0.37
  -5  -4   6    7.92    0.31
   5   4   6    7.63    0.41
   5   4  -6    7.58    0.33
   5   4  -6    7.58    0.33
  -5  -4  -6    7.54    0.32
  -6  -4   6    3.33    0.21
   6   4   6    3.36    0.25
  -6  -4   6    3.30    0.18
  -6  -4  -6    3.44    0.18
   6   4  -6    3.22    0.20
   6   4  -6    3.24    0.20
  -7  -4   6    6.35    0.27
   7   4   6    5.90    0.35
   7   4   6    6.23    0.28
  -7  -4   6    5.29    0.29
   7   4  -6    5.72    0.30
   7   4  -6    5.69    0.28
  -7  -4  -6    5.82    0.27
   8   4   6    0.12    0.08
  -8  -4   6    0.13    0.07
   8   4   6    0.10    0.11
  -8  -4  -6    0.06    0.06
   8   4  -6    0.06    0.08
   8   4  -6    0.14    0.08
  -9  -4   6    0.61    0.10
   9   4   6    0.48    0.13
   9   4   6    0.58    0.10
  -9  -4  -6    0.49    0.09
   9   4  -6    0.44    0.11
   9   4  -6    0.55    0.11
  10   4   6    0.42    0.11
 -10  -4   6    0.38    0.10
  10   4   6    0.58    0.14
 -10  -4  -6    0.42    0.09
  10   4  -6    0.28    0.10
  10   4  -6    0.45    0.10
  11   4   6    0.06    0.09
 -11  -4   6    0.14    0.09
  11   4   6    0.21    0.14
  11   4  -6    0.12    0.09
 -11  -4  -6    0.15    0.08
  11   4  -6    0.03    0.10
 -12  -4   6    0.15    0.09
  12   4   6    0.20    0.12
 -12  -4  -6    0.12    0.09
  12   4  -6    0.08    0.11
  12   4  -6   -0.08    0.08
  13   4   6    0.06    0.12
 -13  -4  -6    0.13    0.09
  13   4  -6    0.20    0.09
  13   4  -6    0.29    0.13
  14   4  -6    0.01    0.08
  14   4  -6    0.16    0.13
  15   4  -6    0.14    0.14
  15   4  -6    0.14    0.08
 -14   4   7    0.00    0.11
  14  -4  -7    0.19    0.11
  14  -4  -7    0.23    0.14
 -13   4   7    0.05    0.10
  13  -4  -7    0.04    0.13
  13  -4  -7   -0.03    0.10
 -12   4   7    0.05    0.09
  12  -4  -7    0.06    0.12
  12  -4  -7    0.06    0.10
 -11   4   7    1.34    0.14
  11  -4  -7    0.88    0.17
 -10   4   7    1.75    0.16
  10  -4  -7    1.73    0.19
  -9   4   7    0.03    0.08
   9  -4  -7    0.11    0.10
  -8   4   7    4.30    0.24
   8  -4  -7    4.96    0.28
   7  -4   7    2.33    0.22
  -7   4   7    2.27    0.21
  -7   4   7    2.28    0.16
   7  -4  -7    1.75    0.17
  -6   4   7    1.42    0.12
  -6   4   7    1.21    0.15
   6  -4   7    1.51    0.19
   6  -4  -7    1.46    0.15
  -5   4   7    0.05    0.06
   5  -4   7    0.05    0.12
  -5   4   7    0.30    0.11
   5  -4  -7    0.26    0.08
  -4   4   7    1.62    0.17
  -4   4   7    1.34    0.12
   4  -4   7    1.61    0.18
   4  -4  -7    1.54    0.14
  -3   4   7    0.94    0.14
   3  -4   7    0.76    0.14
  -3   4   7    1.05    0.08
   3  -4  -7    0.99    0.10
  -2   4   7    0.67    0.13
   2  -4   7    0.63    0.14
  -2   4   7    0.50    0.05
   2  -4  -7    0.71    0.09
  -1   4   7    1.69    0.19
   1  -4   7    2.19    0.20
   1  -4  -7    1.99    0.14
   0   4   7    0.37    0.12
   0  -4   7    0.24    0.11
   0  -4  -7    0.38    0.07
   1   4   7    2.02    0.19
  -1  -4   7    1.80    0.10
  -1  -4   7    1.16    0.16
  -1  -4  -7    1.90    0.12
  -2  -4   7    0.35    0.12
   2   4   7    0.53    0.13
  -2  -4   7    0.61    0.07
   3   4   7    1.07    0.16
  -3  -4   7    1.10    0.09
  -3  -4   7    0.85    0.14
  -3  -4  -7    1.07    0.10
  -4  -4   7    1.55    0.12
  -4  -4   7    1.83    0.17
   4   4   7    1.57    0.18
  -4  -4  -7    1.75    0.12
  -5  -4   7    0.09    0.07
  -5  -4   7    0.09    0.10
   5   4   7    0.18    0.13
   5   4  -7    0.16    0.07
  -5  -4  -7    0.19    0.06
  -6  -4   7    1.20    0.15
   6   4   7    1.39    0.19
  -6  -4   7    1.28    0.12
   6   4  -7    1.11    0.14
  -6  -4  -7    1.40    0.12
   6   4  -7    1.35    0.13
  -7  -4   7    2.18    0.16
   7   4   7    1.81    0.21
   7   4  -7    1.80    0.17
   7   4  -7    2.02    0.17
  -8  -4   7    4.31    0.24
   8   4   7    3.70    0.30
   8   4  -7    4.23    0.24
   8   4  -7    4.64    0.26
   9   4   7   -0.11    0.12
  -9  -4   7    0.06    0.08
   9   4  -7    0.11    0.10
   9   4  -7    0.05    0.09
 -10  -4   7    1.83    0.16
  10   4   7    1.76    0.21
  10   4  -7    1.90    0.17
  10   4  -7    2.13    0.19
  11   4   7    1.32    0.19
 -11  -4   7    0.92    0.14
  11   4  -7    0.93    0.16
  11   4  -7    1.19    0.14
  12   4   7    0.11    0.14
 -12  -4   7   -0.06    0.09
  12   4  -7   -0.12    0.09
  12   4  -7    0.03    0.11
 -13  -4   7   -0.06    0.10
  13   4  -7   -0.05    0.11
  13   4  -7   -0.01    0.10
  14   4  -7   -0.07    0.12
  14   4  -7   -0.05    0.09
 -13   4   8   -0.12    0.10
  13  -4  -8    0.15    0.14
  13  -4  -8    0.31    0.13
 -12   4   8    0.15    0.10
  12  -4  -8    0.07    0.12
  12  -4  -8   -0.08    0.11
 -11   4   8    0.10    0.10
  11  -4  -8    0.58    0.15
 -10   4   8    1.95    0.16
  10  -4  -8    1.53    0.19
  -9   4   8    1.27    0.14
   9  -4  -8    1.39    0.17
  -8   4   8    0.45    0.10
   8  -4  -8    0.31    0.11
  -7   4   8    1.10    0.12
   7  -4   8    1.12    0.19
  -7   4   8    1.29    0.17
   7  -4  -8    0.92    0.14
  -6   4   8    1.47    0.19
   6  -4   8    1.93    0.22
  -6   4   8    1.86    0.14
   6  -4  -8    1.64    0.16
   5  -4   8    1.28    0.19
  -5   4   8    1.51    0.19
  -5   4   8    1.78    0.14
   5  -4  -8    1.66    0.15
  -4   4   8    0.92    0.09
  -4   4   8    1.19    0.17
   4  -4   8    1.22    0.18
   4  -4  -8    1.02    0.12
  -3   4   8    3.62    0.16
  -3   4   8    3.75    0.29
   3  -4   8    3.67    0.30
   3  -4  -8    4.24    0.22
   2  -4   8    0.22    0.13
  -2   4   8    0.34    0.14
  -1   4   8    1.31    0.18
   1  -4   8    1.08    0.17
   0   4   8    1.09    0.17
  -1  -4   8    1.14    0.18
   1   4   8    1.23    0.18
  -2  -4   8    0.42    0.06
   2   4   8    0.51    0.15
  -2  -4   8    0.36    0.13
  -3  -4   8    3.90    0.28
  -3  -4   8    3.87    0.19
   3   4   8    4.38    0.32
  -4  -4   8    1.30    0.17
  -4  -4   8    0.83    0.10
   4   4   8    0.92    0.17
  -5  -4   8    1.57    0.13
  -5  -4   8    1.23    0.17
   5   4   8    1.75    0.22
   5   4  -8    1.68    0.16
   6   4   8    2.09    0.24
  -6  -4   8    2.08    0.16
  -6  -4   8    2.00    0.20
   6   4  -8    1.98    0.17
  -7  -4   8    1.05    0.13
   7   4   8    1.11    0.19
   7   4  -8    0.96    0.14
   8   4   8    0.32    0.16
  -8  -4   8    0.29    0.10
   8   4  -8    0.32    0.11
  -9  -4   8    1.05    0.14
   9   4   8    1.36    0.21
   9   4  -8    1.39    0.16
 -10  -4   8    1.72    0.17
  10   4   8    1.31    0.21
  10   4  -8    1.74    0.17
 -11  -4   8    0.20    0.11
  11   4   8    0.30    0.17
  11   4  -8    0.17    0.11
  12   4   8    0.20    0.15
 -12  -4   8   -0.07    0.10
  12   4  -8    0.12    0.11
 -13  -4   8   -0.03    0.10
  13   4  -8   -0.03    0.11
 -11   4   9    0.02    0.10
  11  -4  -9    0.14    0.12
 -10   4   9   -0.03    0.09
  -9   4   9    0.07    0.10
  -8   4   9    0.61    0.11
  -7   4   9    0.09    0.08
   7  -4   9    0.10    0.15
  -7   4   9   -0.07    0.11
   6  -4   9    0.39    0.16
  -6   4   9    0.51    0.09
  -6   4   9    0.34    0.14
  -5   4   9    1.01    0.17
  -5   4   9    1.13    0.10
   5  -4   9    0.85    0.19
  -4   4   9   -0.05    0.12
  -4   4   9   -0.02    0.05
   4  -4   9   -0.05    0.14
  -3   4   9    1.45    0.19
   3  -4   9    1.33    0.21
  -2   4   9    1.94    0.22
   2  -4   9    1.70    0.21
  -1   4   9    0.23    0.13
   1  -4   9    0.12    0.13
   0   4   9    0.08    0.13
   0  -4   9   -0.04    0.12
  -1  -4   9    0.32    0.14
   1   4   9    0.20    0.14
  -2  -4   9    2.06    0.10
   2   4   9    2.17    0.24
  -2  -4   9    1.95    0.22
  -3  -4   9    1.59    0.20
   3   4   9    1.29    0.20
  -3  -4   9    1.62    0.11
  -4  -4   9   -0.05    0.06
   4   4   9    0.05    0.14
  -4  -4   9   -0.26    0.10
  -5  -4   9    0.74    0.16
   5   4   9    0.60    0.18
  -5  -4   9    1.08    0.11
  -6  -4   9    0.20    0.08
   6   4   9    0.33    0.17
  -6  -4   9    0.45    0.15
   6   4  -9    0.59    0.12
   7   4   9    0.08    0.15
  -7  -4   9   -0.04    0.08
   7   4  -9    0.03    0.11
  -8  -4   9    0.50    0.11
   8   4   9    0.61    0.19
   8   4  -9    0.56    0.13
  -9  -4   9    0.14    0.10
   9   4   9    0.21    0.17
   9   4  -9    0.04    0.11
 -10  -4   9    0.04    0.10
  10   4   9   -0.07    0.15
  10   4  -9   -0.02    0.10
 -11  -4   9    0.19    0.12
  11   4   9   -0.04    0.16
  11   4  -9    0.09    0.12
  -9   4  10   -0.11    0.09
  -8   4  10    0.30    0.10
  -7   4  10    0.09    0.08
  -6   4  10   -0.11    0.13
   6  -4  10    0.10    0.16
  -6   4  10    0.05    0.07
  -5   4  10    0.60    0.16
   5  -4  10    0.97    0.20
  -5   4  10    0.60    0.07
   4  -4  10    0.67    0.19
  -4   4  10    0.72    0.17
  -3   4  10    0.22    0.15
   3  -4  10    0.08    0.14
   2  -4  10    0.47    0.17
  -2   4  10    0.30    0.15
   1  -4  10    0.13    0.15
  -1   4  10   -0.12    0.13
   0   4  10    3.54    0.31
   0  -4  10    3.55    0.32
   1   4  10    0.00    0.13
  -1  -4  10    0.16    0.15
   2   4  10    0.61    0.18
  -2  -4  10    0.30    0.15
   3   4  10    0.14    0.15
  -3  -4  10   -0.10    0.14
  -4  -4  10    0.81    0.09
  -4  -4  10    0.95    0.19
   4   4  10    0.67    0.19
  -5  -4  10    0.80    0.10
   5   4  10    0.68    0.19
  -5  -4  10    0.72    0.17
  -6  -4  10   -0.18    0.07
   6   4  10    0.03    0.15
  -7  -4  10    0.04    0.09
   7   4  10    0.09    0.16
  -8  -4  10    0.24    0.10
   8   4  10    0.29    0.18
   8   4 -10    0.40    0.13
  -9  -4  10    0.03    0.10
   9   4  10    0.00    0.17
   9   4 -10    0.09    0.12
  10   4  10    0.16    0.20
 -10  -4  10    0.33    0.12
  10   4 -10    0.45    0.14
  -7   4  11    0.09    0.08
  -6   4  11    0.28    0.16
   5  -4  11    0.30    0.18
  -5   4  11    0.27    0.17
   4  -4  11   -0.15    0.14
  -4   4  11    0.20    0.16
  -3   4  11    0.11    0.16
   3  -4  11    0.09    0.16
  -2   4  11    0.08    0.15
   2  -4  11    0.00    0.16
   1  -4  11    0.23    0.17
  -1   4  11    0.31    0.17
   0  -4  11    0.48    0.18
   0   4  11    0.19    0.17
  -1  -4  11    0.06    0.16
   1   4  11    0.15    0.16
   2   4  11    0.27    0.17
  -2  -4  11    0.00    0.15
  -3  -4  11   -0.14    0.15
   3   4  11   -0.05    0.16
  -4  -4  11    0.01    0.15
   4   4  11   -0.14    0.15
  -5  -4  11    0.12    0.15
  -5  -4  11    0.21    0.07
   5   4  11    0.16    0.17
  -6  -4  11    0.22    0.09
   6   4  11    0.00    0.17
   7   4  11    0.35    0.20
  -7  -4  11    0.13    0.09
  -2   4  12    0.27    0.19
   2  -4  12   -0.01    0.17
   1  -4  12    0.10    0.18
  -1   4  12    0.46    0.20
   0  -4  12    0.75    0.21
   0   4  12    0.61    0.21
  -1  -4  12    0.22    0.20
   1   4  12    0.26    0.19
  -2  -4  12    0.15    0.19
   2   4  12    0.07    0.18
  17  -5   0    0.13    0.15
  16  -5   0    0.20    0.14
  15  -5   0    2.00    0.23
  14  -5   0    0.04    0.11
  13  -5   0    0.07    0.11
  12  -5   0    0.41    0.13
  11  -5   0    0.23    0.11
  10  -5   0    0.31    0.10
   9  -5   0    0.10    0.08
   8  -5   0   15.19    0.50
   8  -5   0   15.25    0.62
  -8   5   0   15.78    0.53
   7  -5   0   38.18    1.21
  -7   5   0   37.66    1.22
   7  -5   0   36.75    1.36
   6  -5   0   10.67    0.35
   6  -5   0   10.30    0.43
  -6   5   0   10.11    0.36
  -5   5   0   67.86    2.22
   5  -5   0   71.81    2.22
   5  -5   0   68.62    2.43
  -4   5   0   20.30    0.74
   4  -5   0   24.38    0.75
   4  -5   0   24.02    0.83
  -3   5   0   11.25    0.37
   3  -5   0   11.22    0.38
   3  -5   0   10.73    0.41
  -2   5   0   12.12    0.40
   2  -5   0   12.26    0.40
   2  -5   0   11.82    0.44
   1  -5   0    0.31    0.03
   1  -5   0    0.33    0.03
  -1   5   0    0.33    0.03
   0  -5   0    0.00    0.01
   0  -5   0    0.01    0.01
   0   5   0    0.04    0.01
   1   5   0    0.36    0.03
   1   5   0    0.30    0.03
  -1  -5   0    0.31    0.03
   2   5   0   12.20    0.45
   2   5   0   11.75    0.39
   2   5   0   12.24    0.44
   2   5   0   12.11    0.39
   3   5   0   11.19    0.43
   3   5   0   11.35    0.42
   4   5   0   20.15    0.74
   4   5   0   20.06    0.74
   5   5   0   74.90    2.61
   5   5   0   69.29    2.52
   6   5   0   11.49    0.43
   6   5   0   10.97    0.46
   7   5   0   36.47    1.33
   8   5   0   15.17    0.62
   9   5   0    0.10    0.08
  10   5   0    0.31    0.11
  11   5   0    0.28    0.12
  12   5   0    0.47    0.14
  13   5   0   -0.01    0.10
  14   5   0    0.03    0.11
  15   5   0    1.70    0.21
  16   5   0    0.16    0.15
  17   5   0    0.07    0.14
  17  -5   1    0.04    0.15
  17  -5  -1    0.20    0.15
  16  -5   1    0.07    0.14
  16  -5  -1    0.08    0.14
  15  -5   1    0.31    0.14
  15  -5  -1    0.23    0.14
  14  -5   1    0.05    0.12
  14  -5  -1    0.22    0.12
  13  -5   1    1.04    0.16
  13  -5  -1    1.13    0.16
  12  -5   1    1.06    0.16
  12  -5  -1    0.97    0.15
  11  -5   1    4.97    0.31
  11  -5  -1    5.80    0.33
  -9   5   1    1.64    0.12
  -9   5   1    1.80    0.12
   9  -5   1    1.81    0.16
   9  -5  -1    1.54    0.10
   9  -5  -1    1.85    0.17
  -8   5   1    7.86    0.32
   8  -5   1    7.08    0.35
  -8   5   1    7.84    0.29
   8  -5  -1    7.61    0.28
   8  -5  -1    7.55    0.36
  -7   5   1   40.50    1.33
   7  -5   1   39.56    1.46
  -7   5   1   41.18    1.49
   7  -5  -1   41.14    1.48
  -6   5   1   26.73    1.00
   6  -5   1   26.86    0.99
  -6   5   1   26.98    0.89
   6  -5  -1   27.23    0.99
  -5   5   1   53.09    1.70
  -5   5   1   52.58    1.92
   5  -5   1   52.31    1.86
   5  -5  -1   53.26    1.87
  -4   5   1   13.48    0.56
  -4   5   1   13.29    0.49
   4  -5   1   16.28    0.55
   4  -5  -1   16.49    0.56
  -3   5   1    9.65    0.33
  -3   5   1    9.60    0.37
   3  -5  -1    9.39    0.34
   3  -5  -1    9.96    0.37
   2  -5   1  212.62    7.15
  -2   5   1  207.15    7.47
   2  -5   1  221.07    6.63
  -2   5   1  206.16    6.62
  -2   5  -1  197.55    6.63
   2  -5  -1  206.72    7.15
   2  -5  -1  208.23    6.63
  -1   5   1    6.78    0.28
   1  -5   1    6.89    0.26
   1  -5   1    7.28    0.24
  -1   5   1    6.79    0.24
  -1   5  -1    6.91    0.24
   1  -5  -1    6.85    0.27
   1  -5  -1    7.31    0.24
  -1   5  -1    7.25    0.26
   0   5   1    0.53    0.03
   0  -5   1    0.57    0.04
   0  -5   1    0.56    0.04
   0   5   1    0.52    0.05
   0  -5   1    0.61    0.04
   0   5  -1    0.73    0.04
   0  -5  -1    0.52    0.04
   0   5  -1    0.52    0.03
  -1  -5   1    7.02    0.26
   1   5   1    6.93    0.28
  -1  -5   1    7.27    0.24
  -1  -5  -1    7.22    0.27
   1   5  -1    6.96    0.26
   1   5  -1    7.12    0.24
   2   5   1  208.75    7.19
  -2  -5   1  218.68    6.66
   2   5   1  204.32    7.52
   2   5  -1  206.50    6.67
   2   5  -1  209.40    7.19
  -2  -5  -1  209.74    7.18
   3   5   1    9.73    0.37
   3   5   1    9.36    0.37
  -3  -5   1    9.64    0.33
   3   5  -1    9.61    0.37
   3   5  -1    9.35    0.32
  -4  -5   1   14.70    0.47
   4   5   1   14.08    0.53
   4   5   1   13.90    0.53
   4   5  -1   13.89    0.53
   4   5  -1   12.85    0.46
   5   5   1   54.04    1.90
  -5  -5   1   55.75    1.74
   5   5   1   53.45    1.96
   5   5  -1   52.13    1.73
   5   5  -1   55.36    1.73
   5   5  -1   52.86    1.90
   6   5   1   26.66    0.99
  -6  -5   1   27.44    0.89
   6   5   1   28.04    1.01
   6   5  -1   26.54    0.99
   6   5  -1   26.83    0.87
   6   5  -1   26.33    0.87
  -7  -5   1   40.57    1.32
   7   5   1   42.44    1.49
   7   5   1   40.13    1.47
   7   5  -1   39.23    1.47
   7   5  -1   40.16    1.30
  -8  -5   1    6.94    0.27
   8   5   1    7.12    0.34
   8   5   1    7.51    0.30
   8   5  -1    6.91    0.34
   9   5   1    1.97    0.17
   9   5  -1    1.81    0.16
  10   5   1    1.67    0.16
  10   5  -1    1.83    0.17
  11   5   1    4.74    0.29
  11   5  -1    4.61    0.29
  12   5   1    0.93    0.16
  12   5  -1    0.82    0.15
  13   5   1    1.15    0.17
  13   5  -1    1.07    0.16
  14   5   1    0.20    0.12
  14   5  -1    0.15    0.12
  15   5   1    0.37    0.15
  15   5  -1    0.18    0.14
  16   5   1    0.16    0.15
  16   5  -1    0.24    0.14
  17   5   1    0.01    0.15
  17   5  -1   -0.20    0.13
  17  -5   2    0.08    0.15
  16  -5   2    0.27    0.16
  16  -5  -2    0.35    0.16
  15  -5   2    0.11    0.13
  15  -5  -2   -0.10    0.12
  14  -5   2    1.60    0.20
  14  -5  -2    2.20    0.22
  13  -5   2    0.44    0.12
  13  -5  -2    0.54    0.14
  12  -5   2    4.66    0.30
  12  -5  -2    5.09    0.32
  12  -5  -2    4.59    0.19
  11  -5   2    3.38    0.23
  11  -5  -2    3.22    0.24
  11  -5  -2    3.21    0.16
 -10   5   2    0.30    0.07
  10  -5   2    0.53    0.11
  10  -5  -2    0.09    0.08
  10  -5  -2    0.43    0.07
  -9   5   2    2.32    0.14
   9  -5   2    3.19    0.20
  -9   5   2    2.27    0.14
   9  -5  -2    2.16    0.18
  -8   5   2    4.78    0.21
  -8   5   2    4.13    0.20
   8  -5   2    5.04    0.25
   8  -5  -2    4.09    0.24
  -7   5   2    5.69    0.24
   7  -5   2    5.30    0.27
  -7   5   2    6.06    0.25
   7  -5  -2    6.09    0.29
  -6   5   2    3.35    0.15
  -6   5   2    3.30    0.16
   6  -5   2    3.16    0.18
   6  -5  -2    3.49    0.19
  -5   5   2   44.11    1.65
   5  -5   2   46.71    1.60
  -5   5   2   44.28    1.47
   5  -5  -2   46.89    1.62
   5  -5  -2   44.58    1.48
  -4   5   2   58.30    1.90
  -4   5   2   58.01    2.14
   4  -5   2   62.16    2.05
   4  -5  -2   57.63    1.91
   4  -5  -2   58.26    2.07
  -3   5   2    3.55    0.15
   3  -5   2    4.28    0.16
  -3   5   2    3.46    0.17
   3  -5  -2    3.80    0.18
   3  -5  -2    3.52    0.16
   2  -5   2   36.57    1.26
  -2   5   2   35.65    1.33
  -2   5   2   36.23    1.17
   2  -5   2   37.13    1.16
   2  -5  -2   35.42    1.18
   2  -5  -2   34.77    1.27
  -2   5  -2   37.47    1.26
   1  -5   2    8.63    0.31
   1  -5   2    8.71    0.29
  -1   5   2    8.46    0.35
  -1   5   2    8.58    0.29
   1  -5  -2    8.28    0.33
  -1   5  -2    8.63    0.29
  -1   5  -2    8.69    0.30
   1  -5  -2    8.57    0.30
   0  -5   2   19.71    0.64
   0   5   2   19.53    0.63
   0   5   2   19.07    0.63
   0  -5   2   20.26    0.68
   0  -5   2   19.48    0.68
   0   5   2   19.11    0.73
   0   5  -2   18.89    0.64
   0  -5  -2   19.03    0.69
  -1  -5   2    8.74    0.30
   1   5   2    8.15    0.35
  -1  -5   2    9.82    0.32
  -1  -5  -2    8.49    0.33
   1   5  -2    8.54    0.32
   1   5  -2    8.36    0.30
  -2  -5   2   36.99    1.19
   2   5   2   36.68    1.35
   2   5   2   36.49    1.28
  -2  -5  -2   35.68    1.28
   2   5  -2   37.61    1.19
   2   5  -2   35.84    1.28
   3   5   2    3.46    0.17
  -3  -5   2    3.57    0.14
   3   5   2    3.66    0.18
  -3  -5  -2    3.49    0.16
   3   5  -2    3.57    0.15
   3   5  -2    3.57    0.16
   4   5   2   57.91    2.02
  -4  -5   2   57.66    1.86
   4   5   2   58.94    2.11
   4   5  -2   56.62    2.01
   4   5  -2   56.65    1.86
   5   5   2   43.56    1.58
  -5  -5   2   45.73    1.45
   5   5   2   44.15    1.64
   5   5  -2   44.17    1.58
   5   5  -2   44.42    1.44
   6   5   2    3.31    0.19
   6   5   2    3.10    0.18
  -6  -5   2    3.46    0.15
   6   5  -2    3.61    0.19
   6   5  -2    3.35    0.15
  -7  -5   2    6.01    0.23
   7   5   2    5.55    0.27
   7   5   2    5.44    0.26
   7   5  -2    5.37    0.27
   7   5  -2    5.97    0.22
   7   5  -2    5.46    0.21
   8   5   2    3.65    0.21
   8   5   2    4.02    0.23
  -8  -5   2    3.78    0.18
   8   5  -2    3.74    0.16
   8   5  -2    4.07    0.16
   8   5  -2    4.16    0.23
   9   5   2    2.50    0.16
   9   5   2    2.26    0.18
  -9  -5   2    2.10    0.13
   9   5  -2    2.07    0.10
   9   5  -2    2.12    0.17
  10   5   2    0.34    0.10
  10   5  -2    0.29    0.04
  10   5  -2    0.29    0.10
  11   5   2    3.19    0.23
  11   5  -2    3.17    0.24
  12   5   2    4.22    0.28
  12   5  -2    4.81    0.30
  13   5   2    0.54    0.14
  13   5  -2    0.44    0.14
  14   5   2    1.59    0.20
  14   5  -2    1.75    0.22
  15   5   2   -0.01    0.13
  15   5  -2    0.07    0.12
  16   5   2    0.63    0.18
  16   5  -2    0.34    0.16
  17   5   2    0.08    0.15
  17  -5   3    0.14    0.16
  16  -5   3   -0.07    0.14
  16  -5  -3    0.10    0.12
  15  -5   3    0.38    0.15
  15  -5  -3    0.38    0.15
  14  -5   3    0.08    0.12
  14  -5  -3    0.16    0.05
  14  -5  -3    0.12    0.11
  13  -5   3    0.38    0.13
  13  -5  -3    0.53    0.08
  13  -5  -3    0.39    0.14
  12  -5   3    1.69    0.18
  12  -5  -3    1.56    0.13
  12  -5  -3    1.49    0.19
  11  -5   3    0.18    0.10
 -11   5   3    0.26    0.07
  11  -5  -3    0.12    0.07
  11  -5  -3    0.19    0.11
  10  -5   3    4.64    0.27
 -10   5   3    4.61    0.22
  10  -5  -3    5.14    0.30
  -9   5   3    4.10    0.20
   9  -5   3    4.81    0.25
  -9   5   3    4.18    0.21
   9  -5  -3    3.70    0.25
   8  -5   3    3.74    0.21
  -8   5   3    3.61    0.18
  -8   5   3    3.42    0.19
   8  -5  -3    3.47    0.22
   7  -5   3    1.20    0.11
  -7   5   3    1.08    0.09
   7  -5  -3    1.66    0.14
   6  -5   3    5.28    0.24
  -6   5   3    5.13    0.24
  -6   5   3    5.22    0.22
   6  -5  -3    5.83    0.27
  -5   5   3    2.51    0.15
   5  -5   3    2.78    0.15
  -5   5   3    2.63    0.13
   5  -5  -3    2.80    0.17
   5  -5  -3    2.56    0.14
   4  -5   3    1.54    0.09
  -4   5   3    1.63    0.09
  -4   5   3    1.67    0.12
   4  -5  -3    1.63    0.10
   4  -5  -3    1.59    0.12
   3  -5   3    9.54    0.31
  -3   5   3    8.20    0.35
  -3   5   3    7.56    0.29
   3  -5  -3    7.75    0.31
   3  -5  -3    7.89    0.33
   2  -5   3    1.37    0.07
  -2   5   3    1.41    0.08
  -2   5   3    1.40    0.11
  -2   5  -3    1.64    0.07
   2  -5  -3    1.42    0.09
   2  -5  -3    1.57    0.10
   1  -5   3   40.47    1.32
  -1   5   3   40.32    1.52
  -1   5   3   40.24    1.32
  -1   5   3   42.38    1.32
   1  -5  -3   41.03    1.44
  -1   5  -3   41.35    1.33
   1  -5  -3   42.02    1.34
   0  -5   3    0.42    0.04
   0   5   3    0.53    0.07
   0  -5   3    0.44    0.06
   0   5  -3    0.48    0.05
   0  -5  -3    0.43    0.05
  -1  -5   3   39.75    1.53
   1   5   3   40.55    1.54
  -1  -5   3   43.74    1.44
  -1  -5   3   41.27    1.34
   1   5  -3   42.54    1.44
   1   5  -3   41.42    1.35
  -1  -5  -3   40.70    1.45
  -2  -5   3    1.41    0.08
   2   5   3    1.86    0.13
  -2  -5   3    1.54    0.11
   2   5  -3    1.51    0.08
   2   5  -3    1.59    0.09
  -2  -5  -3    1.38    0.09
   3   5   3    7.71    0.32
  -3  -5   3    8.05    0.29
   3   5   3    8.32    0.36
  -3  -5  -3    7.99    0.31
   3   5  -3    8.10    0.30
   3   5  -3    7.86    0.31
   4   5   3    1.54    0.11
  -4  -5   3    1.58    0.09
   4   5   3    1.38    0.12
   4   5  -3    1.53    0.09
  -4  -5  -3    1.60    0.10
   4   5  -3    1.38    0.10
   5   5   3    2.77    0.16
   5   5   3    2.57    0.17
  -5  -5   3    2.93    0.14
  -5  -5  -3    2.74    0.15
   5   5  -3    2.75    0.14
   5   5  -3    2.69    0.16
   6   5   3    5.11    0.27
  -6  -5   3    6.68    0.24
   6   5   3    5.12    0.26
   6   5  -3    5.56    0.27
   6   5  -3    5.39    0.23
   7   5   3    1.01    0.12
   7   5   3    1.18    0.12
   7   5  -3    1.27    0.10
   8   5   3    4.07    0.23
   8   5   3    3.36    0.22
  -8  -5   3    3.82    0.19
   8   5  -3    3.94    0.18
   8   5  -3    3.92    0.23
   9   5   3    4.34    0.25
  -9  -5   3    4.30    0.20
   9   5   3    4.20    0.24
   9   5  -3    4.08    0.18
   9   5  -3    4.30    0.25
  10   5   3    4.53    0.25
  10   5   3    4.63    0.27
  10   5  -3    4.62    0.19
  10   5  -3    4.53    0.28
  11   5   3    0.20    0.11
  11   5  -3    0.17    0.10
  11   5  -3    0.26    0.05
  12   5   3    1.49    0.17
  12   5  -3    1.47    0.17
  12   5  -3    1.29    0.08
  13   5   3    0.29    0.13
  13   5  -3    0.69    0.15
  14   5   3    0.03    0.12
  14   5  -3    0.17    0.13
  15   5   3    0.48    0.16
  15   5  -3    0.43    0.15
  16   5   3   -0.12    0.13
  16   5  -3    0.01    0.12
  17   5   3    0.02    0.16
  16  -5   4    0.00    0.14
  16  -5  -4    0.26    0.15
  15  -5   4    0.19    0.14
  15  -5  -4    0.58    0.08
  15  -5  -4    0.81    0.18
  14  -5   4    0.28    0.13
  14  -5  -4    0.18    0.08
  14  -5  -4    0.29    0.14
  13  -5   4    0.29    0.13
  13  -5  -4    0.37    0.13
  13  -5  -4    0.35    0.09
 -12   5   4    1.02    0.12
  12  -5   4    0.79    0.14
  12  -5  -4    0.81    0.16
  11  -5   4    0.33    0.11
 -11   5   4    0.41    0.09
  11  -5  -4    0.54    0.13
 -10   5   4    2.36    0.16
  10  -5   4    3.19    0.21
  10  -5  -4    2.71    0.22
  -9   5   4    3.22    0.18
   9  -5  -4    3.52    0.24
  -8   5   4    8.87    0.35
  -8   5   4    8.84    0.39
   8  -5   4    9.09    0.39
   8  -5  -4    8.70    0.42
   7  -5   4    1.70    0.13
  -7   5   4    1.56    0.13
  -7   5   4    1.67    0.12
   7  -5  -4    1.69    0.15
  -6   5   4    2.36    0.16
   6  -5   4    3.03    0.16
  -6   5   4    2.39    0.14
  -5   5   4    1.52    0.13
  -5   5   4    1.41    0.10
   5  -5   4    1.36    0.10
   5  -5  -4    1.65    0.13
  -4   5   4    6.11    0.29
  -4   5   4    5.79    0.23
   4  -5  -4    5.70    0.25
   4  -5  -4    6.00    0.27
  -3   5   4   13.88    0.51
   3  -5   4   16.14    0.62
   3  -5   4   16.01    0.53
  -3   5   4   14.80    0.60
   3  -5  -4   14.04    0.53
  -3   5  -4   15.68    0.53
   3  -5  -4   13.74    0.57
  -2   5   4   27.95    0.92
  -2   5   4   27.31    1.07
   2  -5   4   27.00    1.07
   2  -5  -4   28.39    1.01
   2  -5  -4   29.18    0.94
   1  -5   4    1.79    0.08
   1  -5   4    1.56    0.15
  -1   5   4    1.76    0.15
  -1   5   4    2.01    0.09
  -1   5   4    1.93    0.09
   1  -5  -4    1.80    0.11
   1  -5  -4    2.25    0.11
   0  -5   4   -0.02    0.03
   0   5   4   -0.08    0.06
   0  -5  -4   -0.04    0.03
  -1  -5   4    1.85    0.10
  -1  -5   4    2.16    0.09
   1   5   4    1.90    0.15
  -1  -5   4    1.85    0.14
  -1  -5  -4    1.91    0.11
   1   5  -4    2.01    0.09
  -2  -5   4   32.05    1.12
   2   5   4   29.21    1.13
  -2  -5   4   27.69    0.97
   2   5  -4   30.12    1.04
  -2  -5  -4   28.73    1.05
   2   5  -4   29.19    0.98
  -3  -5   4   13.88    0.51
  -3  -5   4   16.00    0.59
   3   5   4   14.14    0.61
   3   5  -4   15.06    0.52
   3   5  -4   14.05    0.54
  -3  -5  -4   14.36    0.54
  -4  -5   4    5.61    0.27
  -4  -5   4    5.99    0.24
   4   5   4    5.98    0.31
   4   5   4    5.90    0.26
  -4  -5  -4    6.27    0.26
   4   5  -4    6.13    0.25
   4   5  -4    5.97    0.26
   5   5   4    1.40    0.11
   5   5   4    1.19    0.13
  -5  -5   4    1.46    0.10
  -5  -5   4    1.32    0.12
  -5  -5  -4    1.42    0.10
   5   5  -4    1.30    0.10
   5   5  -4    1.36    0.12
   6   5   4    2.56    0.16
  -6  -5   4    2.35    0.14
   6   5   4    2.37    0.19
  -6  -5  -4    2.43    0.14
   6   5  -4    2.30    0.14
   6   5  -4    2.31    0.16
  -7  -5   4    1.77    0.12
   7   5   4    1.66    0.14
   7   5   4    1.60    0.15
  -7  -5  -4    1.69    0.12
   7   5  -4    1.58    0.12
   7   5  -4    1.52    0.14
   8   5   4    8.40    0.41
   8   5   4    8.28    0.38
  -8  -5   4    8.84    0.35
   8   5  -4    8.35    0.34
   8   5  -4    8.87    0.40
   9   5   4    3.09    0.23
   9   5   4    3.08    0.21
  -9  -5   4    3.03    0.18
   9   5  -4    3.15    0.17
   9   5  -4    3.19    0.22
  10   5   4    2.43    0.21
 -10  -5   4    2.64    0.17
  10   5   4    2.87    0.21
  10   5  -4    2.60    0.21
  10   5  -4    2.35    0.15
  11   5   4    0.42    0.12
  11   5  -4    0.21    0.11
  11   5  -4    0.49    0.08
  12   5   4    0.95    0.15
  12   5  -4    1.09    0.09
  12   5  -4    0.69    0.15
  13   5   4    0.37    0.14
  13   5  -4    0.39    0.14
  13   5  -4    0.32    0.06
  14   5   4    0.28    0.14
  14   5  -4    0.14    0.13
  14   5  -4    0.26    0.04
  15   5   4    0.85    0.18
  15   5  -4    0.98    0.19
  16   5   4   -0.02    0.14
  16   5  -4    0.04    0.14
  16  -5  -5    0.19    0.08
  15  -5  -5    0.67    0.18
  15  -5  -5    0.46    0.10
  14  -5  -5    0.45    0.16
  14  -5  -5    0.50    0.11
 -13   5   5    0.16    0.09
  13  -5  -5    0.25    0.13
  13  -5  -5   -0.01    0.09
 -12   5   5    0.31    0.10
  12  -5  -5    0.44    0.10
  12  -5  -5    0.38    0.14
 -11   5   5    0.32    0.09
  11  -5   5    0.44    0.12
  11  -5  -5    0.40    0.13
  10  -5   5    1.80    0.16
 -10   5   5    2.00    0.15
  10  -5  -5    1.93    0.19
   9  -5   5    2.01    0.16
  -9   5   5    1.95    0.15
   9  -5  -5    1.98    0.18
  -8   5   5    2.65    0.19
  -8   5   5    2.39    0.16
   8  -5   5    2.75    0.17
   8  -5  -5    2.31    0.19
  -7   5   5    2.41    0.18
  -7   5   5    2.35    0.14
   7  -5  -5    2.28    0.18
   6  -5   5    5.69    0.25
  -6   5   5    5.86    0.30
  -6   5   5    5.77    0.25
   6  -5  -5    6.11    0.30
  -5   5   5    1.54    0.14
   5  -5   5    1.38    0.09
  -5   5   5    1.51    0.10
   5  -5  -5    1.36    0.13
   4  -5   5   10.46    0.38
  -4   5   5   10.84    0.38
  -4   5   5   10.98    0.46
   4  -5   5   10.46    0.48
   4  -5  -5    9.90    0.43
   4  -5  -5   10.21    0.40
  -4   5  -5   10.36    0.38
  -3   5   5    4.07    0.23
  -3   5   5    3.83    0.17
   3  -5  -5    3.77    0.20
   3  -5  -5    4.03    0.19
  -2   5   5    3.94    0.16
  -2   5   5    3.63    0.22
   2  -5   5    3.78    0.23
  -2   5   5    3.69    0.15
   2  -5  -5    3.48    0.19
   2  -5  -5    3.97    0.18
   1  -5   5    9.66    0.32
  -1   5   5    9.77    0.45
  -1   5   5    9.80    0.33
  -1   5   5    9.76    0.33
   1  -5   5    9.42    0.44
   1  -5  -5   10.15    0.36
   1  -5  -5   10.25    0.39
   0  -5   5    0.03    0.03
   0  -5   5    0.08    0.07
   0   5   5    0.15    0.08
   0  -5   5    0.03    0.04
   0  -5  -5    0.07    0.04
   1   5   5    9.52    0.44
  -1  -5   5    9.82    0.35
  -1  -5   5    9.21    0.43
  -1  -5   5   10.08    0.35
  -1  -5  -5    9.51    0.38
   1   5  -5    9.83    0.35
  -2  -5   5    3.58    0.16
   2   5   5    3.40    0.22
  -2  -5   5    3.81    0.22
  -2  -5  -5    3.79    0.18
   2   5  -5    3.75    0.16
   3   5   5    3.56    0.25
  -3  -5   5    3.82    0.18
  -3  -5   5    4.13    0.23
  -3  -5  -5    4.28    0.19
   3   5  -5    3.79    0.18
   3   5  -5    3.97    0.19
  -4  -5   5   11.48    0.46
  -4  -5   5   10.56    0.40
   4   5   5   10.14    0.49
   4   5  -5   10.38    0.40
   4   5  -5   10.90    0.42
  -4  -5  -5   10.50    0.42
   5   5   5    1.44    0.12
  -5  -5   5    1.29    0.11
   5   5   5    1.21    0.15
  -5  -5   5    1.14    0.12
  -5  -5  -5    1.44    0.11
   5   5  -5    1.40    0.12
   5   5  -5    1.34    0.11
  -6  -5   5    6.01    0.26
   6   5   5    6.10    0.33
  -6  -5   5    6.03    0.28
   6   5   5    5.56    0.27
   6   5  -5    5.71    0.28
   6   5  -5    5.99    0.26
  -6  -5  -5    5.82    0.27
   7   5   5    2.17    0.16
  -7  -5   5    2.32    0.15
   7   5   5    2.44    0.21
   7   5  -5    2.26    0.16
  -7  -5  -5    2.38    0.15
   7   5  -5    1.98    0.17
   8   5   5    1.98    0.17
  -8  -5   5    2.32    0.16
   8   5   5    2.52    0.22
   8   5  -5    2.56    0.16
   8   5  -5    2.60    0.19
  -8  -5  -5    2.36    0.16
   9   5   5    1.86    0.17
   9   5   5    1.79    0.18
  -9  -5   5    1.94    0.14
  -9  -5  -5    1.65    0.14
   9   5  -5    1.91    0.17
   9   5  -5    2.17    0.15
  10   5   5    1.77    0.17
  10   5   5    1.81    0.18
 -10  -5   5    1.65    0.14
  10   5  -5    1.87    0.18
  10   5  -5    1.53    0.14
 -10  -5  -5    1.96    0.16
  11   5   5    0.34    0.11
 -11  -5   5    0.27    0.09
  11   5   5    0.29    0.13
  11   5  -5    0.26    0.08
  11   5  -5    0.33    0.11
  12   5   5    0.34    0.13
  12   5  -5    0.25    0.12
  12   5  -5    0.35    0.09
  13   5   5    0.16    0.12
  13   5  -5    0.08    0.11
  13   5  -5    0.03    0.07
  14   5   5    0.31    0.14
  14   5  -5    0.65    0.17
  14   5  -5    0.43    0.08
  15   5   5    0.52    0.16
  15   5  -5    0.43    0.07
  15   5  -5    0.58    0.17
  16   5   5    0.08    0.15
  16   5  -5    0.11    0.15
  15  -5  -6    0.15    0.14
  15  -5  -6    0.04    0.10
 -14   5   6    0.32    0.11
  14  -5  -6    0.46    0.16
  14  -5  -6    0.24    0.11
 -13   5   6    0.01    0.09
  13  -5  -6    0.06    0.10
  13  -5  -6    0.32    0.14
 -12   5   6   -0.01    0.08
  12  -5  -6    0.00    0.11
  12  -5  -6    0.04    0.11
 -11   5   6    0.72    0.11
  11  -5  -6    0.77    0.15
 -10   5   6   -0.04    0.07
  10  -5  -6   -0.07    0.09
  -9   5   6    1.32    0.13
   9  -5  -6    1.25    0.16
  -8   5   6    1.98    0.15
  -8   5   6    2.15    0.19
   8  -5  -6    2.38    0.19
  -7   5   6    1.02    0.14
  -7   5   6    1.08    0.11
   7  -5  -6    1.28    0.14
  -6   5   6    1.27    0.15
  -6   5   6    1.50    0.12
   6  -5  -6    1.14    0.13
  -5   5   6    7.23    0.36
   5  -5   6    7.53    0.38
  -5   5   6    7.27    0.29
   5  -5  -6    6.64    0.33
  -4   5   6    7.89    0.37
   4  -5   6    6.89    0.38
  -4   5   6    6.98    0.28
   4  -5  -6    6.57    0.32
  -3   5   6    2.37    0.19
  -3   5   6    1.96    0.12
   3  -5  -6    2.00    0.14
   3  -5  -6    1.94    0.14
  -2   5   6    3.89    0.26
   2  -5   6    4.25    0.27
  -2   5   6    4.20    0.17
   2  -5  -6    4.31    0.21
   2  -5  -6    4.24    0.20
  -1   5   6    7.95    0.40
   1  -5   6    7.67    0.40
   1  -5  -6    8.48    0.34
   0  -5   6    3.76    0.14
   0   5   6    3.32    0.24
   0  -5   6    3.83    0.24
   0  -5  -6    3.11    0.18
   1   5   6    8.40    0.40
  -1  -5   6    8.01    0.29
  -1  -5   6    7.70    0.39
   1   5  -6    7.80    0.29
  -1  -5  -6    8.03    0.33
  -2  -5   6    4.34    0.18
  -2  -5   6    4.27    0.25
   2   5   6    3.70    0.25
  -2  -5  -6    3.95    0.20
   2   5  -6    4.22    0.18
  -3  -5   6    2.37    0.13
  -3  -5   6    2.26    0.18
   3   5   6    1.85    0.19
  -3  -5  -6    1.94    0.13
   3   5  -6    2.12    0.12
  -4  -5   6    6.79    0.28
  -4  -5   6    7.18    0.35
   4   5   6    6.97    0.38
   4   5  -6    6.78    0.30
  -4  -5  -6    6.84    0.30
   4   5  -6    7.29    0.31
   5   5   6    6.53    0.39
  -5  -5   6    7.98    0.36
  -5  -5   6    7.62    0.31
   5   5  -6    7.34    0.33
   5   5  -6    7.59    0.32
  -5  -5  -6    7.32    0.32
   6   5   6    1.43    0.17
  -6  -5   6    1.24    0.11
  -6  -5   6    1.21    0.14
  -6  -5  -6    1.54    0.12
   6   5  -6    1.26    0.12
   6   5  -6    1.20    0.13
   7   5   6    1.27    0.12
   7   5   6    1.36    0.17
  -7  -5   6    1.11    0.11
  -7  -5  -6    1.23    0.11
   7   5  -6    0.88    0.12
   7   5  -6    1.09    0.13
   8   5   6    2.05    0.21
  -8  -5   6    2.31    0.16
   8   5   6    2.34    0.17
  -8  -5  -6    2.28    0.16
   8   5  -6    2.31    0.18
   8   5  -6    2.44    0.18
   9   5   6    1.28    0.18
   9   5   6    1.50    0.15
  -9  -5   6    1.21    0.13
   9   5  -6    1.39    0.15
  -9  -5  -6    1.38    0.13
   9   5  -6    1.37    0.14
  10   5   6    0.04    0.09
 -10  -5   6   -0.02    0.07
  10   5   6   -0.01    0.12
 -10  -5  -6   -0.06    0.07
  10   5  -6   -0.04    0.08
  10   5  -6   -0.03    0.09
  11   5   6    0.97    0.17
 -11  -5   6    1.06    0.13
  11   5   6    0.84    0.14
  11   5  -6    1.06    0.16
  11   5  -6    0.94    0.12
 -11  -5  -6    0.94    0.12
  12   5   6    0.10    0.12
 -12  -5   6   -0.04    0.09
 -12  -5  -6    0.25    0.10
  12   5  -6    0.18    0.09
  12   5  -6    0.02    0.11
  13   5   6    0.15    0.12
 -13  -5  -6    0.14    0.09
  13   5  -6    0.06    0.12
  13   5  -6    0.03    0.08
  14   5  -6    0.15    0.09
  14   5  -6    0.46    0.15
  15   5  -6    0.00    0.13
  15   5  -6    0.01    0.08
 -14   5   7    0.07    0.11
  14  -5  -7    0.16    0.11
  14  -5  -7    0.10    0.14
 -13   5   7    0.03    0.09
  13  -5  -7   -0.02    0.10
  13  -5  -7   -0.08    0.12
 -12   5   7    0.73    0.13
  12  -5  -7    0.51    0.15
  12  -5  -7    0.63    0.14
 -11   5   7    0.02    0.09
  11  -5  -7   -0.06    0.11
 -10   5   7    0.62    0.11
  10  -5  -7    0.93    0.15
  -9   5   7    0.24    0.09
   9  -5  -7    0.46    0.12
  -8   5   7   -0.02    0.10
  -8   5   7   -0.05    0.07
   8  -5  -7    0.05    0.10
  -7   5   7    5.87    0.27
  -7   5   7    5.83    0.33
   7  -5  -7    5.55    0.32
   6  -5   7    1.15    0.17
  -6   5   7    1.22    0.12
  -6   5   7    1.10    0.15
   6  -5  -7    1.39    0.14
  -5   5   7    2.20    0.14
  -5   5   7    2.57    0.21
   5  -5   7    2.14    0.21
   5  -5  -7    2.41    0.18
  -4   5   7    5.34    0.23
   4  -5   7    5.09    0.33
  -4   5   7    5.87    0.33
   4  -5  -7    5.34    0.28
   3  -5   7    2.12    0.21
  -3   5   7    2.42    0.21
  -3   5   7    2.04    0.12
   3  -5  -7    2.31    0.16
  -2   5   7    3.95    0.27
   2  -5   7    3.69    0.27
  -2   5   7    3.38    0.14
   2  -5  -7    4.05    0.21
   1  -5   7    2.61    0.23
  -1   5   7    2.26    0.22
   1  -5  -7    2.42    0.15
   0   5   7    0.41    0.12
   0  -5   7    0.27    0.11
   0  -5  -7    0.48    0.07
   1   5   7    2.36    0.21
  -1  -5   7    2.22    0.11
  -1  -5   7    1.85    0.19
  -1  -5  -7    2.23    0.14
  -2  -5   7    3.52    0.16
  -2  -5   7    2.74    0.24
   2   5   7    3.94    0.28
  -2  -5  -7    3.65    0.18
  -3  -5   7    2.22    0.21
   3   5   7    2.02    0.21
  -3  -5   7    2.48    0.14
  -3  -5  -7    2.34    0.15
  -4  -5   7    5.93    0.32
   4   5   7    5.29    0.34
  -4  -5   7    5.48    0.25
   4   5  -7    5.54    0.28
  -4  -5  -7    5.48    0.26
  -5  -5   7    2.46    0.15
   5   5   7    2.33    0.23
  -5  -5   7    2.62    0.21
   5   5  -7    2.21    0.18
  -5  -5  -7    2.21    0.15
  -6  -5   7    1.01    0.11
  -6  -5   7    1.03    0.14
   6   5   7    1.26    0.18
   6   5  -7    0.92    0.12
   6   5  -7    0.94    0.13
  -6  -5  -7    1.03    0.10
  -7  -5   7    5.93    0.28
   7   5   7    5.54    0.36
   7   5  -7    5.27    0.29
  -7  -5  -7    5.46    0.27
   7   5  -7    5.62    0.28
  -8  -5   7   -0.06    0.08
   8   5   7   -0.20    0.12
   8   5  -7    0.16    0.09
   8   5  -7   -0.09    0.08
   9   5   7    0.31    0.14
  -9  -5   7    0.37    0.10
   9   5  -7    0.23    0.10
   9   5  -7    0.32    0.11
 -10  -5   7    0.80    0.12
  10   5   7    0.33    0.15
  10   5  -7    0.53    0.13
  10   5  -7    0.58    0.12
 -11  -5   7   -0.14    0.09
  11   5   7    0.02    0.14
  11   5  -7   -0.08    0.09
  11   5  -7   -0.05    0.09
 -12  -5   7    0.41    0.11
  12   5   7    0.63    0.17
  12   5  -7    0.53    0.12
  12   5  -7    0.46    0.14
 -13  -5   7   -0.13    0.10
  13   5  -7   -0.14    0.09
  13   5  -7   -0.02    0.11
  14   5  -7    0.21    0.14
  14   5  -7    0.06    0.09
 -13   5   8    0.26    0.12
  13  -5  -8    0.03    0.13
  13  -5  -8   -0.18    0.11
 -12   5   8    0.04    0.10
  12  -5  -8    0.33    0.15
  12  -5  -8   -0.02    0.12
 -11   5   8    0.07    0.10
  11  -5  -8    0.15    0.13
 -10   5   8    0.43    0.11
  10  -5  -8    0.42    0.13
  -9   5   8    0.24    0.09
   9  -5  -8    0.06    0.10
  -8   5   8    0.26    0.09
   8  -5  -8    0.38    0.11
  -7   5   8    1.93    0.15
  -7   5   8    1.78    0.20
   7  -5  -8    1.79    0.18
  -6   5   8    3.32    0.27
  -6   5   8    3.12    0.19
   6  -5   8    3.89    0.30
   6  -5  -8    2.57    0.21
  -5   5   8    9.55    0.38
   5  -5   8    9.45    0.51
  -5   5   8   10.07    0.50
   5  -5  -8   10.20    0.45
   4  -5   8    0.74    0.16
  -4   5   8    0.80    0.08
  -4   5   8    0.89    0.16
   4  -5  -8    0.76    0.11
   3  -5   8    6.63    0.40
  -3   5   8    6.34    0.24
  -3   5   8    6.00    0.38
   3  -5  -8    6.70    0.32
  -2   5   8    2.86    0.24
   2  -5   8    2.36    0.24
   2  -5  -8    2.67    0.18
  -1   5   8    1.03    0.18
   1  -5   8    0.84    0.17
   0   5   8    4.05    0.30
   0  -5   8    3.70    0.29
  -1  -5   8    0.69    0.16
  -1  -5   8    0.87    0.06
   2   5   8    2.89    0.26
  -2  -5   8    2.46    0.24
  -2  -5   8    2.42    0.13
  -3  -5   8    6.00    0.25
  -3  -5   8    6.40    0.36
   3   5   8    5.79    0.38
  -4  -5   8    0.58    0.09
  -4  -5   8    0.82    0.15
   4   5   8    0.63    0.17
   4   5  -8    0.70    0.11
  -5  -5   8   10.01    0.40
  -5  -5   8   10.78    0.49
   5   5   8    9.02    0.52
   5   5  -8   10.32    0.43
   6   5   8    2.95    0.29
  -6  -5   8    3.43    0.26
  -6  -5   8    2.95    0.19
   6   5  -8    3.33    0.22
   7   5   8    1.33    0.21
  -7  -5   8    1.67    0.15
   7   5  -8    1.94    0.17
  -8  -5   8    0.23    0.10
   8   5   8    0.15    0.15
   8   5  -8    0.12    0.10
  -9  -5   8    0.04    0.09
   9   5   8    0.05    0.14
   9   5  -8   -0.03    0.10
  10   5   8    0.35    0.16
 -10  -5   8    0.48    0.12
  10   5  -8    0.35    0.13
  11   5   8   -0.09    0.15
 -11  -5   8    0.13    0.11
  11   5  -8   -0.09    0.10
  12   5   8    0.16    0.16
 -12  -5   8    0.00    0.11
  12   5  -8    0.06    0.11
 -13  -5   8   -0.12    0.11
  13   5  -8    0.02    0.10
 -11   5   9    0.05    0.10
 -10   5   9   -0.06    0.09
  -9   5   9    0.19    0.10
  -8   5   9    0.10    0.09
  -7   5   9    0.89    0.17
  -7   5   9    0.85    0.11
  -6   5   9    0.34    0.13
  -6   5   9    0.22    0.08
   5  -5   9    1.78    0.23
  -5   5   9    2.09    0.13
  -5   5   9    1.72    0.21
   4  -5   9    0.16    0.15
  -4   5   9    0.44    0.06
  -4   5   9    0.44    0.14
  -3   5   9    2.06    0.22
   3  -5   9    1.92    0.23
   2  -5   9    1.59    0.21
  -2   5   9    1.60    0.21
   1  -5   9    0.04    0.13
  -1   5   9    0.29    0.14
   0   5   9   -0.01    0.11
   0  -5   9    0.15    0.13
  -1  -5   9    0.19    0.13
   1   5   9   -0.12    0.11
  -2  -5   9    1.45    0.09
  -2  -5   9    1.55    0.20
   2   5   9    1.25    0.21
  -3  -5   9    1.68    0.12
   3   5   9    1.50    0.22
  -3  -5   9    1.56    0.20
   4   5   9    0.50    0.17
  -4  -5   9    0.26    0.14
  -4  -5   9    0.28    0.08
   5   5   9    1.63    0.23
  -5  -5   9    1.61    0.14
  -5  -5   9    2.54    0.24
  -6  -5   9    0.21    0.13
   6   5   9    0.11    0.16
  -6  -5   9    0.25    0.09
   6   5  -9    0.20    0.11
  -7  -5   9    0.90    0.13
   7   5   9    0.80    0.19
   7   5  -9    0.75    0.13
  -8  -5   9    0.30    0.10
   8   5   9    0.09    0.16
   8   5  -9    0.27    0.12
  -9  -5   9    0.45    0.12
   9   5   9    0.14    0.16
   9   5  -9    0.22    0.11
  10   5   9    0.21    0.17
 -10  -5   9   -0.02    0.10
  10   5  -9   -0.14    0.11
 -11  -5   9    0.03    0.11
  11   5   9    0.04    0.16
  11   5  -9   -0.03    0.11
  -9   5  10   -0.22    0.09
  -8   5  10   -0.04    0.08
  -7   5  10    0.04    0.08
  -6   5  10    0.21    0.15
  -6   5  10    0.06    0.07
  -5   5  10    0.07    0.05
   5  -5  10    0.20    0.16
  -5   5  10    0.03    0.14
  -4   5  10   -0.03    0.13
   4  -5  10   -0.13    0.14
   3  -5  10    0.65    0.18
  -3   5  10    0.74    0.18
  -2   5  10    0.35    0.16
   2  -5  10    0.33    0.15
   1  -5  10    0.49    0.17
  -1   5  10    0.51    0.17
   0   5  10    0.33    0.16
   1   5  10    0.41    0.17
  -1  -5  10    0.54    0.17
  -2  -5  10    0.38    0.16
   2   5  10    0.31    0.17
   3   5  10    0.59    0.18
  -3  -5  10    0.58    0.06
  -3  -5  10    0.20    0.16
  -4  -5  10    0.00    0.06
   4   5  10    0.12    0.16
  -4  -5  10   -0.12    0.13
  -5  -5  10    0.14    0.08
   5   5  10    0.36    0.18
  -5  -5  10    0.30    0.15
  -6  -5  10    0.16    0.09
   6   5  10    0.17    0.15
   7   5  10   -0.01    0.16
  -7  -5  10    0.06    0.09
   8   5  10    0.03    0.18
  -8  -5  10    0.05    0.09
   8   5 -10    0.13    0.11
  -9  -5  10    0.04    0.10
   9   5  10   -0.21    0.15
   9   5 -10    0.05    0.12
  -7   5  11   -0.08    0.07
  -6   5  11   -0.04    0.14
  -5   5  11    0.13    0.15
  -4   5  11    0.25    0.17
   4  -5  11    0.10    0.17
  -3   5  11    0.52    0.19
   3  -5  11    0.36    0.18
  -2   5  11    0.11    0.15
   2  -5  11   -0.17    0.12
   1  -5  11    0.08    0.16
  -1   5  11    0.03    0.15
   0   5  11    0.12    0.16
   0  -5  11    0.47    0.18
  -1  -5  11    0.01    0.16
   1   5  11   -0.08    0.14
   2   5  11    0.08    0.17
  -2  -5  11    0.00    0.14
   3   5  11    0.42    0.19
  -3  -5  11    0.58    0.19
   4   5  11   -0.05    0.16
  -4  -5  11    0.21    0.16
  -5  -5  11    0.20    0.07
   5   5  11    0.55    0.20
  -6  -5  11    0.10    0.08
   6   5  11    0.29    0.19
   7   5  11   -0.25    0.16
  -7  -5  11   -0.02    0.09
  -1   5  12    0.33    0.19
   1  -5  12    0.36    0.20
   0   5  12    1.01    0.23
   0  -5  12    1.01    0.22
  -1  -5  12   -0.09    0.17
   1   5  12    0.10    0.18
  17  -6   0    0.24    0.16
  16  -6   0   -0.02    0.11
  15  -6   0    0.69    0.16
  14  -6   0   -0.05    0.11
  13  -6   0    0.09    0.10
  12  -6   0    1.79    0.18
  11  -6   0   20.17    0.83
  10  -6   0    3.24    0.23
   9  -6   0   -0.07    0.07
   8  -6   0   13.02    0.44
   8  -6   0   13.05    0.43
  -8   6   0   13.38    0.46
   8  -6   0   13.24    0.55
   7  -6   0    0.27    0.04
   7  -6   0    0.09    0.07
   6  -6   0    0.92    0.06
  -6   6   0    1.00    0.07
   6  -6   0    0.83    0.10
   4  -6   0    4.79    0.18
  -4   6   0    4.26    0.17
   4  -6   0    4.56    0.21
   3  -6   0   29.34    1.04
   3  -6   0   29.91    0.96
  -3   6   0   28.76    0.95
   2  -6   0   32.97    1.19
  -2   6   0   34.04    1.09
   2  -6   0   34.71    1.10
  -1   6   0    0.66    0.04
   1  -6   0    0.66    0.05
   1  -6   0    0.66    0.04
   0   6   0  571.06   18.65
   0  -6   0  593.62   20.13
   0  -6   0  592.44   18.65
   1   6   0    0.71    0.04
   1   6   0    0.72    0.05
  -1  -6   0    0.67    0.05
  -1  -6   0    0.71    0.04
   2   6   0   35.02    1.27
   2   6   0   33.82    1.12
  -2  -6   0   35.33    1.22
   2   6   0   34.96    1.23
   2   6   0   35.58    1.12
   3   6   0   29.52    1.06
   3   6   0   30.16    1.09
   4   6   0    4.16    0.18
   4   6   0    4.32    0.20
   5   6   0    0.15    0.04
   5   6   0    0.19    0.05
   6   6   0    0.75    0.07
   6   6   0    0.87    0.09
   7   6   0    0.11    0.07
   7   6   0   -0.06    0.04
   8   6   0   13.02    0.54
   9   6   0    0.05    0.08
  10   6   0    3.16    0.23
  11   6   0   18.19    0.76
  12   6   0    1.38    0.17
  13   6   0   -0.10    0.09
  14   6   0    0.07    0.12
  15   6   0    0.49    0.16
  16   6   0    0.06    0.14
  17   6   0    0.19    0.15
  17  -6   1    0.30    0.16
  17  -6  -1    0.18    0.16
  16  -6   1    0.21    0.15
  16  -6  -1    0.20    0.14
  15  -6   1    0.54    0.16
  15  -6  -1    0.61    0.17
  14  -6   1    0.27    0.12
  14  -6  -1    0.54    0.15
  13  -6   1    0.98    0.16
  13  -6  -1    0.60    0.15
  12  -6   1    2.08    0.20
  12  -6  -1    2.54    0.23
  11  -6   1    2.33    0.20
  11  -6  -1    2.93    0.11
 -10   6   1    7.26    0.32
  10  -6   1    7.12    0.36
  10  -6  -1    7.64    0.27
  10  -6  -1    7.15    0.37
  -9   6   1    9.13    0.35
   9  -6   1    9.62    0.42
  -9   6   1    9.07    0.38
   9  -6  -1    8.88    0.42
  -8   6   1    8.09    0.31
  -8   6   1    7.98    0.34
   8  -6   1    8.25    0.37
   8  -6  -1    8.20    0.38
   8  -6  -1    8.51    0.30
  -7   6   1   11.65    0.45
  -7   6   1   11.33    0.40
   7  -6   1   10.92    0.46
   7  -6  -1   10.83    0.47
  -6   6   1   14.33    0.49
  -6   6   1   13.92    0.54
   6  -6   1   13.95    0.55
   6  -6  -1   14.37    0.56
  -5   6   1    5.12    0.20
  -5   6   1    4.97    0.23
   5  -6   1    4.66    0.23
   5  -6   1    5.47    0.18
   5  -6  -1    6.31    0.25
  -4   6   1   25.88    0.97
  -4   6   1   25.47    0.86
   4  -6   1   26.47    0.85
   4  -6   1   26.05    0.94
   4  -6   1   26.14    0.84
   4  -6  -1   26.63    0.87
   4  -6  -1   26.15    0.95
   3  -6   1   16.39    0.60
  -3   6   1   16.78    0.55
  -3   6   1   16.41    0.62
   3  -6   1   16.82    0.55
  -3   6  -1   16.03    0.54
   3  -6  -1   16.47    0.56
   3  -6  -1   16.38    0.61
  -2   6   1   38.30    1.39
  -2   6   1   38.64    1.22
   2  -6   1   38.29    1.22
   2  -6   1   37.94    1.32
   2  -6  -1   37.15    1.33
  -2   6  -1   37.08    1.22
   2  -6  -1   38.17    1.23
  -1   6   1   11.78    0.39
  -1   6   1   11.61    0.45
   1  -6   1   11.85    0.42
   1  -6   1   12.16    0.40
   1  -6  -1   11.99    0.40
  -1   6  -1   11.59    0.39
   1  -6  -1   11.50    0.43
   0  -6   1    0.10    0.02
   0  -6   1    0.10    0.02
   0   6   1    0.13    0.02
   0   6   1    0.06    0.03
   0   6  -1    0.08    0.02
   0  -6  -1    0.08    0.02
   0  -6  -1    0.08    0.02
  -1  -6   1   11.87    0.40
   1   6   1   11.97    0.45
  -1  -6   1   12.05    0.43
   1   6  -1   11.74    0.43
   1   6  -1   11.56    0.39
  -1  -6  -1   11.79    0.43
   2   6   1   38.00    1.39
   2   6   1   38.98    1.34
  -2  -6   1   38.51    1.23
  -2  -6  -1   38.08    1.33
   2   6  -1   37.57    1.23
   2   6  -1   37.60    1.33
   3   6   1   16.92    0.63
  -3  -6   1   16.96    0.55
   3   6   1   16.73    0.61
   3   6  -1   15.96    0.61
  -3  -6  -1   16.77    0.61
   3   6  -1   16.38    0.55
  -4  -6   1   26.84    0.85
   4   6   1   25.55    0.94
   4   6   1   25.93    0.96
   4   6  -1   25.33    0.84
   4   6  -1   26.15    0.94
   5   6   1    4.71    0.23
   5   6   1    4.71    0.22
  -5  -6   1    5.27    0.19
   5   6  -1    4.81    0.18
   5   6  -1    4.90    0.18
   5   6  -1    4.99    0.23
  -6  -6   1   14.10    0.48
   6   6   1   13.66    0.54
   6   6   1   14.19    0.55
   6   6  -1   13.96    0.46
   6   6  -1   14.03    0.46
   6   6  -1   13.87    0.55
  -7  -6   1   10.91    0.38
   7   6   1   10.33    0.45
   7   6   1   10.90    0.43
   7   6  -1   10.88    0.46
   8   6   1    8.35    0.38
  -8  -6   1    7.63    0.30
   8   6   1    8.30    0.34
   8   6  -1    8.11    0.38
   9   6   1    9.09    0.42
   9   6  -1    9.13    0.42
  10   6   1    6.92    0.36
  10   6  -1    7.10    0.36
  11   6   1    2.28    0.20
  11   6  -1    1.95    0.19
  12   6   1    1.98    0.20
  12   6  -1    1.79    0.20
  13   6   1    0.76    0.16
  13   6  -1    0.74    0.15
  14   6   1    0.32    0.14
  14   6  -1    0.47    0.14
  15   6   1    0.32    0.14
  15   6  -1    0.41    0.14
  16   6   1    0.16    0.14
  16   6  -1    0.38    0.16
  17   6   1    0.15    0.15
  17   6  -1    0.20    0.16
  17  -6   2    0.37    0.16
  16  -6   2    0.32    0.16
  16  -6  -2    0.27    0.15
  15  -6   2    0.28    0.14
  15  -6  -2    0.06    0.12
  14  -6   2    0.57    0.15
  14  -6  -2    0.41    0.15
  13  -6   2    1.02    0.17
  13  -6  -2    1.34    0.19
  13  -6  -2    1.05    0.07
  12  -6   2    1.02    0.16
  12  -6  -2    1.10    0.16
  12  -6  -2    0.95    0.08
  11  -6   2    1.29    0.16
  11  -6  -2    1.13    0.15
  11  -6  -2    1.26    0.11
  10  -6   2    0.86    0.12
 -10   6   2    0.74    0.09
  10  -6  -2    0.69    0.13
   9  -6   2    5.91    0.29
  -9   6   2    5.19    0.25
  -9   6   2    5.54    0.24
   9  -6  -2    5.34    0.30
  -8   6   2    0.62    0.08
  -8   6   2    0.69    0.07
   8  -6  -2    0.67    0.10
  -7   6   2    0.25    0.05
   7  -6   2    0.33    0.08
   7  -6  -2    0.36    0.09
  -6   6   2    1.61    0.10
  -6   6   2    1.55    0.11
   6  -6   2    1.57    0.12
   6  -6  -2    1.54    0.13
  -5   6   2   10.66    0.43
  -5   6   2    9.84    0.38
   5  -6   2   11.89    0.43
   4  -6   2   15.56    0.53
  -4   6   2   13.63    0.55
  -4   6   2   13.28    0.48
   4  -6  -2   14.73    0.55
   4  -6  -2   13.82    0.50
   3  -6   2    2.36    0.09
   3  -6   2    2.43    0.11
  -3   6   2    2.37    0.13
  -3   6   2    2.30    0.11
   3  -6  -2    2.20    0.13
   3  -6  -2    2.44    0.12
  -2   6   2   19.70    0.75
  -2   6   2   20.29    0.66
   2  -6   2   21.28    0.71
   2  -6   2   19.57    0.65
   2  -6   2   19.97    0.65
   2  -6  -2   19.21    0.67
   2  -6  -2   20.07    0.73
  -2   6  -2   19.91    0.66
  -1   6   2   88.49    2.80
  -1   6   2   86.83    3.18
   1  -6   2   87.16    2.81
   1  -6   2   85.99    3.03
  -1   6  -2   92.74    3.02
  -1   6  -2   86.83    2.81
   1  -6  -2   86.97    3.03
   1  -6  -2   87.75    2.81
   0  -6   2   19.79    0.64
   0   6   2   19.42    0.63
   0   6   2   18.89    0.74
   0  -6   2   19.60    0.68
   0  -6   2   20.13    0.68
   0   6   2   19.18    0.63
   0   6  -2   19.28    0.64
   0  -6  -2   19.04    0.70
  -1  -6   2   88.69    3.01
   1   6   2   87.38    3.17
  -1  -6   2   87.50    2.80
   1   6  -2   87.68    2.80
   1   6  -2   87.61    3.02
  -1  -6  -2   86.49    3.02
  -2  -6   2   20.39    0.66
   2   6   2   19.21    0.75
   2   6  -2   20.03    0.66
   2   6  -2   19.57    0.71
  -2  -6  -2   19.66    0.71
  -3  -6   2    2.38    0.11
   3   6   2    2.42    0.14
   3   6   2    2.28    0.13
   3   6  -2    2.24    0.11
  -3  -6  -2    2.45    0.12
   3   6  -2    2.50    0.13
  -4  -6   2   14.07    0.47
   4   6   2   13.31    0.54
   4   6   2   13.37    0.52
  -4  -6  -2   13.85    0.51
   4   6  -2   13.51    0.46
   4   6  -2   13.23    0.52
   5   6   2   10.49    0.41
  -5  -6   2   10.18    0.36
   5   6   2   10.11    0.42
   5   6  -2   10.13    0.41
   5   6  -2    9.70    0.35
   6   6   2    1.63    0.13
  -6  -6   2    1.73    0.10
   6   6   2    1.63    0.13
   6   6  -2    1.53    0.13
   6   6  -2    1.44    0.09
  -7  -6   2    0.25    0.05
   7   6   2    0.21    0.07
   7   6   2    0.15    0.07
   7   6  -2    0.26    0.04
   7   6  -2    0.27    0.07
   7   6  -2    0.34    0.05
  -8  -6   2    0.64    0.07
   8   6   2    0.38    0.09
   8   6   2    0.66    0.09
   8   6  -2    0.73    0.10
   8   6  -2    0.74    0.06
   8   6  -2    0.72    0.06
   9   6   2    5.08    0.26
   9   6   2    5.21    0.29
   9   6  -2    5.51    0.20
   9   6  -2    5.05    0.29
  10   6   2    0.65    0.12
  10   6  -2    0.81    0.05
  10   6  -2    0.73    0.13
  11   6   2    1.22    0.15
  11   6  -2    0.91    0.14
  12   6   2    0.88    0.14
  12   6  -2    0.71    0.14
  13   6   2    0.99    0.17
  13   6  -2    1.07    0.16
  14   6   2    0.63    0.15
  14   6  -2    0.46    0.14
  15   6   2    0.12    0.13
  15   6  -2    0.10    0.13
  16   6   2    0.05    0.13
  16   6  -2    0.36    0.15
  17   6   2    0.13    0.16
  17  -6   3    0.01    0.14
  16  -6   3    0.58    0.17
  16  -6  -3    0.18    0.14
  15  -6   3    0.18    0.14
  15  -6  -3    0.37    0.15
  14  -6   3    0.73    0.16
  14  -6  -3    0.66    0.15
  14  -6  -3    0.64    0.07
  13  -6   3    0.47    0.14
  13  -6  -3    0.69    0.15
  13  -6  -3    0.49    0.08
  12  -6   3    1.99    0.19
  12  -6  -3    2.02    0.14
  12  -6  -3    1.61    0.19
 -11   6   3    0.31    0.08
  11  -6   3    0.51    0.12
  11  -6  -3    0.28    0.11
 -10   6   3    0.15    0.07
  10  -6   3    0.22    0.10
  10  -6  -3    0.37    0.11
  -9   6   3    0.12    0.06
   9  -6   3    0.21    0.08
  -9   6   3    0.01    0.05
   9  -6  -3    0.21    0.09
  -8   6   3    4.99    0.22
  -8   6   3    4.81    0.23
   8  -6   3    5.00    0.25
   8  -6  -3    4.60    0.27
  -7   6   3   14.35    0.53
  -7   6   3   14.71    0.59
   7  -6   3   15.57    0.59
   7  -6  -3   14.99    0.61
  -6   6   3   15.09    0.60
   6  -6   3   15.80    0.58
  -6   6   3   14.63    0.53
   6  -6  -3   15.50    0.61
  -5   6   3    6.02    0.27
   5  -6   3    6.17    0.25
  -5   6   3    5.61    0.23
   5  -6  -3    5.58    0.24
   5  -6  -3    6.21    0.28
   4  -6   3    0.71    0.06
  -4   6   3    0.71    0.08
  -4   6   3    0.70    0.06
   4  -6  -3    0.60    0.07
   4  -6  -3    0.75    0.08
  -3   6   3    1.04    0.09
  -3   6   3    0.94    0.07
   3  -6  -3    0.89    0.07
   3  -6  -3    0.96    0.09
  -2   6   3   11.76    0.49
  -2   6   3   11.89    0.41
   2  -6   3   12.36    0.43
   2  -6   3   12.08    0.40
   2  -6  -3   12.44    0.47
  -2   6  -3   12.82    0.43
   2  -6  -3   11.52    0.42
  -1   6   3    3.44    0.14
   1  -6   3    3.58    0.14
  -1   6   3    3.48    0.18
  -1   6   3    3.69    0.14
  -1   6  -3    3.75    0.15
   1  -6  -3    3.67    0.15
   1  -6  -3    3.59    0.17
   0   6   3    3.33    0.18
   0  -6   3    3.72    0.13
   0  -6   3    3.50    0.14
   0  -6  -3    3.66    0.16
   0   6  -3    3.55    0.15
   1   6   3    3.64    0.20
  -1  -6   3    3.69    0.15
  -1  -6   3    4.01    0.15
   1   6  -3    3.66    0.16
   1   6  -3    3.81    0.15
  -1  -6  -3    3.71    0.17
  -2  -6   3   11.91    0.42
   2   6   3   11.83    0.49
  -2  -6  -3   11.97    0.45
   2   6  -3   12.15    0.44
   2   6  -3   12.29    0.42
   3   6   3    0.93    0.10
   3   6   3    0.91    0.08
  -3  -6   3    0.96    0.07
   3   6  -3    1.04    0.08
  -3  -6  -3    1.00    0.08
   3   6  -3    0.97    0.08
  -4  -6   3    0.70    0.06
   4   6   3    0.72    0.08
   4   6   3    0.50    0.08
   4   6  -3    0.62    0.06
  -4  -6  -3    0.76    0.07
   4   6  -3    0.61    0.07
   5   6   3    5.91    0.28
  -5  -6   3    5.96    0.24
   5   6   3    5.91    0.27
  -5  -6  -3    5.74    0.25
   5   6  -3    5.82    0.23
   5   6  -3    5.59    0.26
   6   6   3   15.18    0.60
   6   6   3   14.82    0.62
  -6  -6   3   15.90    0.54
   6   6  -3   15.30    0.60
  -6  -6  -3   15.44    0.59
   6   6  -3   15.40    0.54
   7   6   3   15.54    0.62
  -7  -6   3   15.27    0.54
   7   6   3   14.56    0.60
   7   6  -3   15.23    0.53
   7   6  -3   14.87    0.60
  -8  -6   3    5.04    0.22
   8   6   3    4.66    0.26
   8   6   3    4.63    0.26
   8   6  -3    4.74    0.26
   8   6  -3    4.93    0.21
   9   6   3    0.02    0.08
  -9  -6   3    0.08    0.06
   9   6   3   -0.05    0.08
   9   6  -3    0.09    0.05
   9   6  -3    0.15    0.09
  10   6   3    0.01    0.09
  10   6   3    0.02    0.08
  10   6  -3    0.33    0.10
  10   6  -3    0.15    0.05
  11   6   3    0.44    0.12
  11   6  -3    0.19    0.11
  11   6  -3    0.25    0.05
  12   6   3    1.85    0.19
  12   6  -3    1.56    0.18
  12   6  -3    1.39    0.08
  13   6   3    0.42    0.14
  13   6  -3    0.61    0.14
  14   6   3    0.83    0.16
  14   6  -3    0.43    0.14
  15   6   3    0.49    0.16
  15   6  -3    0.17    0.14
  16   6   3    0.17    0.15
  16   6  -3    0.14    0.15
  16  -6   4    0.21    0.15
  16  -6  -4    0.18    0.15
  15  -6   4    0.75    0.17
  15  -6  -4    0.67    0.09
  15  -6  -4    0.60    0.17
  14  -6   4    0.25    0.13
  14  -6  -4    0.59    0.16
  14  -6  -4    0.33    0.09
  13  -6   4    0.67    0.15
  13  -6  -4    0.53    0.15
  13  -6  -4    0.84    0.11
  12  -6   4    0.29    0.12
 -12   6   4    0.14    0.08
  12  -6  -4    0.23    0.09
  12  -6  -4    0.11    0.11
  11  -6   4    1.73    0.17
 -11   6   4    1.59    0.13
  11  -6  -4    1.30    0.17
 -10   6   4    1.19    0.11
  10  -6   4    1.49    0.15
  10  -6  -4    1.35    0.17
  -9   6   4    0.18    0.08
  -9   6   4    0.00    0.06
   9  -6   4    0.24    0.09
   9  -6  -4    0.18    0.10
   8  -6   4    9.77    0.41
  -8   6   4    9.66    0.41
  -8   6   4    9.19    0.37
   8  -6  -4    9.04    0.43
  -7   6   4    3.66    0.18
  -7   6   4    3.71    0.21
   7  -6   4    3.65    0.20
   7  -6  -4    4.01    0.23
  -6   6   4    4.14    0.19
  -6   6   4    4.08    0.23
   6  -6   4    4.30    0.21
   6  -6  -4    4.51    0.23
  -5   6   4   22.11    0.77
  -5   6   4   22.30    0.88
   5  -6   4   23.14    0.82
   5  -6  -4   23.17    0.86
   5  -6  -4   22.83    0.79
  -4   6   4    0.49    0.08
  -4   6   4    0.47    0.06
   4  -6  -4    0.34    0.06
   4  -6  -4    0.40    0.08
  -3   6   4    5.31    0.27
  -3   6   4    5.13    0.21
   3  -6   4    6.39    0.21
   3  -6  -4    4.96    0.25
  -3   6  -4    5.29    0.20
   3  -6  -4    5.11    0.23
  -2   6   4    4.93    0.20
  -2   6   4    5.38    0.26
   2  -6  -4    5.20    0.23
   2  -6  -4    5.03    0.21
  -1   6   4    8.63    0.29
  -1   6   4    8.64    0.29
   1  -6   4    8.29    0.29
   1  -6   4    7.91    0.38
   1  -6   4    8.78    0.30
  -1   6   4    8.19    0.38
   1  -6  -4    9.06    0.32
   1  -6  -4    8.65    0.34
  -1   6  -4    8.61    0.31
   0  -6   4    0.29    0.07
   0  -6   4    0.46    0.05
   0   6   4    0.29    0.08
   0   6  -4    0.33    0.05
   0  -6  -4    0.28    0.05
  -1  -6   4    9.03    0.31
  -1  -6   4    7.91    0.37
  -1  -6   4    8.20    0.31
   1   6   4    7.96    0.38
   1   6  -4    8.80    0.32
   1   6  -4    8.63    0.31
  -1  -6  -4    8.75    0.34
  -2  -6   4    5.30    0.25
  -2  -6   4    5.07    0.21
   2   6   4    4.81    0.27
  -2  -6  -4    5.37    0.23
   2   6  -4    5.09    0.21
   2   6  -4    5.08    0.22
   3   6   4    4.83    0.27
  -3  -6   4    5.50    0.25
  -3  -6   4    5.17    0.21
   3   6  -4    5.26    0.22
  -3  -6  -4    5.36    0.23
   3   6  -4    5.24    0.22
   4   6   4    0.50    0.07
   4   6   4    0.33    0.09
  -4  -6   4    0.50    0.07
   4   6  -4    0.47    0.07
   4   6  -4    0.46    0.07
  -4  -6  -4    0.53    0.06
   5   6   4   23.02    0.85
  -5  -6   4   22.83    0.79
   5   6   4   23.35    0.92
   5   6  -4   22.73    0.85
  -5  -6  -4   23.32    0.85
   5   6  -4   23.25    0.79
  -6  -6   4    4.51    0.20
   6   6   4    4.21    0.25
   6   6   4    4.51    0.22
  -6  -6  -4    3.98    0.20
   6   6  -4    3.84    0.19
   6   6  -4    4.08    0.22
   7   6   4    4.05    0.25
  -7  -6   4    4.05    0.19
   7   6   4    3.55    0.21
  -7  -6  -4    3.94    0.20
   7   6  -4    3.41    0.21
   7   6  -4    3.74    0.18
   8   6   4    9.02    0.41
  -8  -6   4    9.19    0.36
   8   6   4    8.73    0.42
   8   6  -4    9.35    0.36
  -8  -6  -4    8.88    0.39
   8   6  -4    9.13    0.41
   9   6   4   -0.06    0.10
   9   6   4    0.14    0.09
  -9  -6   4    0.05    0.07
   9   6  -4   -0.04    0.06
   9   6  -4    0.17    0.09
  10   6   4    1.18    0.15
 -10  -6   4    1.19    0.12
  10   6   4    1.11    0.14
  10   6  -4    0.86    0.09
  10   6  -4    1.20    0.15
  11   6   4    1.78    0.18
  11   6  -4    1.44    0.17
  11   6  -4    1.63    0.12
  12   6   4    0.17    0.12
  12   6  -4    0.21    0.07
  12   6  -4    0.36    0.13
  13   6   4    0.74    0.16
  13   6  -4    0.68    0.15
  13   6  -4    0.68    0.07
  14   6   4    0.13    0.14
  14   6  -4    0.37    0.14
  15   6   4    0.78    0.17
  15   6  -4    0.74    0.17
  16   6   4    0.26    0.16
  16   6  -4    0.17    0.15
  16  -6  -5   -0.02    0.08
  15  -6  -5    0.24    0.15
  15  -6  -5    0.10    0.09
  14  -6  -5    0.28    0.10
  14  -6  -5    0.51    0.16
 -13   6   5    0.20    0.10
  13  -6  -5    0.30    0.10
  13  -6  -5    0.27    0.12
 -12   6   5    0.37    0.10
  12  -6  -5    0.50    0.15
  11  -6   5    0.24    0.11
 -11   6   5    0.19    0.08
  11  -6  -5    0.07    0.11
  10  -6   5    1.41    0.15
 -10   6   5    1.15    0.12
  10  -6  -5    1.04    0.15
  -9   6   5    1.86    0.15
   9  -6   5    2.11    0.17
   9  -6  -5    1.86    0.18
  -8   6   5    5.37    0.26
  -8   6   5    5.80    0.30
   8  -6   5    5.89    0.28
   8  -6  -5    6.07    0.32
  -7   6   5    2.30    0.15
  -7   6   5    2.43    0.18
   7  -6   5    2.44    0.15
   7  -6  -5    2.65    0.19
   6  -6   5    0.41    0.06
  -6   6   5    0.33    0.06
  -6   6   5    0.42    0.10
   5  -6   5    1.95    0.11
  -5   6   5    1.74    0.12
  -5   6   5    2.02    0.17
   5  -6  -5    1.64    0.15
   5  -6  -5    1.70    0.13
  -4   6   5    0.61    0.07
  -4   6   5    0.55    0.10
  -4   6  -5    0.73    0.05
   4  -6  -5    0.54    0.08
   4  -6  -5    0.66    0.09
  -3   6   5    3.81    0.23
   3  -6   5    3.77    0.23
  -3   6   5    3.81    0.17
   3  -6  -5    3.62    0.19
   3  -6  -5    3.82    0.20
  -2   6   5    3.54    0.15
   2  -6   5    3.81    0.23
  -2   6   5    3.47    0.21
  -2   6   5    3.57    0.15
   2  -6  -5    3.33    0.18
   2  -6  -5    3.66    0.17
  -1   6   5    2.61    0.19
   1  -6   5    2.69    0.10
  -1   6   5    2.37    0.10
  -1   6   5    2.57    0.10
   1  -6   5    2.29    0.17
   1  -6  -5    2.31    0.15
  -1   6  -5    2.58    0.14
   1  -6  -5    2.66    0.14
   0  -6   5    9.39    0.43
   0  -6   5    9.34    0.33
   0  -6   5    9.93    0.34
   0   6   5    9.60    0.44
   0   6  -5    9.48    0.36
   0  -6  -5    9.59    0.38
  -1  -6   5    2.54    0.12
  -1  -6   5    2.47    0.10
   1   6   5    2.81    0.19
  -1  -6   5    2.17    0.18
   1   6  -5    2.42    0.14
  -1  -6  -5    2.43    0.14
  -2  -6   5    3.37    0.21
   2   6   5    3.49    0.23
  -2  -6   5    3.42    0.16
   2   6  -5    3.40    0.17
  -2  -6  -5    3.60    0.17
   2   6  -5    3.48    0.15
  -3  -6   5    3.99    0.22
   3   6   5    3.44    0.23
  -3  -6   5    3.64    0.17
   3   6  -5    3.66    0.17
   3   6  -5    3.77    0.19
  -3  -6  -5    3.59    0.18
   4   6   5    0.53    0.11
  -4  -6   5    0.60    0.08
  -4  -6   5    0.46    0.09
  -4  -6  -5    0.60    0.07
   4   6  -5    0.69    0.08
   4   6  -5    0.54    0.08
  -5  -6   5    1.79    0.14
   5   6   5    2.03    0.19
  -5  -6   5    1.74    0.13
  -5  -6  -5    2.12    0.13
   5   6  -5    2.17    0.14
   5   6  -5    1.93    0.14
   6   6   5    0.21    0.07
  -6  -6   5    0.40    0.07
   6   6   5    0.22    0.10
   6   6  -5    0.26    0.08
  -6  -6  -5    0.27    0.06
   6   6  -5    0.41    0.08
   7   6   5    2.35    0.21
   7   6   5    2.27    0.17
  -7  -6   5    2.17    0.15
   7   6  -5    2.46    0.16
   7   6  -5    2.23    0.17
  -7  -6  -5    2.43    0.16
   8   6   5    6.01    0.33
  -8  -6   5    5.61    0.26
   8   6   5    5.20    0.29
   8   6  -5    5.96    0.26
   8   6  -5    5.81    0.30
  -8  -6  -5    5.60    0.27
   9   6   5    1.69    0.18
   9   6   5    1.85    0.17
  -9  -6   5    1.98    0.15
  -9  -6  -5    1.83    0.16
   9   6  -5    1.85    0.14
   9   6  -5    1.95    0.18
  10   6   5    1.17    0.15
 -10  -6   5    0.99    0.12
  10   6   5    1.19    0.16
  10   6  -5    1.19    0.15
 -10  -6  -5    1.20    0.13
  10   6  -5    1.12    0.11
 -11  -6   5    0.05    0.08
  11   6   5    0.16    0.12
  11   6   5    0.09    0.10
 -11  -6  -5   -0.03    0.07
  11   6  -5    0.08    0.07
  11   6  -5    0.04    0.09
  12   6   5    0.45    0.13
  12   6  -5    0.44    0.09
 -12  -6  -5    0.49    0.11
  12   6  -5    0.47    0.13
  13   6   5    0.02    0.13
  13   6  -5    0.18    0.08
  13   6  -5    0.01    0.11
  14   6   5    0.22    0.14
  14   6  -5    0.26    0.07
  14   6  -5    0.23    0.14
  15   6   5    0.02    0.13
  15   6  -5    0.08    0.05
  15   6  -5    0.05    0.13
  16   6   5    0.15    0.15
  16   6  -5    0.14    0.15
  15  -6  -6    0.26    0.11
  15  -6  -6    0.25    0.15
 -14   6   6    0.24    0.10
  14  -6  -6    0.34    0.16
  14  -6  -6    0.25    0.11
 -13   6   6    0.19    0.10
  13  -6  -6    0.16    0.13
  13  -6  -6    0.09    0.11
 -12   6   6    0.45    0.11
  12  -6  -6    0.52    0.15
 -11   6   6    0.12    0.08
  11  -6  -6   -0.06    0.10
 -10   6   6    0.41    0.10
  10  -6  -6    0.35    0.12
  -9   6   6    0.12    0.07
   9  -6  -6    0.33    0.11
  -8   6   6    1.35    0.15
  -8   6   6    1.56    0.13
   8  -6  -6    1.50    0.16
  -7   6   6    2.28    0.19
  -7   6   6    2.37    0.16
   7  -6  -6    2.28    0.19
  -6   6   6    3.36    0.23
  -6   6   6    3.33    0.18
   6  -6  -6    3.28    0.22
  -5   6   6    1.36    0.15
  -5   6   6    1.15    0.10
   5  -6  -6    1.08    0.13
   4  -6   6    3.82    0.24
  -4   6   6    3.48    0.17
  -4   6   6    3.66    0.24
   4  -6  -6    2.94    0.19
   4  -6  -6    3.21    0.20
  -3   6   6    2.80    0.21
  -3   6   6    3.08    0.14
   3  -6   6    2.98    0.21
   3  -6  -6    2.72    0.18
   3  -6  -6    3.09    0.18
   2  -6   6    2.03    0.18
  -2   6   6    1.41    0.15
  -2   6   6    1.38    0.09
   2  -6  -6    1.51    0.12
   2  -6  -6    1.38    0.12
  -1   6   6    4.64    0.29
   1  -6   6    6.27    0.31
   1  -6  -6    5.02    0.25
   0  -6   6    7.50    0.27
   0  -6   6    6.87    0.26
   0  -6   6    7.33    0.37
   0   6   6    6.78    0.37
   0  -6  -6    7.03    0.31
  -1  -6   6    4.98    0.29
  -1  -6   6    5.25    0.20
   1   6   6    4.80    0.29
  -1  -6  -6    4.79    0.23
   1   6  -6    5.09    0.23
  -2  -6   6    1.34    0.10
   2   6   6    1.16    0.15
  -2  -6   6    1.28    0.14
   2   6  -6    1.34    0.08
  -2  -6  -6    1.14    0.10
   2   6  -6    1.37    0.11
  -3  -6   6    2.74    0.15
   3   6   6    2.80    0.22
  -3  -6   6    2.79    0.20
  -3  -6  -6    2.79    0.16
   3   6  -6    3.24    0.17
   3   6  -6    3.06    0.15
  -4  -6   6    3.45    0.18
   4   6   6    3.18    0.25
  -4  -6   6    3.74    0.23
  -4  -6  -6    3.50    0.18
   4   6  -6    3.47    0.20
   4   6  -6    3.45    0.18
  -5  -6   6    1.41    0.14
  -5  -6   6    1.41    0.12
   5   6   6    1.13    0.17
  -5  -6  -6    1.28    0.12
   5   6  -6    1.20    0.12
   5   6  -6    1.39    0.12
  -6  -6   6    3.22    0.18
   6   6   6    3.27    0.25
  -6  -6   6    3.06    0.20
   6   6  -6    2.93    0.19
   6   6  -6    2.98    0.19
  -6  -6  -6    3.26    0.18
  -7  -6   6    2.49    0.16
   7   6   6    2.61    0.23
   7   6   6    2.45    0.17
   7   6  -6    2.33    0.17
   7   6  -6    2.49    0.18
  -7  -6  -6    2.40    0.16
  -8  -6   6    1.34    0.13
   8   6   6    1.57    0.14
   8   6   6    1.50    0.18
   8   6  -6    1.16    0.14
  -8  -6  -6    1.44    0.13
   8   6  -6    1.41    0.14
  -9  -6   6    0.20    0.09
   9   6   6    0.11    0.10
   9   6   6    0.24    0.13
   9   6  -6    0.22    0.09
   9   6  -6    0.08    0.09
  -9  -6  -6    0.23    0.08
  10   6   6    0.48    0.14
  10   6   6    0.21    0.10
 -10  -6   6    0.41    0.10
  10   6  -6    0.42    0.12
 -10  -6  -6    0.35    0.09
  10   6  -6    0.37    0.09
 -11  -6   6    0.08    0.09
  11   6   6   -0.03    0.10
  11   6   6    0.31    0.14
  11   6  -6    0.14    0.08
 -11  -6  -6    0.01    0.07
  11   6  -6   -0.02    0.10
 -12  -6   6    0.47    0.11
  12   6   6    0.31    0.13
  12   6  -6    0.40    0.13
  12   6  -6    0.39    0.09
 -12  -6  -6    0.52    0.11
  13   6   6    0.16    0.13
 -13  -6  -6    0.30    0.11
  13   6  -6    0.15    0.12
  13   6  -6    0.10    0.08
  14   6   6    0.21    0.14
  14   6  -6    0.23    0.14
 -14  -6  -6    0.19    0.11
  14   6  -6    0.19    0.08
  15   6  -6    0.13    0.08
  15   6  -6    0.04    0.14
 -14   6   7    0.06    0.11
  14  -6  -7   -0.03    0.11
  14  -6  -7    0.06    0.14
 -13   6   7   -0.04    0.09
  13  -6  -7   -0.02    0.12
  13  -6  -7   -0.01    0.10
 -12   6   7    0.22    0.10
  12  -6  -7    0.08    0.13
 -11   6   7    0.02    0.09
  11  -6  -7   -0.02    0.10
 -10   6   7    0.30    0.10
  10  -6  -7    0.57    0.14
  -9   6   7    0.93    0.12
   9  -6  -7    0.46    0.13
  -8   6   7   -0.02    0.07
  -8   6   7   -0.04    0.10
   8  -6  -7    0.11    0.10
  -7   6   7    2.95    0.24
  -7   6   7    3.23    0.19
   7  -6  -7    3.77    0.24
  -6   6   7    3.63    0.26
  -6   6   7    3.54    0.19
   6  -6  -7    3.30    0.22
  -5   6   7    0.19    0.11
  -5   6   7    0.20    0.07
   5  -6  -7    0.18    0.09
   4  -6   7    0.95    0.16
  -4   6   7    0.77    0.14
  -4   6   7    0.65    0.08
   4  -6  -7    0.61    0.11
  -3   6   7    2.47    0.13
   3  -6   7    2.60    0.22
  -3   6   7    2.90    0.23
   3  -6  -7    2.35    0.17
   2  -6   7    6.51    0.37
  -2   6   7    6.44    0.36
  -2   6   7    5.99    0.22
   2  -6  -7    6.60    0.30
  -1   6   7    1.61    0.18
   1  -6   7    1.46    0.17
   1  -6  -7    1.50    0.13
   0   6   7    1.99    0.19
   0  -6   7    1.56    0.18
   0  -6   7    1.73    0.08
   0  -6  -7    1.69    0.13
   1   6   7    2.41    0.22
  -1  -6   7    1.79    0.11
  -1  -6   7    1.42    0.18
  -1  -6  -7    1.63    0.13
   2   6   7    5.67    0.35
  -2  -6   7    5.03    0.33
  -2  -6   7    6.21    0.24
  -2  -6  -7    6.17    0.27
   2   6  -7    5.86    0.28
  -3  -6   7    2.50    0.21
   3   6   7    2.53    0.23
  -3  -6   7    2.40    0.14
  -3  -6  -7    2.15    0.15
   3   6  -7    2.29    0.18
   4   6   7    0.77    0.16
  -4  -6   7    0.82    0.10
  -4  -6   7    0.74    0.13
  -4  -6  -7    0.47    0.09
   4   6  -7    0.56    0.11
  -5  -6   7    0.22    0.08
  -5  -6   7    0.33    0.11
   5   6   7   -0.03    0.12
  -5  -6  -7    0.21    0.07
   5   6  -7    0.14    0.09
  -6  -6   7    3.98    0.24
  -6  -6   7    3.53    0.20
   6   6   7    3.50    0.28
  -6  -6  -7    3.36    0.20
   6   6  -7    3.35    0.21
  -7  -6   7    3.41    0.21
   7   6   7    3.10    0.28
  -7  -6  -7    3.50    0.20
   7   6  -7    3.66    0.22
  -8  -6   7    0.06    0.08
   8   6   7   -0.05    0.12
   8   6  -7   -0.15    0.09
  -8  -6  -7    0.11    0.07
   8   6  -7    0.02    0.08
   9   6   7    0.48    0.15
  -9  -6   7    0.62    0.11
   9   6  -7    0.36    0.11
   9   6  -7    0.69    0.12
  10   6   7    0.36    0.15
 -10  -6   7    0.55    0.11
  10   6  -7    0.45    0.12
  10   6  -7    0.50    0.12
 -11  -6   7    0.05    0.09
  11   6   7    0.04    0.14
  11   6  -7    0.12    0.10
  11   6  -7    0.04    0.09
 -12  -6   7    0.21    0.10
  12   6  -7    0.17    0.10
  12   6  -7    0.38    0.13
 -13  -6   7    0.04    0.10
  13   6  -7    0.04    0.09
  13   6  -7   -0.04    0.12
  14   6  -7   -0.10    0.09
  14   6  -7    0.08    0.14
 -13   6   8    0.15    0.11
  13  -6  -8    0.42    0.13
  13  -6  -8    0.06    0.14
 -12   6   8   -0.03    0.09
  12  -6  -8    0.26    0.14
 -11   6   8   -0.14    0.09
  11  -6  -8    0.00    0.12
 -10   6   8    0.15    0.10
  10  -6  -8    0.31    0.13
  -9   6   8    0.28    0.09
   9  -6  -8    0.14    0.11
  -8   6   8   -0.04    0.08
   8  -6  -8    0.17    0.11
  -7   6   8    2.14    0.16
  -7   6   8    2.08    0.21
   7  -6  -8    2.08    0.19
  -6   6   8    2.29    0.22
  -6   6   8    1.89    0.15
   6  -6  -8    1.94    0.18
  -5   6   8    0.31    0.13
  -5   6   8    0.44    0.08
   5  -6  -8    0.53    0.11
   4  -6   8    0.47    0.15
  -4   6   8    0.28    0.07
  -4   6   8    0.30    0.14
   4  -6  -8    0.28    0.10
  -3   6   8    3.48    0.15
  -3   6   8    3.47    0.28
   3  -6   8    3.63    0.29
   3  -6  -8    3.21    0.21
  -2   6   8    7.50    0.42
   2  -6   8    7.33    0.42
   2  -6  -8    7.28    0.34
   1  -6   8    8.78    0.46
  -1   6   8    8.75    0.47
   1  -6  -8    8.06    0.37
   0  -6   8    0.36    0.15
   0  -6  -8    0.22    0.08
   1   6   8    8.32    0.47
  -1  -6   8    8.53    0.45
  -1  -6   8    8.75    0.30
   2   6   8    7.85    0.44
  -2  -6   8    7.13    0.28
  -2  -6   8    7.33    0.41
  -3  -6   8    4.12    0.28
  -3  -6   8    3.24    0.18
   3   6   8    3.36    0.29
   4   6   8    0.28    0.15
  -4  -6   8    0.31    0.08
  -4  -6   8    0.20    0.12
   4   6  -8    0.38    0.10
   5   6   8    0.14    0.16
  -5  -6   8    0.69    0.14
  -5  -6   8    0.56    0.10
   5   6  -8    0.27    0.11
  -6  -6   8    1.98    0.19
  -6  -6   8    2.02    0.17
   6   6   8    1.76    0.23
   6   6  -8    1.79    0.17
  -7  -6   8    2.38    0.17
   7   6   8    1.60    0.23
   7   6  -8    1.86    0.17
  -8  -6   8    0.07    0.09
   8   6   8    0.01    0.14
   8   6  -8    0.12    0.10
  -9  -6   8    0.24    0.11
   9   6   8    0.09    0.15
   9   6  -8   -0.01    0.10
 -10  -6   8    0.26    0.10
  10   6   8    0.12    0.16
  10   6  -8    0.06    0.11
 -11  -6   8   -0.13    0.10
  11   6   8    0.32    0.16
  11   6  -8   -0.16    0.10
  12   6   8    0.03    0.16
 -12  -6   8   -0.18    0.10
  12   6  -8   -0.09    0.10
 -13  -6   8   -0.16    0.11
  13   6  -8    0.07    0.11
 -11   6   9    0.06    0.11
 -10   6   9   -0.08    0.09
  -9   6   9    0.12    0.09
  -8   6   9    0.10    0.09
  -7   6   9    0.53    0.10
  -7   6   9    0.60    0.15
  -6   6   9    0.33    0.14
  -6   6   9    0.25    0.08
  -5   6   9    0.23    0.14
  -5   6   9    0.20    0.07
   4  -6   9    1.63    0.22
  -4   6   9    1.85    0.10
  -4   6   9    1.69    0.21
   3  -6   9    0.46    0.15
  -3   6   9    0.66    0.16
  -2   6   9    0.95    0.18
   2  -6   9    0.93    0.18
  -1   6   9    0.41    0.16
   1  -6   9    1.16    0.18
   0   6   9    0.13    0.14
   0  -6   9    0.15    0.13
  -1  -6   9    0.69    0.16
   1   6   9    0.66    0.17
   2   6   9    0.58    0.17
  -2  -6   9    0.43    0.15
  -2  -6   9    0.87    0.07
  -3  -6   9    0.46    0.08
  -3  -6   9    0.54    0.15
   3   6   9    0.62    0.17
  -4  -6   9    2.01    0.21
   4   6   9    1.73    0.24
  -4  -6   9    2.13    0.14
  -5  -6   9    0.31    0.14
   5   6   9    0.23    0.14
  -5  -6   9    0.23    0.09
   6   6   9    0.23    0.16
  -6  -6   9    0.22    0.09
   6   6  -9    0.13    0.10
  -7  -6   9    0.50    0.11
   7   6   9    0.29    0.17
   7   6  -9    0.56    0.13
  -8  -6   9    0.08    0.10
   8   6   9    0.24    0.17
   8   6  -9    0.33    0.12
   9   6   9   -0.09    0.16
  -9  -6   9    0.05    0.10
   9   6  -9    0.00    0.11
  10   6   9    0.06    0.16
 -10  -6   9    0.09    0.10
  10   6  -9   -0.02    0.11
 -11  -6   9    0.08    0.12
  11   6   9   -0.10    0.17
  11   6  -9   -0.05    0.10
  -9   6  10   -0.11    0.09
  -8   6  10   -0.11    0.08
  -7   6  10    0.36    0.09
  -6   6  10    0.02    0.13
  -6   6  10    0.13    0.07
  -5   6  10    0.21    0.13
  -5   6  10    0.19    0.05
  -4   6  10   -0.06    0.14
  -3   6  10    0.74    0.17
   3  -6  10    0.70    0.19
   2  -6  10    0.30    0.16
  -2   6  10    0.61    0.17
   1  -6  10    1.62    0.22
  -1   6  10    1.57    0.22
   0   6  10    0.66    0.19
   0  -6  10    0.87    0.19
  -1  -6  10    1.79    0.22
   1   6  10    1.58    0.24
  -2  -6  10    0.43    0.16
   2   6  10    0.23    0.17
   3   6  10    0.72    0.19
  -3  -6  10    0.71    0.07
  -3  -6  10    0.53    0.17
  -4  -6  10    0.00    0.06
   4   6  10   -0.04    0.15
  -4  -6  10   -0.16    0.13
  -5  -6  10    0.20    0.15
  -5  -6  10    0.21    0.08
   5   6  10    0.39    0.18
  -6  -6  10    0.07    0.08
   6   6  10    0.13    0.15
   7   6  10    0.10    0.16
  -7  -6  10    0.35    0.10
   7   6 -10    0.15    0.11
  -8  -6  10    0.00    0.09
   8   6  10    0.21    0.18
   8   6 -10   -0.07    0.10
   9   6  10   -0.10    0.16
  -9  -6  10    0.13    0.10
   9   6 -10    0.08    0.13
  -7   6  11   -0.01    0.07
  -6   6  11   -0.04    0.15
  -5   6  11    1.39    0.23
  -4   6  11    0.34    0.17
  -3   6  11    0.35    0.17
   2  -6  11    0.34    0.18
  -2   6  11    0.17    0.16
  -1   6  11    0.25    0.16
   1  -6  11    0.30    0.17
   0   6  11    0.33    0.18
   0  -6  11    0.03    0.15
  -1  -6  11    0.08    0.16
   1   6  11    0.02    0.14
  -2  -6  11    0.49    0.17
   2   6  11    0.07    0.17
   3   6  11    0.40    0.20
  -3  -6  11    0.03    0.15
  -4  -6  11    0.30    0.16
   4   6  11    0.44    0.19
  -5  -6  11    1.50    0.12
   5   6  11    1.52    0.25
  -6  -6  11    0.12    0.09
   6   6  11    0.27    0.19
  -7  -6  11    0.08    0.09
   7   6  11   -0.03    0.18
   0   6  12    0.12    0.19
  17  -7   0    0.10    0.14
  16  -7   0    0.16    0.14
  15  -7   0    3.02    0.27
  14  -7   0    0.09    0.12
  13  -7   0    0.35    0.13
  12  -7   0   -0.04    0.10
  11  -7   0    1.11    0.16
  10  -7   0    3.30    0.23
   9  -7   0    0.05    0.03
   9  -7   0    0.15    0.08
   8  -7   0    2.22    0.17
  -8   7   0    2.06    0.12
   8  -7   0    2.04    0.09
   7  -7   0   11.22    0.48
  -7   7   0   11.69    0.41
   7  -7   0   11.63    0.39
  -6   7   0   27.03    0.92
   6  -7   0   29.18    0.91
   6  -7   0   27.52    1.02
   5  -7   0    8.70    0.31
   5  -7   0    8.81    0.36
  -5   7   0    8.56    0.31
   4  -7   0  115.86    3.74
   4  -7   0  116.15    4.04
  -4   7   0  118.79    3.73
   3  -7   0   15.66    0.51
  -3   7   0   14.63    0.50
   3  -7   0   14.66    0.55
   2  -7   0   12.14    0.40
   2  -7   0   11.47    0.44
  -2   7   0   11.83    0.40
   1  -7   0    7.63    0.28
  -1   7   0    7.32    0.26
   1  -7   0    7.29    0.26
   0  -7   0    0.03    0.02
   0  -7   0    0.01    0.02
   0   7   0    0.01    0.02
  -1  -7   0    7.54    0.26
  -1  -7   0    7.43    0.28
   1   7   0    7.50    0.25
  -2  -7   0   11.60    0.43
   2   7   0   12.09    0.39
   2   7   0   11.45    0.38
   2   7   0   11.73    0.44
   2   7   0   11.71    0.44
   3   7   0   15.06    0.56
   3   7   0   14.91    0.56
   3   7   0   15.25    0.49
   3   7   0   14.78    0.49
   4   7   0  114.08    4.01
   4   7   0  117.51    4.16
   5   7   0    8.79    0.37
   5   7   0    8.83    0.34
   6   7   0   29.77    1.07
   6   7   0   28.57    1.07
   7   7   0   12.86    0.47
   7   7   0   11.80    0.51
   8   7   0    2.23    0.17
   9   7   0    0.08    0.07
  10   7   0    2.98    0.22
  11   7   0    1.11    0.16
  12   7   0    0.02    0.09
  13   7   0    0.20    0.12
  14   7   0    0.11    0.13
  15   7   0    2.58    0.25
  16   7   0   -0.08    0.12
  17   7   0   -0.11    0.12
  17  -7   1    0.25    0.16
  17  -7  -1    0.46    0.17
  16  -7   1    0.08    0.13
  16  -7  -1    0.38    0.16
  15  -7   1    0.73    0.17
  15  -7  -1    0.67    0.17
  14  -7   1    0.10    0.11
  14  -7  -1    0.24    0.14
  13  -7   1    2.30    0.22
  13  -7  -1    2.29    0.23
  12  -7   1    2.25    0.21
  12  -7  -1    1.86    0.21
  11  -7   1    0.24    0.10
  11  -7  -1    0.22    0.11
  10  -7   1    1.85    0.17
 -10   7   1    1.63    0.14
  10  -7  -1    1.74    0.17
  10  -7  -1    1.80    0.11
  -9   7   1    8.61    0.37
   9  -7   1    8.93    0.41
  -9   7   1    8.99    0.34
   9  -7  -1    9.07    0.42
   8  -7   1   14.61    0.60
  -8   7   1   14.99    0.52
  -8   7   1   14.92    0.58
   8  -7  -1   14.56    0.61
  -8   7  -1   14.59    0.51
  -7   7   1   18.32    0.70
   7  -7   1   18.82    0.71
  -7   7   1   18.01    0.63
   7  -7  -1   18.74    0.72
  -7   7  -1   17.90    0.61
   6  -7   1    5.06    0.17
   6  -7   1    4.98    0.24
  -6   7   1    5.02    0.20
  -6   7   1    4.98    0.23
   6  -7  -1    4.98    0.25
  -6   7  -1    4.98    0.19
  -5   7   1    8.99    0.37
   5  -7   1    9.36    0.31
  -5   7   1    8.96    0.33
   5  -7   1    9.27    0.37
   5  -7  -1    9.14    0.38
   5  -7  -1    9.34    0.34
  -5   7  -1    8.89    0.32
   4  -7   1    9.96    0.34
  -4   7   1    9.86    0.35
   4  -7   1   10.13    0.34
   4  -7   1    9.93    0.39
  -4   7   1    9.97    0.40
   4  -7  -1    9.80    0.40
   4  -7  -1   10.70    0.36
  -4   7  -1    9.81    0.34
  -3   7   1    5.05    0.18
   3  -7   1    4.84    0.20
   3  -7   1    4.69    0.18
  -3   7   1    4.98    0.21
   3  -7  -1    4.64    0.19
  -3   7  -1    4.73    0.18
   3  -7  -1    5.01    0.21
  -2   7   1  106.89    3.40
   2  -7   1  105.07    3.66
  -2   7   1  107.22    3.83
   2  -7   1  106.75    3.40
   2  -7  -1  107.65    3.40
  -2   7  -1  104.31    3.39
   2  -7  -1  107.13    3.67
  -1   7   1   28.32    1.05
   1  -7   1   28.17    0.99
  -1   7   1   28.40    0.92
   1  -7   1   29.24    0.92
   1  -7  -1   28.42    1.00
   1  -7  -1   28.62    0.92
  -1   7  -1   27.38    0.92
   0  -7   1    0.27    0.03
   0   7   1    0.29    0.04
   0  -7   1    0.30    0.03
   0   7  -1    0.26    0.03
   0  -7  -1    0.25    0.03
   0  -7  -1    0.24    0.03
   1   7   1   29.56    0.92
   1   7   1   27.97    0.92
   1   7   1   28.21    1.05
  -1  -7   1   29.24    0.93
  -1  -7   1   28.78    1.00
  -1  -7  -1   28.72    1.01
   1   7  -1   28.29    1.00
   1   7  -1   27.95    0.93
   2   7   1  106.39    3.83
   2   7   1  102.14    3.67
  -2  -7   1  109.57    3.40
  -2  -7   1  107.57    3.66
   2   7  -1  106.41    3.39
   2   7  -1  107.61    3.67
  -2  -7  -1  105.03    3.67
  -3  -7   1    5.08    0.19
   3   7   1    5.07    0.22
   3   7   1    4.96    0.22
   3   7  -1    4.88    0.18
  -3  -7  -1    5.04    0.21
   3   7  -1    4.99    0.22
   4   7   1    9.87    0.40
   4   7   1    9.98    0.40
  -4  -7   1   10.02    0.35
   4   7  -1   10.23    0.40
   4   7  -1    9.91    0.34
  -5  -7   1    9.84    0.33
   5   7   1    9.61    0.38
   5   7   1    9.33    0.39
   5   7  -1    9.15    0.39
   5   7  -1    9.54    0.32
   5   7  -1    9.29    0.32
   5   7  -1    9.34    0.36
   6   7   1    4.69    0.24
   6   7   1    5.03    0.23
  -6  -7   1    5.03    0.20
   6   7  -1    4.96    0.18
   6   7  -1    4.92    0.18
   6   7  -1    5.47    0.25
  -7  -7   1   19.21    0.62
   7   7   1   18.44    0.70
   7   7   1   18.22    0.72
   7   7  -1   17.34    0.71
   8   7   1   15.84    0.58
  -8  -7   1   14.70    0.52
   8   7   1   14.17    0.60
   8   7  -1   14.79    0.61
   9   7   1    8.51    0.40
   9   7  -1    8.40    0.40
  10   7   1    1.55    0.16
  10   7  -1    1.54    0.16
  11   7   1    0.16    0.11
  11   7  -1    0.25    0.11
  12   7   1    2.39    0.22
  12   7  -1    2.32    0.22
  13   7   1    1.81    0.20
  13   7  -1    2.40    0.22
  14   7   1    0.28    0.13
  14   7  -1    0.37    0.14
  15   7   1    0.66    0.17
  15   7  -1    0.50    0.16
  16   7   1    0.36    0.15
  16   7  -1    0.19    0.14
  17   7   1    0.12    0.15
  17  -7   2    0.17    0.16
  16  -7   2    0.05    0.14
  16  -7  -2    0.22    0.15
  15  -7   2    0.26    0.14
  15  -7  -2    0.32    0.15
  14  -7   2    0.45    0.14
  14  -7  -2    0.47    0.15
  13  -7   2    1.73    0.19
  13  -7  -2    1.69    0.21
  13  -7  -2    1.74    0.10
  12  -7   2    1.68    0.18
  12  -7  -2    1.84    0.20
  12  -7  -2    1.91    0.12
  11  -7   2    0.40    0.11
  11  -7  -2    0.25    0.07
  11  -7  -2    0.68    0.13
 -10   7   2    6.49    0.28
  10  -7   2    6.40    0.33
  10  -7  -2    6.78    0.35
  -9   7   2    5.69    0.26
   9  -7   2    5.85    0.30
  -9   7   2    5.58    0.25
   9  -7  -2    5.96    0.32
   8  -7   2    5.09    0.26
  -8   7   2    4.88    0.22
  -8   7   2    4.66    0.23
   8  -7  -2    5.06    0.27
   7  -7   2    0.56    0.09
  -7   7   2    0.57    0.07
  -7   7   2    0.57    0.07
   7  -7  -2    0.54    0.10
  -6   7   2    3.03    0.16
  -6   7   2    2.83    0.14
   6  -7   2    3.12    0.17
   6  -7  -2    2.99    0.18
   6  -7  -2    2.95    0.15
  -5   7   2   22.41    0.84
   5  -7   2   22.22    0.81
  -5   7   2   21.77    0.74
   5  -7  -2   22.55    0.83
   5  -7  -2   21.98    0.76
   4  -7   2   45.18    1.61
   4  -7   2   46.28    1.47
  -4   7   2   45.15    1.49
  -4   7   2   46.39    1.68
   4  -7  -2   45.79    1.50
   4  -7  -2   46.45    1.63
  -3   7   2   12.15    0.47
  -3   7   2   11.78    0.41
   3  -7   2   11.87    0.40
   3  -7   2   11.93    0.40
   3  -7   2   11.67    0.44
   3  -7  -2   12.08    0.42
   3  -7  -2   12.31    0.47
  -3   7  -2   12.11    0.41
  -2   7   2   21.34    0.80
  -2   7   2   21.44    0.70
   2  -7   2   21.02    0.75
   2  -7   2   21.31    0.70
  -2   7  -2   21.11    0.70
   2  -7  -2   21.52    0.77
   2  -7  -2   21.31    0.71
  -1   7   2   14.09    0.46
  -1   7   2   13.57    0.54
   1  -7   2   13.91    0.49
   1  -7   2   13.88    0.46
  -1   7  -2   13.44    0.47
  -1   7  -2   14.54    0.49
   1  -7  -2   13.95    0.47
   1  -7  -2   13.50    0.51
   0   7   2    4.63    0.21
   0   7   2    4.35    0.16
   0   7   2    4.54    0.16
   0  -7   2    4.53    0.17
   0  -7   2    4.59    0.17
   0  -7   2    4.33    0.17
   0   7  -2    4.42    0.17
   0  -7  -2    4.35    0.19
   0   7  -2    4.53    0.17
   1   7   2   13.54    0.54
  -1  -7   2   13.68    0.49
  -1  -7   2   13.97    0.47
  -1  -7  -2   13.80    0.51
   1   7  -2   13.92    0.49
   1   7  -2   13.66    0.47
  -2  -7   2   21.67    0.72
   2   7   2   21.73    0.82
   2   7  -2   21.44    0.77
   2   7  -2   21.46    0.72
  -2  -7  -2   21.82    0.78
   3   7   2   12.16    0.46
  -3  -7   2   12.24    0.42
   3   7   2   12.09    0.48
  -3  -7  -2   12.25    0.46
   3   7  -2   12.17    0.46
   3   7  -2   11.86    0.42
   4   7   2   45.94    1.69
  -4  -7   2   47.09    1.49
   4   7   2   46.11    1.63
  -4  -7  -2   46.06    1.62
   4   7  -2   45.98    1.62
   4   7  -2   44.24    1.49
  -5  -7   2   23.06    0.76
   5   7   2   22.81    0.86
   5   7   2   21.87    0.84
   5   7  -2   22.53    0.83
   5   7  -2   21.97    0.75
  -5  -7  -2   22.76    0.83
   6   7   2    2.98    0.17
   6   7   2    2.90    0.18
  -6  -7   2    3.12    0.15
   6   7  -2    2.96    0.18
   6   7  -2    2.79    0.13
  -7  -7   2    0.47    0.07
   7   7   2    0.55    0.08
   7   7   2    0.49    0.09
   7   7  -2    0.61    0.06
   7   7  -2    0.42    0.09
   7   7  -2    0.61    0.05
   8   7   2    4.76    0.24
  -8  -7   2    4.88    0.21
   8   7   2    4.50    0.26
   8   7  -2    4.50    0.26
   8   7  -2    4.86    0.19
   8   7  -2    5.13    0.19
   9   7   2    5.79    0.28
   9   7   2    5.28    0.30
   9   7  -2    5.66    0.21
   9   7  -2    5.93    0.31
  10   7   2    6.86    0.36
  10   7  -2    6.82    0.35
  11   7   2    0.14    0.11
  11   7  -2    0.24    0.10
  12   7   2    1.70    0.18
  12   7  -2    1.45    0.18
  13   7   2    1.41    0.19
  13   7  -2    1.43    0.18
  14   7   2    0.33    0.14
  14   7  -2    0.22    0.12
  15   7   2    0.18    0.14
  15   7  -2    0.18    0.12
  16   7   2    0.11    0.14
  16   7  -2    0.06    0.13
  17  -7   3    0.36    0.17
  16  -7   3    0.08    0.14
  16  -7  -3    0.06    0.14
  15  -7   3    1.24    0.20
  15  -7  -3    1.06    0.19
  14  -7   3    0.50    0.15
  14  -7  -3    0.50    0.07
  14  -7  -3    0.53    0.15
  13  -7   3    1.14    0.17
  13  -7  -3    1.47    0.20
  13  -7  -3    1.30    0.11
  12  -7   3    0.82    0.15
  12  -7  -3    1.13    0.11
  12  -7  -3    0.67    0.15
 -11   7   3    1.27    0.12
  11  -7   3    1.23    0.15
  11  -7  -3    0.84    0.15
  10  -7   3    3.79    0.24
 -10   7   3    3.86    0.20
  10  -7  -3    3.96    0.26
   9  -7   3    2.62    0.18
  -9   7   3    2.40    0.15
  -9   7   3    2.31    0.16
   9  -7  -3    2.87    0.21
  -8   7   3    2.73    0.16
  -8   7   3    3.13    0.18
   8  -7   3    2.94    0.18
   8  -7  -3    3.02    0.21
   7  -7   3    5.66    0.26
  -7   7   3    5.15    0.23
  -7   7   3    5.39    0.26
   7  -7  -3    5.26    0.28
  -6   7   3    7.58    0.34
  -6   7   3    7.38    0.30
   6  -7   3    7.89    0.33
   6  -7  -3    7.80    0.35
   6  -7  -3    8.65    0.32
  -5   7   3    1.03    0.10
  -5   7   3    0.93    0.08
   5  -7   3    0.81    0.08
   5  -7  -3    1.01    0.11
   5  -7  -3    1.24    0.10
  -4   7   3    4.17    0.21
  -4   7   3    3.99    0.17
   4  -7   3    4.29    0.18
   4  -7  -3    4.07    0.19
   4  -7  -3    4.02    0.21
   3  -7   3    1.38    0.08
  -3   7   3    1.31    0.11
  -3   7   3    1.12    0.08
   3  -7  -3    1.50    0.11
   3  -7  -3    1.29    0.09
   2  -7   3   18.64    0.63
  -2   7   3   17.29    0.60
   2  -7   3   17.11    0.59
  -2   7   3   17.17    0.69
   2  -7  -3   17.80    0.61
  -2   7  -3   18.89    0.63
  -2   7  -3   17.90    0.60
   2  -7  -3   17.83    0.66
  -1   7   3   12.26    0.42
   1  -7   3   12.56    0.44
   1  -7   3   12.56    0.44
  -1   7   3   12.44    0.42
   1  -7   3   12.34    0.42
  -1   7   3   12.26    0.51
  -1   7  -3   12.67    0.43
  -1   7  -3   12.78    0.44
   1  -7  -3   12.39    0.47
   1  -7  -3   12.69    0.43
   0  -7   3    2.41    0.10
   0   7   3    2.51    0.15
   0  -7   3    2.53    0.10
   0  -7   3    2.22    0.11
   0  -7  -3    2.35    0.13
   0   7  -3    2.48    0.11
  -1  -7   3   12.40    0.44
  -1  -7   3   11.90    0.43
   1   7   3   11.83    0.51
   1   7  -3   12.29    0.45
   1   7  -3   12.85    0.43
  -1  -7  -3   13.57    0.47
   2   7   3   17.01    0.69
  -2  -7   3   17.55    0.60
  -2  -7  -3   17.74    0.65
   2   7  -3   17.90    0.60
   2   7  -3   17.80    0.63
  -3  -7   3    1.49    0.09
   3   7   3    1.25    0.12
  -3  -7  -3    1.43    0.10
   3   7  -3    1.31    0.09
   3   7  -3    1.35    0.09
  -4  -7   3    4.25    0.18
   4   7   3    4.27    0.20
   4   7   3    4.00    0.22
  -4  -7  -3    4.00    0.19
   4   7  -3    4.10    0.20
   4   7  -3    4.20    0.18
  -5  -7   3    1.15    0.09
   5   7   3    0.92    0.10
   5   7   3    1.11    0.12
   5   7  -3    1.01    0.10
  -5  -7  -3    1.00    0.09
   5   7  -3    1.04    0.09
   6   7   3    6.78    0.33
   6   7   3    7.39    0.35
  -6  -7   3    7.61    0.29
  -6  -7  -3    7.24    0.32
   6   7  -3    7.15    0.28
   6   7  -3    7.50    0.33
  -7  -7   3    5.36    0.23
   7   7   3    5.21    0.27
   7   7   3    5.19    0.28
   7   7  -3    4.96    0.21
   7   7  -3    5.05    0.26
   8   7   3    2.65    0.19
  -8  -7   3    2.55    0.15
   8   7   3    2.68    0.19
   8   7  -3    2.71    0.14
   8   7  -3    2.92    0.19
   9   7   3    2.48    0.18
  -9  -7   3    2.70    0.16
   9   7   3    2.50    0.19
   9   7  -3    2.43    0.19
   9   7  -3    2.65    0.13
  10   7   3    3.99    0.24
  10   7   3    3.89    0.25
  10   7  -3    3.76    0.17
  10   7  -3    3.72    0.24
  11   7   3    1.18    0.16
  11   7  -3    1.34    0.17
  11   7  -3    1.04    0.08
  12   7   3    0.80    0.15
  12   7  -3    0.99    0.15
  13   7   3    1.23    0.18
  13   7  -3    0.91    0.16
  14   7   3    0.52    0.15
  14   7  -3    0.57    0.15
  15   7   3    1.01    0.18
  15   7  -3    0.93    0.19
  16   7   3    0.12    0.15
  16   7  -3    0.10    0.14
  16  -7  -4    0.27    0.15
  15  -7   4    0.70    0.17
  15  -7  -4    0.81    0.18
  15  -7  -4    0.68    0.09
  14  -7   4    0.71    0.16
  14  -7  -4    0.63    0.16
  14  -7  -4    0.59    0.10
  13  -7   4    1.27    0.17
  13  -7  -4    1.29    0.19
  13  -7  -4    1.09    0.12
  12  -7   4    0.97    0.16
 -12   7   4    0.89    0.11
  12  -7  -4    0.87    0.16
 -11   7   4    0.79    0.10
  11  -7   4    0.66    0.12
  11  -7  -4    0.31    0.13
  10  -7   4    0.17    0.09
 -10   7   4    0.12    0.07
  10  -7  -4    0.01    0.09
   9  -7   4    0.18    0.08
  -9   7   4    0.14    0.08
  -9   7   4    0.18    0.07
   9  -7  -4   -0.01    0.09
  -8   7   4    0.61    0.08
  -8   7   4    0.69    0.10
   8  -7  -4    0.73    0.12
  -7   7   4    1.78    0.12
  -7   7   4    1.82    0.15
   7  -7   4    2.09    0.14
   7  -7  -4    1.63    0.15
  -6   7   4    0.06    0.06
  -6   7   4   -0.01    0.05
   6  -7   4    0.02    0.05
   6  -7  -4    0.01    0.05
   6  -7  -4    0.01    0.06
  -5   7   4    1.32    0.13
  -5   7   4    1.26    0.10
   5  -7  -4    1.76    0.14
  -4   7   4    1.28    0.09
  -4   7   4    1.30    0.12
   4  -7   4    1.28    0.08
   4  -7  -4    1.19    0.10
   4  -7  -4    1.24    0.11
  -3   7   4   13.54    0.58
   3  -7   4   14.43    0.51
  -3   7   4   13.91    0.49
   3  -7  -4   14.16    0.51
  -3   7  -4   15.09    0.50
   3  -7  -4   14.10    0.55
   2  -7   4    7.35    0.25
  -2   7   4    7.33    0.27
  -2   7   4    7.48    0.35
   2  -7   4    7.73    0.26
   2  -7  -4    7.31    0.29
  -2   7  -4    7.63    0.28
   2  -7  -4    7.40    0.32
   1  -7   4    1.97    0.09
  -1   7   4    2.15    0.09
  -1   7   4    2.08    0.09
  -1   7   4    1.91    0.15
  -1   7  -4    2.04    0.11
   1  -7  -4    2.04    0.12
   1  -7  -4    1.89    0.11
   0   7   4    2.79    0.18
   0  -7   4    3.08    0.13
   0  -7  -4    2.92    0.15
   0   7  -4    2.89    0.14
  -1  -7   4    2.13    0.09
  -1  -7   4    2.35    0.10
   1   7   4    2.09    0.15
  -1  -7   4    1.89    0.11
   1   7  -4    2.17    0.09
  -1  -7  -4    2.11    0.12
   1   7  -4    2.24    0.12
   2   7   4    7.20    0.35
  -2  -7   4    7.08    0.27
  -2  -7  -4    7.52    0.30
   2   7  -4    7.17    0.28
   2   7  -4    7.30    0.28
  -3  -7   4   13.61    0.49
   3   7   4   14.02    0.59
   3   7  -4   13.72    0.50
   3   7  -4   14.50    0.52
  -3  -7  -4   14.25    0.53
   4   7   4    1.20    0.13
  -4  -7   4    1.29    0.10
   4   7  -4    1.29    0.11
   4   7  -4    1.26    0.10
  -4  -7  -4    1.50    0.11
   5   7   4    1.32    0.14
   5   7   4    1.53    0.12
  -5  -7   4    1.36    0.11
   5   7  -4    1.51    0.12
   5   7  -4    1.28    0.11
  -5  -7  -4    1.42    0.11
   6   7   4   -0.02    0.06
   6   7   4   -0.03    0.09
  -6  -7   4    0.01    0.05
   6   7  -4    0.04    0.05
   6   7  -4   -0.08    0.05
  -6  -7  -4    0.04    0.05
  -7  -7   4    1.51    0.12
   7   7   4    1.86    0.15
   7   7   4    1.60    0.16
   7   7  -4    1.74    0.15
   7   7  -4    1.75    0.12
  -7  -7  -4    1.83    0.13
  -8  -7   4    0.71    0.09
   8   7   4    0.49    0.12
   8   7   4    0.62    0.11
   8   7  -4    0.73    0.11
   8   7  -4    0.60    0.08
  -8  -7  -4    0.75    0.10
  -9  -7   4    0.10    0.07
   9   7   4    0.15    0.09
   9   7   4   -0.01    0.10
   9   7  -4    0.21    0.09
   9   7  -4    0.25    0.06
  -9  -7  -4    0.26    0.08
 -10  -7   4    0.07    0.07
  10   7   4    0.19    0.10
  10   7   4    0.13    0.11
  10   7  -4   -0.01    0.06
  10   7  -4    0.03    0.09
  11   7   4    0.65    0.13
  11   7  -4    0.49    0.08
  11   7  -4    0.53    0.12
  12   7   4    0.41    0.13
  12   7  -4    0.73    0.14
  12   7  -4    0.66    0.08
  13   7   4    0.81    0.16
  13   7  -4    1.27    0.09
  13   7  -4    0.67    0.15
  14   7   4    0.45    0.15
  14   7  -4    0.39    0.14
  15   7   4    0.77    0.18
  15   7  -4    0.52    0.16
  16   7   4    0.08    0.15
  16   7  -4   -0.01    0.13
  16  -7  -5    0.43    0.09
  15  -7  -5    0.12    0.14
  15  -7  -5    0.16    0.09
  14  -7  -5    0.44    0.16
  14  -7  -5    0.43    0.10
 -13   7   5    0.46    0.11
  13  -7  -5    0.59    0.11
  13  -7  -5    0.57    0.16
 -12   7   5    3.19    0.21
  12  -7  -5    2.90    0.25
 -11   7   5    0.41    0.09
  11  -7  -5    0.33    0.12
 -10   7   5    0.16    0.08
  10  -7  -5    0.45    0.13
   9  -7   5    0.95    0.12
  -9   7   5    0.93    0.11
   9  -7  -5    0.76    0.14
   8  -7   5    3.02    0.18
  -8   7   5    2.53    0.16
  -8   7   5    2.68    0.20
   8  -7  -5    2.39    0.20
  -7   7   5    5.07    0.23
   7  -7   5    5.48    0.24
  -7   7   5    4.94    0.28
   7  -7  -5    4.55    0.28
  -6   7   5    3.24    0.17
  -6   7   5    3.17    0.21
   6  -7   5    3.32    0.16
   6  -7  -5    3.01    0.20
  -5   7   5    5.61    0.30
   5  -7   5    5.91    0.24
  -5   7   5    5.91    0.25
   5  -7  -5    6.36    0.30
   5  -7  -5    5.89    0.27
   4  -7   5    0.81    0.06
  -4   7   5    1.08    0.09
  -4   7   5    0.92    0.11
   4  -7  -5    0.72    0.09
   4  -7  -5    1.09    0.11
  -3   7   5    1.08    0.08
  -3   7   5    1.05    0.12
   3  -7  -5    1.21    0.11
   3  -7  -5    1.25    0.10
  -2   7   5   -0.04    0.03
  -2   7   5    0.07    0.04
  -2   7   5   -0.01    0.07
   2  -7  -5    0.01    0.05
  -2   7  -5    0.08    0.04
   2  -7  -5    0.01    0.05
  -1   7   5   14.22    0.46
  -1   7   5   13.40    0.60
   1  -7   5   14.80    0.48
   1  -7   5   13.81    0.47
  -1   7   5   13.76    0.46
  -1   7  -5   14.56    0.50
   1  -7  -5   13.88    0.55
   1  -7  -5   14.56    0.50
   0   7   5    0.46    0.09
   0  -7  -5    0.45    0.07
   0   7  -5    0.57    0.07
  -1  -7   5   13.74    0.48
  -1  -7   5   13.49    0.58
   1   7   5   13.24    0.59
  -1  -7   5   14.28    0.49
  -1  -7  -5   13.84    0.53
   1   7  -5   14.31    0.50
   2   7   5   -0.08    0.07
  -2  -7   5   -0.05    0.06
  -2  -7   5    0.02    0.04
   2   7  -5    0.07    0.05
  -2  -7  -5    0.01    0.04
   2   7  -5    0.04    0.03
  -3  -7   5    0.90    0.08
   3   7   5    1.04    0.13
   3   7  -5    1.13    0.09
   3   7  -5    1.12    0.10
  -3  -7  -5    1.07    0.09
   4   7   5    0.97    0.13
  -4  -7   5    0.90    0.08
  -4  -7  -5    0.92    0.09
   4   7  -5    0.81    0.09
   4   7  -5    1.03    0.09
  -5  -7   5    5.94    0.26
   5   7   5    6.02    0.33
   5   7  -5    6.00    0.26
   5   7  -5    5.91    0.27
  -5  -7  -5    6.07    0.27
   6   7   5    3.15    0.23
  -6  -7   5    3.20    0.17
   6   7   5    2.79    0.18
   6   7  -5    2.96    0.18
   6   7  -5    2.86    0.17
  -6  -7  -5    2.99    0.17
   7   7   5    5.31    0.31
   7   7   5    4.78    0.26
  -7  -7   5    5.52    0.24
   7   7  -5    5.08    0.24
  -7  -7  -5    5.14    0.25
   7   7  -5    5.12    0.27
   8   7   5    2.75    0.23
  -8  -7   5    2.58    0.17
   8   7   5    2.71    0.19
   8   7  -5    2.67    0.20
  -8  -7  -5    2.56    0.17
   8   7  -5    2.51    0.17
  -9  -7   5    0.81    0.10
   9   7   5    1.04    0.15
   9   7   5    0.58    0.12
   9   7  -5    0.95    0.13
  -9  -7  -5    0.83    0.11
   9   7  -5    0.91    0.10
  10   7   5    0.43    0.13
 -10  -7   5    0.22    0.09
  10   7   5    0.09    0.10
 -10  -7  -5    0.28    0.09
  10   7  -5    0.40    0.11
  10   7  -5    0.18    0.08
 -11  -7   5    0.22    0.09
  11   7   5    0.35    0.12
  11   7   5    0.29    0.12
  11   7  -5    0.18    0.08
  11   7  -5    0.22    0.11
 -11  -7  -5    0.36    0.10
  12   7   5    3.51    0.26
 -12  -7  -5    3.20    0.22
  12   7  -5    2.96    0.18
  12   7  -5    3.11    0.25
  13   7   5    0.68    0.16
  13   7  -5    0.61    0.09
 -13  -7  -5    0.56    0.13
  13   7  -5    0.46    0.15
  14   7   5    0.63    0.16
 -14  -7  -5    0.25    0.11
  14   7  -5    0.40    0.07
  14   7  -5    0.26    0.14
  15   7   5    0.22    0.15
  15   7  -5    0.32    0.15
 -15  -7  -5    0.08    0.10
  16   7   5    0.44    0.17
 -16  -7  -5    0.53    0.14
  15  -7  -6    0.16    0.10
 -14   7   6    0.26    0.10
  14  -7  -6    0.10    0.14
  14  -7  -6    0.32    0.11
 -13   7   6    0.32    0.11
  13  -7  -6    0.18    0.14
  13  -7  -6    0.29    0.12
 -12   7   6   -0.14    0.08
  12  -7  -6    0.16    0.13
 -11   7   6    0.48    0.11
  11  -7  -6    0.52    0.14
 -10   7   6    0.25    0.09
  10  -7  -6    0.50    0.13
  -9   7   6    0.44    0.09
   9  -7  -6    0.71    0.13
  -8   7   6    0.49    0.09
  -8   7   6    0.30    0.11
   8  -7  -6    0.69    0.12
  -7   7   6    2.36    0.20
  -7   7   6    2.17    0.15
   7  -7  -6    2.16    0.19
  -6   7   6    5.10    0.23
  -6   7   6    5.07    0.30
   6  -7  -6    5.25    0.28
  -5   7   6    0.29    0.11
  -5   7   6    0.19    0.06
   5  -7  -6    0.17    0.07
   5  -7  -6    0.45    0.10
  -4   7   6   16.12    0.56
  -4   7   6   15.69    0.67
   4  -7  -6   15.16    0.58
   4  -7  -6   16.03    0.63
  -3   7   6    2.03    0.11
  -3   7   6    1.58    0.16
   3  -7  -6    1.45    0.13
   3  -7  -6    1.57    0.14
   2  -7   6    3.90    0.25
  -2   7   6    3.57    0.15
  -2   7   6    3.79    0.25
   2  -7  -6    3.62    0.20
   2  -7  -6    3.71    0.19
  -1   7   6    1.54    0.16
   1  -7   6    2.08    0.18
   1  -7   6    1.75    0.08
   1  -7  -6    1.82    0.13
   0  -7   6    0.66    0.06
   0  -7   6    0.66    0.12
   0   7  -6    0.56    0.08
   0  -7  -6    0.53    0.08
  -1  -7   6    1.71    0.17
  -1  -7   6    1.84    0.11
   1   7   6    1.67    0.16
  -1  -7  -6    1.49    0.12
   1   7  -6    1.60    0.12
  -2  -7   6    3.36    0.22
  -2  -7   6    3.57    0.17
   2   7   6    3.51    0.25
   2   7  -6    3.57    0.15
  -2  -7  -6    3.52    0.18
   2   7  -6    3.48    0.19
   3   7   6    1.70    0.18
  -3  -7   6    1.83    0.12
  -3  -7   6    1.90    0.17
   3   7  -6    1.65    0.13
  -3  -7  -6    1.52    0.12
   3   7  -6    1.69    0.11
  -4  -7   6   17.32    0.67
  -4  -7   6   15.52    0.57
   4   7   6   15.72    0.70
   4   7  -6   15.87    0.58
  -4  -7  -6   15.17    0.61
   4   7  -6   15.97    0.60
   5   7   6    0.08    0.11
  -5  -7   6    0.16    0.07
  -5  -7  -6    0.18    0.07
   5   7  -6    0.03    0.07
   5   7  -6    0.22    0.07
  -6  -7   6    5.42    0.25
   6   7   6    4.91    0.32
   6   7  -6    5.39    0.27
  -6  -7  -6    5.09    0.26
   6   7  -6    5.35    0.26
   7   7   6    2.20    0.21
  -7  -7   6    2.00    0.15
  -7  -7  -6    2.29    0.16
   7   7  -6    1.97    0.16
   7   7  -6    2.12    0.17
  -8  -7   6    0.36    0.09
   8   7   6    0.36    0.14
   8   7   6    0.54    0.10
   8   7  -6    0.65    0.11
  -8  -7  -6    0.49    0.09
   8   7  -6    0.39    0.09
   9   7   6    0.36    0.14
  -9  -7   6    0.58    0.10
   9   7   6    0.40    0.11
   9   7  -6    0.49    0.12
  -9  -7  -6    0.62    0.10
   9   7  -6    0.64    0.10
 -10  -7   6    0.24    0.09
  10   7   6    0.33    0.14
  10   7   6    0.10    0.11
 -10  -7  -6    0.31    0.10
  10   7  -6    0.37    0.11
  10   7  -6    0.38    0.09
  11   7   6    0.57    0.13
  11   7   6    0.26    0.14
 -11  -7   6    0.56    0.11
  11   7  -6    0.43    0.13
  11   7  -6    0.33    0.10
 -11  -7  -6    0.43    0.10
  12   7   6    0.14    0.12
 -12  -7   6   -0.04    0.08
  12   7  -6    0.00    0.08
  12   7  -6    0.01    0.11
 -12  -7  -6    0.05    0.08
  13   7   6    0.34    0.14
  13   7  -6    0.35    0.10
  13   7  -6    0.51    0.15
 -13  -7  -6    0.36    0.11
  14   7   6    0.24    0.14
 -14  -7  -6    0.26    0.11
  14   7  -6    0.15    0.09
  14   7  -6    0.42    0.15
  15   7  -6    0.18    0.14
  15   7  -6    0.03    0.07
 -14   7   7    0.09    0.11
  14  -7  -7    0.05    0.13
  14  -7  -7    0.15    0.12
 -13   7   7    0.33    0.11
  13  -7  -7    0.21    0.12
  13  -7  -7    0.00    0.14
 -12   7   7    0.07    0.10
  12  -7  -7    0.16    0.13
 -11   7   7    0.33    0.11
  11  -7  -7    0.32    0.14
 -10   7   7    0.08    0.09
  10  -7  -7    0.03    0.11
  -9   7   7    0.90    0.12
   9  -7  -7    1.01    0.15
  -8   7   7    0.10    0.12
  -8   7   7    0.07    0.08
   8  -7  -7    0.16    0.10
  -7   7   7    0.46    0.13
  -7   7   7    0.43    0.09
   7  -7  -7    0.44    0.12
  -6   7   7    2.91    0.24
  -6   7   7    3.03    0.17
   6  -7  -7    3.00    0.22
  -5   7   7    0.65    0.09
  -5   7   7    0.68    0.14
   5  -7  -7    0.75    0.12
  -4   7   7    1.80    0.18
  -4   7   7    1.61    0.12
   4  -7  -7    1.56    0.15
  -3   7   7    9.80    0.48
  -3   7   7    9.72    0.35
   3  -7   7    9.18    0.47
   3  -7  -7   10.16    0.43
  -2   7   7   12.80    0.59
   2  -7   7   12.68    0.58
   2  -7  -7   12.41    0.52
  -1   7   7   11.85    0.57
   1  -7   7   12.27    0.56
   1  -7  -7   12.06    0.49
   0   7   7    3.59    0.26
   0  -7   7    3.42    0.14
   0  -7   7    3.35    0.25
   0  -7  -7    3.08    0.19
  -1  -7   7   11.60    0.53
   1   7   7   11.08    0.55
  -1  -7   7   11.50    0.41
  -1  -7  -7   11.58    0.47
  -2  -7   7   11.83    0.55
  -2  -7   7   12.27    0.44
   2   7   7   11.89    0.58
  -2  -7  -7   12.64    0.49
   2   7  -7   12.40    0.48
   3   7   7    9.16    0.48
  -3  -7   7    9.05    0.45
  -3  -7   7    9.70    0.36
  -3  -7  -7    9.35    0.39
   3   7  -7    9.35    0.39
  -4  -7   7    1.57    0.13
   4   7   7    1.71    0.20
  -4  -7   7    2.05    0.19
  -4  -7  -7    1.48    0.13
   4   7  -7    1.83    0.15
  -5  -7   7    0.70    0.10
   5   7   7    0.68    0.16
   5   7  -7    0.81    0.12
  -5  -7  -7    0.67    0.09
  -6  -7   7    2.84    0.18
   6   7   7    2.70    0.26
  -6  -7  -7    2.78    0.18
   6   7  -7    2.72    0.20
  -7  -7   7    0.39    0.10
   7   7   7    0.54    0.16
  -7  -7  -7    0.64    0.10
   7   7  -7    0.45    0.11
  -8  -7   7    0.17    0.09
   8   7   7    0.06    0.13
  -8  -7  -7    0.25    0.08
   8   7  -7    0.12    0.10
   9   7   7    1.01    0.18
  -9  -7   7    1.14    0.13
  -9  -7  -7    0.97    0.12
   9   7  -7    1.02    0.13
  10   7   7   -0.03    0.13
 -10  -7   7    0.03    0.10
  10   7  -7    0.11    0.10
  10   7  -7   -0.01    0.09
 -11  -7   7    0.17    0.10
  11   7   7    0.26    0.15
  11   7  -7    0.10    0.11
  11   7  -7    0.34    0.10
 -12  -7   7   -0.02    0.09
  12   7  -7   -0.02    0.12
  12   7  -7    0.03    0.09
 -13  -7   7    0.01    0.10
  13   7  -7    0.09    0.09
  14   7  -7    0.14    0.10
 -13   7   8    0.19    0.12
  13  -7  -8    0.14    0.14
  13  -7  -8    0.20    0.13
 -12   7   8    0.08    0.11
  12  -7  -8    0.32    0.16
 -11   7   8   -0.08    0.09
  11  -7  -8   -0.06    0.11
 -10   7   8    0.05    0.09
  10  -7  -8   -0.06    0.11
  -9   7   8    0.11    0.09
   9  -7  -8    0.24    0.13
  -8   7   8   -0.09    0.08
   8  -7  -8    0.18    0.11
  -7   7   8    0.57    0.10
  -7   7   8    0.77    0.16
   7  -7  -8    0.48    0.12
  -6   7   8    2.15    0.16
  -6   7   8    2.22    0.22
   6  -7  -8    2.29    0.20
  -5   7   8    2.80    0.16
  -5   7   8    2.76    0.24
   5  -7  -8    2.35    0.20
  -4   7   8    1.10    0.17
  -4   7   8    1.18    0.09
   4  -7  -8    1.07    0.14
   3  -7   8    4.32    0.31
  -3   7   8    4.04    0.30
  -3   7   8    3.91    0.16
   3  -7  -8    4.14    0.24
  -2   7   8    1.42    0.19
   2  -7  -8    1.72    0.16
  -1   7   8    3.52    0.29
   1  -7   8    4.50    0.30
   1  -7  -8    3.14    0.21
   0  -7   8   12.88    0.60
   0   7   8   12.95    0.62
   0  -7  -8   12.51    0.52
   1   7   8    3.18    0.29
  -1  -7   8    3.24    0.15
  -1  -7   8    4.09    0.28
  -1  -7  -8    2.93    0.20
  -2  -7   8    2.00    0.20
  -2  -7   8    1.75    0.12
   2   7   8    1.78    0.22
  -3  -7   8    3.78    0.19
  -3  -7   8    3.87    0.27
   3   7   8    4.03    0.30
  -4  -7   8    1.24    0.17
  -4  -7   8    1.30    0.12
   4   7   8    1.04    0.19
   4   7  -8    1.44    0.15
  -5  -7   8    2.42    0.17
  -5  -7   8    2.69    0.23
   5   7   8    2.34    0.26
   5   7  -8    2.62    0.19
   6   7   8    1.91    0.24
  -6  -7   8    2.14    0.17
   6   7  -8    2.20    0.18
  -7  -7   8    0.58    0.11
   7   7   8    0.48    0.17
   7   7  -8    0.39    0.12
   8   7   8   -0.34    0.12
  -8  -7   8   -0.05    0.08
   8   7  -8   -0.19    0.08
  -9  -7   8   -0.08    0.09
   9   7   8   -0.01    0.14
   9   7  -8    0.00    0.11
  10   7   8    0.14    0.15
 -10  -7   8    0.00    0.09
  10   7  -8   -0.02    0.09
  11   7   8    0.09    0.15
 -11  -7   8    0.00    0.10
  11   7  -8   -0.09    0.10
  12   7   8    0.00    0.16
 -12  -7   8    0.07    0.11
  12   7  -8    0.14    0.12
 -13  -7   8    0.13    0.12
  13   7  -8   -0.04    0.11
 -11   7   9    0.04    0.10
 -10   7   9    0.24    0.10
  -9   7   9   -0.10    0.08
  -8   7   9    0.02    0.08
  -7   7   9    0.03    0.13
  -7   7   9   -0.06    0.07
  -6   7   9    0.47    0.09
  -6   7   9    0.49    0.15
  -5   7   9    0.48    0.16
  -5   7   9    0.59    0.08
  -4   7   9    0.82    0.18
  -4   7   9    0.98    0.08
  -3   7   9   -0.12    0.12
  -2   7   9    0.79    0.18
   2  -7   9    0.50    0.15
   1  -7   9    0.00    0.12
  -1   7   9    0.07    0.13
   0   7   9    0.09    0.13
   0  -7   9   -0.01    0.12
  -1  -7   9   -0.06    0.12
   1   7   9    0.00    0.11
  -2  -7   9    0.51    0.07
  -2  -7   9    0.34    0.15
   2   7   9    0.41    0.16
   3   7   9    0.18    0.15
  -3  -7   9    0.17    0.13
  -3  -7   9   -0.08    0.06
  -4  -7   9    0.90    0.10
   4   7   9    0.71    0.19
  -4  -7   9    0.86    0.16
   5   7   9    0.63    0.18
  -5  -7   9    0.77    0.11
  -6  -7   9    0.63    0.10
   6   7   9    0.63    0.18
   6   7  -9    0.79    0.14
   7   7   9   -0.02    0.15
  -7  -7   9   -0.06    0.09
   7   7  -9    0.04    0.10
  -8  -7   9   -0.01    0.09
   8   7   9   -0.08    0.16
   8   7  -9    0.07    0.11
  -9  -7   9    0.16    0.10
   9   7   9    0.13    0.17
   9   7  -9   -0.10    0.10
  10   7   9    0.48    0.18
 -10  -7   9    0.13    0.11
  10   7  -9    0.09    0.11
  11   7   9   -0.06    0.17
 -11  -7   9    0.01    0.11
  11   7  -9   -0.23    0.10
  -9   7  10    0.06    0.10
  -8   7  10    0.23    0.10
  -7   7  10    0.19    0.09
  -7   7  10    0.28    0.14
  -6   7  10    0.13    0.07
  -6   7  10    0.15    0.14
  -5   7  10    0.10    0.13
  -5   7  10    0.13    0.05
  -4   7  10    0.73    0.18
  -3   7  10    0.38    0.16
  -2   7  10    0.10    0.14
  -1   7  10    0.80    0.19
   1  -7  10    0.92    0.19
   0   7  10    0.53    0.18
   0  -7  10    0.48    0.16
   1   7  10    0.82    0.20
  -1  -7  10    1.01    0.18
  -2  -7  10    0.03    0.13
   2   7  10   -0.04    0.15
  -3  -7  10    0.52    0.16
   3   7  10    0.30    0.17
  -3  -7  10    0.58    0.07
   4   7  10    0.68    0.19
  -4  -7  10    0.86    0.09
  -5  -7  10    0.15    0.08
   5   7  10    0.08    0.16
  -6  -7  10    0.16    0.09
   6   7  10    0.22    0.18
  -7  -7  10    0.17    0.10
   7   7  10    0.17    0.18
   7   7 -10    0.12    0.12
  -8  -7  10    0.28    0.11
   8   7  10    0.40    0.19
   8   7 -10    0.10    0.12
  -9  -7  10    0.16    0.11
   9   7  10    0.29    0.19
   9   7 -10    0.01    0.12
  -6   7  11    0.07    0.15
  -5   7  11    0.03    0.16
  -4   7  11    0.02    0.15
  -3   7  11    0.16    0.16
  -2   7  11    0.22    0.17
  -1   7  11    0.57    0.19
   0   7  11   -0.07    0.15
   1   7  11    0.48    0.19
   2   7  11    0.06    0.17
   3   7  11    0.07    0.17
   4   7  11    0.31    0.18
   5   7  11    0.03    0.17
  -5  -7  11    0.27    0.08
   6   7  11    0.18    0.19
  -6  -7  11    0.04    0.08
  17  -8   0   -0.18    0.13
  16  -8   0    0.08    0.14
  15  -8   0    0.11    0.13
  14  -8   0    0.71    0.16
  13  -8   0    3.25    0.26
  12  -8   0    4.17    0.29
  11  -8   0    7.31    0.38
  10  -8   0    0.09    0.09
   9  -8   0    8.51    0.40
   9  -8   0    8.78    0.30
  -8   8   0    1.89    0.11
   8  -8   0    1.84    0.09
   8  -8   0    2.03    0.16
  -7   8   0    4.07    0.17
   7  -8   0    4.14    0.16
   7  -8   0    3.85    0.22
   6  -8   0    0.03    0.04
  -6   8   0    0.14    0.04
   6  -8   0   -0.05    0.05
   5  -8   0    1.76    0.12
  -5   8   0    1.68    0.09
   5  -8   0    1.65    0.10
   4  -8   0   18.19    0.62
   4  -8   0   17.93    0.68
  -4   8   0   19.16    0.62
  -3   8   0   21.05    0.69
   3  -8   0   20.86    0.76
   3  -8   0   20.45    0.69
  -2   8   0   24.78    0.81
   2  -8   0   24.61    0.88
   2  -8   0   24.91    0.81
   1  -8   0    1.14    0.06
  -1   8   0    1.22    0.06
   1  -8   0    1.18    0.07
   0  -8   0   51.83    1.66
   0   8   0   51.35    1.65
   0  -8   0   51.34    1.79
   1   8   0    1.18    0.06
  -1  -8   0    1.26    0.06
  -1  -8   0    1.11    0.07
   2   8   0   25.29    0.81
   2   8   0   25.09    0.93
  -2  -8   0   25.54    0.82
  -2  -8   0   25.37    0.90
   2   8   0   24.75    0.90
   3   8   0   21.11    0.69
  -3  -8   0   21.69    0.77
   3   8   0   21.44    0.79
   3   8   0   21.27    0.78
   3   8   0   21.32    0.69
   4   8   0   19.20    0.71
   4   8   0   19.05    0.71
   5   8   0    1.77    0.10
   5   8   0    1.91    0.13
   6   8   0    0.02    0.04
   6   8   0    0.07    0.06
   7   8   0    4.24    0.19
   7   8   0    4.12    0.23
   8   8   0    2.00    0.16
   9   8   0    8.43    0.40
  10   8   0    0.12    0.09
  11   8   0    7.03    0.37
  12   8   0    5.33    0.33
  13   8   0    2.67    0.23
  14   8   0    0.78    0.16
  15   8   0    0.34    0.15
  16   8   0    0.03    0.14
  17  -8   1    0.17    0.16
  16  -8   1    0.09    0.14
  16  -8  -1    0.02    0.13
  15  -8   1    0.26    0.14
  15  -8  -1    0.41    0.14
  14  -8   1    0.50    0.14
  14  -8  -1    0.59    0.16
  13  -8   1    3.91    0.28
  13  -8  -1    4.26    0.30
  12  -8   1    1.25    0.17
  12  -8  -1    1.26    0.18
  11  -8   1    6.33    0.34
  11  -8  -1    5.35    0.33
  11  -8  -1    5.93    0.22
 -10   8   1    2.81    0.17
  10  -8   1    2.47    0.20
  10  -8  -1    2.66    0.21
   9  -8   1    5.54    0.29
  -9   8   1    5.07    0.24
  -9   8   1    4.74    0.22
   9  -8  -1    4.95    0.28
  -8   8   1   12.62    0.50
  -8   8   1   12.55    0.45
   8  -8   1   12.37    0.52
  -8   8  -1   12.53    0.44
   8  -8  -1   12.42    0.53
  -7   8   1    4.03    0.20
   7  -8   1    3.74    0.21
  -7   8   1    3.93    0.18
  -7   8  -1    3.82    0.16
   7  -8  -1    3.73    0.22
   6  -8   1    0.07    0.06
   6  -8   1    0.12    0.03
  -6   8   1    0.09    0.04
  -6   8   1    0.13    0.05
   6  -8  -1    0.09    0.05
   6  -8  -1    0.07    0.06
  -6   8  -1    0.14    0.04
   5  -8   1   18.73    0.69
  -5   8   1   18.24    0.62
   5  -8   1   18.13    0.61
   5  -8   1   18.69    0.60
  -5   8   1   18.50    0.70
  -5   8  -1   18.22    0.61
   5  -8  -1   17.89    0.63
   5  -8  -1   18.31    0.70
   4  -8   1    4.46    0.21
   4  -8   1    4.49    0.18
  -4   8   1    4.57    0.18
  -4   8   1    4.76    0.21
  -4   8  -1    4.71    0.17
   4  -8  -1    4.34    0.21
   4  -8  -1    4.46    0.19
  -3   8   1    6.51    0.27
   3  -8   1    6.37    0.26
  -3   8   1    6.28    0.23
   3  -8   1    6.47    0.24
   3  -8  -1    6.67    0.27
  -3   8  -1    6.25    0.23
   3  -8  -1    6.60    0.24
   2  -8   1    8.45    0.30
  -2   8   1    8.41    0.29
  -2   8   1    8.28    0.34
   2  -8   1    8.23    0.32
   2  -8  -1    8.69    0.30
  -2   8  -1    8.30    0.29
   2  -8  -1    8.69    0.33
  -1   8   1    8.86    0.36
  -1   8   1    8.94    0.31
   1  -8   1    8.74    0.33
   1  -8   1    8.98    0.31
   1  -8  -1    8.68    0.34
   1  -8  -1    9.39    0.31
  -1   8  -1    8.77    0.31
   0  -8   1    0.43    0.04
   0   8   1    0.38    0.03
   0   8   1    0.49    0.05
   0  -8   1    0.36    0.04
   0  -8  -1    0.39    0.03
   0   8  -1    0.35    0.03
   0  -8  -1    0.34    0.04
  -1  -8   1    8.87    0.31
   1   8   1    8.77    0.29
   1   8   1    8.82    0.35
  -1  -8   1    8.87    0.33
   1   8   1    9.12    0.29
  -1  -8  -1    8.60    0.34
   1   8  -1    8.65    0.30
   2   8   1    8.67    0.34
  -2  -8   1    8.59    0.32
   2   8   1    8.12    0.33
  -2  -8   1    8.56    0.30
   2   8  -1    8.56    0.29
   2   8  -1    8.42    0.33
  -2  -8  -1    8.49    0.33
  -3  -8   1    6.77    0.24
   3   8   1    6.37    0.27
   3   8   1    6.41    0.27
  -3  -8  -1    6.45    0.27
   3   8  -1    6.73    0.27
   3   8  -1    6.37    0.23
   4   8   1    4.77    0.22
   4   8   1    4.68    0.21
  -4  -8   1    4.76    0.18
  -4  -8  -1    4.68    0.21
   4   8  -1    4.57    0.17
   4   8  -1    4.51    0.22
   5   8   1   19.00    0.73
  -5  -8   1   19.90    0.64
   5   8   1   18.73    0.72
   5   8  -1   18.79    0.63
   5   8  -1   20.05    0.63
   5   8  -1   18.98    0.70
   5   8  -1   18.36    0.72
   6   8   1    0.05    0.05
   6   8   1    0.07    0.07
  -6  -8   1    0.05    0.04
   6   8  -1    0.25    0.07
   6   8  -1    0.05    0.03
   6   8  -1    0.13    0.03
   6   8  -1    0.02    0.03
  -7  -8   1    3.92    0.17
   7   8   1    3.68    0.19
   7   8   1    3.81    0.22
   7   8  -1    3.78    0.22
   8   8   1   12.51    0.54
   8   8   1   12.84    0.51
   8   8  -1   13.11    0.54
   9   8   1    4.97    0.28
   9   8  -1    5.20    0.29
  10   8   1    2.54    0.21
  10   8  -1    2.56    0.20
  11   8   1    5.49    0.33
  11   8  -1    6.16    0.34
  12   8   1    1.24    0.17
  12   8  -1    1.24    0.17
  13   8   1    3.76    0.27
  13   8  -1    3.46    0.27
  14   8   1    0.59    0.15
  14   8  -1    0.29    0.13
  15   8   1    0.22    0.13
  15   8  -1    0.06    0.12
  16   8   1    0.00    0.14
  16   8  -1    0.09    0.12
  17  -8   2    0.38    0.17
  16  -8   2    0.61    0.17
  16  -8  -2    0.63    0.18
  15  -8   2   -0.05    0.12
  15  -8  -2   -0.07    0.12
  14  -8   2    0.61    0.15
  14  -8  -2    0.20    0.12
  13  -8   2    2.30    0.22
  13  -8  -2    2.19    0.23
  13  -8  -2    2.24    0.12
  12  -8   2    2.27    0.21
  12  -8  -2    2.55    0.23
  12  -8  -2    2.35    0.14
  11  -8   2    2.01    0.18
  11  -8  -2    2.00    0.19
 -10   8   2    3.13    0.18
 -10   8   2    2.95    0.17
  10  -8   2    3.19    0.22
  10  -8  -2    2.42    0.21
  -9   8   2    0.81    0.09
  -9   8   2    0.89    0.09
   9  -8   2    0.93    0.12
   9  -8  -2    0.58    0.12
  -8   8   2    6.00    0.25
  -8   8   2    5.69    0.27
   8  -8   2    6.15    0.29
   8  -8  -2    5.61    0.30
  -7   8   2    6.74    0.30
  -7   8   2    6.97    0.27
   7  -8   2    6.53    0.31
   7  -8  -2    6.70    0.33
   6  -8   2    7.84    0.32
  -6   8   2    7.19    0.32
  -6   8   2    7.25    0.29
   6  -8  -2    7.49    0.30
   6  -8  -2    7.52    0.34
  -5   8   2    2.41    0.13
  -5   8   2    2.63    0.15
   5  -8   2    2.55    0.14
   5  -8  -2    2.42    0.16
   5  -8  -2    2.60    0.14
   4  -8   2    8.01    0.32
  -4   8   2    7.89    0.30
  -4   8   2    8.26    0.34
   4  -8   2    7.93    0.28
   4  -8   2    8.17    0.28
   4  -8  -2    8.55    0.35
  -4   8  -2    8.10    0.29
   4  -8  -2    8.19    0.31
  -3   8   2    0.28    0.04
   3  -8   2    0.35    0.04
  -3   8   2    0.34    0.05
   3  -8   2    0.28    0.04
  -3   8  -2    0.38    0.04
   3  -8  -2    0.34    0.06
   3  -8  -2    0.28    0.05
   2  -8   2    3.45    0.14
   2  -8   2    3.44    0.13
  -2   8   2    3.18    0.14
  -2   8   2    3.32    0.17
  -2   8  -2    3.28    0.13
   2  -8  -2    3.43    0.14
   2  -8  -2    3.22    0.16
   1  -8   2    0.43    0.04
  -1   8   2    0.50    0.06
  -1   8   2    0.49    0.04
   1  -8   2    0.53    0.04
  -1   8  -2    0.63    0.05
   1  -8  -2    0.42    0.05
   1  -8  -2    0.60    0.05
   0   8   2    1.62    0.11
   0  -8   2    1.61    0.08
   0   8   2    1.81    0.07
   0   8   2    1.67    0.07
   0  -8   2    1.54    0.08
   0   8  -2    1.67    0.08
   0  -8  -2    1.71    0.10
  -1  -8   2    0.48    0.05
  -1  -8   2    0.50    0.04
   1   8   2    0.56    0.06
   1   8  -2    0.53    0.05
  -1  -8  -2    0.49    0.05
   1   8  -2    0.53    0.04
  -2  -8   2    3.28    0.14
   2   8   2    3.48    0.18
  -2  -8   2    3.42    0.15
  -2  -8  -2    3.30    0.16
   2   8  -2    3.36    0.14
   2   8  -2    3.41    0.15
  -3  -8   2    0.32    0.05
   3   8   2    0.42    0.06
   3   8   2    0.64    0.07
   3   8  -2    0.34    0.04
  -3  -8  -2    0.42    0.05
   3   8  -2    0.27    0.05
   4   8   2    7.79    0.35
   4   8   2    8.22    0.34
  -4  -8   2    8.54    0.30
  -4  -8  -2    7.94    0.33
   4   8  -2    8.20    0.33
   4   8  -2    8.00    0.29
   5   8   2    2.26    0.16
   5   8   2    2.50    0.16
  -5  -8   2    2.55    0.13
   5   8  -2    2.57    0.16
   5   8  -2    2.34    0.11
  -5  -8  -2    2.50    0.15
  -6  -8   2    7.84    0.29
   6   8   2    7.43    0.34
   6   8   2    7.65    0.34
   6   8  -2    7.33    0.33
   6   8  -2    7.69    0.28
   7   8   2    6.70    0.31
  -7  -8   2    6.95    0.27
   7   8   2    6.51    0.32
   7   8  -2    7.07    0.33
   7   8  -2    7.13    0.25
   7   8  -2    6.85    0.25
   8   8   2    5.90    0.29
   8   8   2    5.69    0.31
  -8  -8   2    6.23    0.26
   8   8  -2    6.38    0.31
   8   8  -2    6.28    0.23
   9   8   2    0.91    0.11
   9   8   2    0.75    0.12
   9   8  -2    0.69    0.06
   9   8  -2    0.98    0.12
  10   8   2    2.73    0.21
  10   8  -2    2.70    0.21
  11   8   2    1.71    0.18
  11   8  -2    1.84    0.19
  12   8   2    2.33    0.21
  12   8  -2    2.73    0.23
  13   8   2    1.98    0.21
  13   8  -2    1.94    0.21
  14   8   2    0.34    0.15
  14   8  -2    0.36    0.14
  15   8   2    0.09    0.11
  15   8  -2   -0.01    0.12
  16   8   2    0.62    0.18
  16   8  -2    0.45    0.17
  17  -8   3    0.03    0.17
  16  -8   3    0.19    0.16
  16  -8  -3    0.07    0.12
  15  -8   3    0.21    0.14
  15  -8  -3    0.02    0.12
  14  -8   3    0.65    0.15
  14  -8  -3    0.42    0.15
  14  -8  -3    0.64    0.08
  13  -8   3    0.23    0.12
  13  -8  -3    0.24    0.13
  13  -8  -3    0.20    0.08
  12  -8   3    0.05    0.10
  12  -8  -3    0.15    0.12
  12  -8  -3    0.03    0.08
  11  -8   3    0.84    0.13
 -11   8   3    1.24    0.12
  11  -8  -3    0.81    0.14
  10  -8   3    0.07    0.09
 -10   8   3    0.25    0.07
  10  -8  -3    0.23    0.10
  -9   8   3    0.39    0.08
   9  -8   3    0.27    0.09
  -9   8   3    0.38    0.07
   9  -8  -3    0.47    0.11
  -8   8   3    1.21    0.11
  -8   8   3    1.06    0.10
   8  -8   3    1.14    0.12
   8  -8  -3    1.20    0.13
  -7   8   3   24.35    0.85
   7  -8   3   25.94    0.93
  -7   8   3   24.04    0.95
   7  -8  -3   25.17    0.95
   6  -8   3    1.53    0.13
  -6   8   3    1.66    0.11
  -6   8   3    1.63    0.13
   6  -8  -3    1.63    0.15
   6  -8  -3    1.82    0.12
   5  -8   3   35.87    1.26
  -5   8   3   35.68    1.17
  -5   8   3   35.13    1.32
   5  -8  -3   34.27    1.18
   5  -8  -3   35.46    1.28
  -4   8   3    0.70    0.07
   4  -8   3    0.83    0.07
  -4   8   3    0.68    0.08
   4  -8  -3    0.82    0.09
   4  -8  -3    0.57    0.07
   3  -8   3    8.55    0.32
   3  -8   3    8.71    0.29
  -3   8   3    8.12    0.31
  -3   8   3    8.37    0.36
   3  -8  -3    8.61    0.32
  -3   8  -3    8.66    0.30
   3  -8  -3    8.03    0.35
   2  -8   3   12.05    0.42
  -2   8   3   11.41    0.48
   2  -8   3   11.37    0.39
  -2   8   3   11.15    0.40
   2  -8  -3   11.03    0.41
  -2   8  -3   11.92    0.40
   2  -8  -3   11.65    0.45
  -2   8  -3   12.27    0.42
  -1   8   3    0.73    0.05
   1  -8   3    0.67    0.04
  -1   8   3    0.65    0.05
   1  -8   3    0.71    0.06
  -1   8   3    0.70    0.08
   1  -8   3    0.71    0.04
   1  -8  -3    0.64    0.07
  -1   8  -3    0.77    0.06
  -1   8  -3    0.76    0.04
   1  -8  -3    0.69    0.06
   0  -8   3    0.19    0.02
   0   8   3    0.18    0.02
   0  -8   3    0.15    0.04
   0  -8   3    0.16    0.03
   0   8   3    0.25    0.06
   0   8  -3    0.18    0.04
   0  -8  -3    0.17    0.04
  -1  -8   3    0.62    0.05
  -1  -8   3    0.69    0.06
   1   8   3    0.66    0.08
   1   8  -3    0.67    0.06
   1   8  -3    0.74    0.05
  -1  -8  -3    0.69    0.07
  -2  -8   3   11.11    0.40
   2   8   3   11.29    0.48
  -2  -8  -3   11.46    0.44
   2   8  -3   11.17    0.41
   2   8  -3   12.46    0.43
  -3  -8   3    8.51    0.31
   3   8   3    8.26    0.37
   3   8  -3    8.64    0.33
  -3  -8  -3    8.17    0.34
   3   8  -3    8.39    0.31
  -4  -8   3    0.79    0.07
   4   8   3    0.71    0.08
   4   8   3    0.98    0.10
   4   8  -3    0.80    0.07
  -4  -8  -3    0.75    0.08
   4   8  -3    0.59    0.08
   5   8   3   36.47    1.36
  -5  -8   3   36.73    1.19
   5   8   3   34.45    1.29
   5   8  -3   36.47    1.29
   5   8  -3   35.43    1.18
  -5  -8  -3   35.41    1.28
   6   8   3    1.72    0.14
  -6  -8   3    1.78    0.12
   6   8   3    1.55    0.14
   6   8  -3    1.54    0.13
  -6  -8  -3    1.57    0.13
   6   8  -3    1.58    0.10
  -7  -8   3   25.51    0.85
   7   8   3   25.41    0.97
   7   8   3   24.45    0.93
  -7  -8  -3   24.17    0.92
   7   8  -3   24.23    0.83
   7   8  -3   24.41    0.93
   8   8   3    0.92    0.12
   8   8   3    0.92    0.12
  -8  -8   3    0.95    0.09
   8   8  -3    1.11    0.12
   8   8  -3    1.05    0.09
   9   8   3    0.28    0.10
  -9  -8   3    0.32    0.07
   9   8   3    0.34    0.10
   9   8  -3    0.45    0.10
   9   8  -3    0.37    0.06
  10   8   3    0.23    0.10
  10   8  -3    0.17    0.10
  10   8  -3    0.14    0.05
  11   8   3    1.15    0.16
  11   8  -3    0.87    0.07
  11   8  -3    1.00    0.15
  12   8   3    0.16    0.11
  12   8  -3    0.17    0.11
  13   8   3    0.23    0.12
  13   8  -3    0.18    0.12
  14   8   3    0.48    0.15
  14   8  -3    0.56    0.15
  15   8   3    0.31    0.14
  15   8  -3    0.51    0.15
  16   8   3    0.05    0.14
  16   8  -3   -0.01    0.14
  15  -8  -4   -0.11    0.07
  15  -8  -4   -0.13    0.11
  14  -8   4    1.09    0.18
  14  -8  -4    0.91    0.19
  14  -8  -4    1.36    0.12
  13  -8   4    1.72    0.19
  13  -8  -4    1.86    0.22
  13  -8  -4    1.65    0.14
 -12   8   4    2.62    0.18
  12  -8   4    2.54    0.22
  12  -8  -4    2.81    0.25
 -11   8   4    0.24    0.08
  11  -8   4    0.15    0.10
  11  -8  -4    0.36    0.12
 -10   8   4    2.12    0.15
  10  -8   4    2.42    0.19
  10  -8  -4    2.39    0.21
  -9   8   4    0.42    0.08
  -9   8   4    0.44    0.09
   9  -8   4    0.20    0.09
   9  -8  -4    0.35    0.10
  -8   8   4    0.22    0.07
  -8   8   4    0.10    0.07
   8  -8   4    0.22    0.08
   8  -8  -4    0.28    0.10
  -7   8   4    1.10    0.10
   7  -8   4    1.11    0.11
  -7   8   4    1.23    0.12
   7  -8  -4    0.93    0.12
   6  -8   4    1.19    0.10
  -6   8   4    1.24    0.12
  -6   8   4    0.97    0.09
   6  -8  -4    0.85    0.10
   6  -8  -4    0.92    0.11
  -5   8   4    1.19    0.12
  -5   8   4    1.19    0.10
   5  -8   4    1.15    0.10
   5  -8  -4    1.26    0.12
   5  -8  -4    1.15    0.10
  -4   8   4    2.26    0.12
   4  -8   4    2.31    0.12
  -4   8   4    2.30    0.16
   4  -8  -4    2.20    0.14
   4  -8  -4    2.21    0.16
  -3   8   4    3.35    0.16
  -3   8   4    3.72    0.22
   3  -8   4    4.29    0.16
  -3   8  -4    4.03    0.17
   3  -8  -4    3.54    0.18
  -3   8  -4    3.88    0.15
   3  -8  -4    4.01    0.21
   2  -8   4   18.73    0.62
  -2   8   4   18.46    0.63
  -2   8   4   18.43    0.74
   2  -8  -4   18.84    0.70
   2  -8  -4   18.62    0.65
  -2   8  -4   19.12    0.64
  -1   8   4    0.83    0.06
   1  -8   4    0.87    0.06
  -1   8   4    0.86    0.06
  -1   8   4    0.85    0.10
   1  -8  -4    0.90    0.07
   1  -8  -4    0.83    0.08
  -1   8  -4    1.02    0.08
   0  -8   4    0.21    0.04
   0   8   4    0.04    0.06
   0   8  -4   -0.02    0.03
   0  -8  -4    0.05    0.04
  -1  -8   4    1.00    0.06
   1   8   4    0.93    0.10
  -1  -8   4    0.90    0.08
  -1  -8   4    0.90    0.05
   1   8  -4    1.00    0.08
  -1  -8  -4    0.92    0.09
   1   8  -4    0.97    0.06
  -2  -8   4   18.37    0.64
   2   8   4   18.13    0.75
  -2  -8  -4   18.56    0.69
   2   8  -4   19.30    0.65
   2   8  -4   19.04    0.67
  -3  -8   4    3.63    0.17
   3   8   4    3.95    0.23
   3   8  -4    3.66    0.17
   3   8  -4    3.26    0.17
  -3  -8  -4    3.60    0.18
   4   8   4    2.46    0.18
  -4  -8   4    2.36    0.13
   4   8  -4    2.21    0.13
   4   8  -4    2.21    0.14
  -4  -8  -4    2.34    0.14
   5   8   4    1.25    0.12
  -5  -8   4    1.27    0.10
   5   8   4    1.34    0.14
   5   8  -4    1.49    0.12
  -5  -8  -4    1.29    0.11
   5   8  -4    1.18    0.10
   6   8   4    1.01    0.13
   6   8   4    0.98    0.11
  -6  -8   4    1.01    0.09
   6   8  -4    1.04    0.09
   6   8  -4    1.01    0.11
  -6  -8  -4    1.10    0.10
   7   8   4    1.21    0.13
   7   8   4    1.12    0.14
  -7  -8   4    1.32    0.11
  -7  -8  -4    1.06    0.11
   7   8  -4    1.10    0.10
   7   8  -4    1.02    0.12
   8   8   4    0.28    0.09
   8   8   4    0.15    0.10
  -8  -8   4    0.12    0.07
   8   8  -4    0.05    0.06
   8   8  -4    0.09    0.08
  -8  -8  -4    0.20    0.07
  -9  -8   4    0.39    0.09
   9   8   4    0.46    0.11
   9   8   4    0.35    0.11
   9   8  -4    0.32    0.10
   9   8  -4    0.32    0.07
  -9  -8  -4    0.32    0.08
  10   8   4    2.29    0.19
  10   8   4    2.44    0.20
 -10  -8   4    2.47    0.16
  10   8  -4    2.19    0.20
 -10  -8  -4    2.28    0.18
  10   8  -4    2.09    0.14
  11   8   4    0.12    0.10
  11   8  -4    0.28    0.07
  11   8  -4    0.21    0.10
  12   8   4    2.37    0.22
  12   8  -4    2.59    0.14
  12   8  -4    2.70    0.24
  13   8   4    1.18    0.19
  13   8  -4    1.43    0.19
  13   8  -4    1.56    0.10
  14   8   4    0.98    0.17
  14   8  -4    0.91    0.18
  15   8   4   -0.05    0.13
  15   8  -4    0.01    0.12
  16   8   4   -0.08    0.14
  16   8  -4   -0.13    0.12
  15  -8  -5   -0.12    0.08
  15  -8  -5   -0.03    0.13
  14  -8  -5    0.31    0.15
  14  -8  -5    0.14    0.10
 -13   8   5    0.16    0.10
  13  -8  -5    0.34    0.11
  13  -8  -5    0.36    0.14
 -12   8   5    4.47    0.25
  12  -8  -5    4.43    0.31
 -11   8   5    0.24    0.09
  11  -8  -5    0.37    0.13
 -10   8   5    0.10    0.08
  10  -8  -5    0.10    0.11
  -9   8   5   -0.02    0.08
  -9   8   5    0.00    0.07
   9  -8  -5   -0.11    0.08
   8  -8   5    5.78    0.27
  -8   8   5    5.57    0.26
  -8   8   5    5.15    0.29
   8  -8  -5    5.85    0.32
  -7   8   5    2.26    0.19
   7  -8   5    2.83    0.16
  -7   8   5    2.72    0.16
   7  -8  -5    2.74    0.20
  -6   8   5    1.16    0.13
   6  -8   5    1.25    0.10
  -6   8   5    1.39    0.11
   6  -8  -5    1.35    0.14
   6  -8  -5    1.10    0.11
  -5   8   5    1.99    0.13
   5  -8   5    2.28    0.12
  -5   8   5    1.98    0.18
   5  -8  -5    1.61    0.15
   5  -8  -5    2.05    0.14
  -4   8   5    1.22    0.13
  -4   8   5    1.03    0.09
   4  -8   5    1.07    0.06
   4  -8  -5    1.02    0.10
   4  -8  -5    0.97    0.11
  -3   8   5    2.51    0.18
  -3   8   5    2.48    0.12
   3  -8  -5    2.15    0.14
   3  -8  -5    2.43    0.16
  -2   8   5    3.04    0.14
  -2   8   5    2.82    0.20
  -2   8   5    3.20    0.14
   2  -8  -5    2.91    0.17
  -2   8  -5    3.22    0.15
   2  -8  -5    3.32    0.17
   1  -8   5    3.68    0.15
  -1   8   5    3.02    0.21
  -1   8   5    3.11    0.12
  -1   8   5    3.40    0.12
   1  -8   5    3.43    0.14
   1  -8  -5    3.33    0.16
   1  -8  -5    3.25    0.18
  -1   8  -5    3.20    0.16
   0   8   5    1.04    0.13
   0  -8   5    1.25    0.08
   0   8  -5    1.23    0.10
   0  -8  -5    1.16    0.10
  -1  -8   5    3.32    0.15
   1   8   5    3.03    0.22
  -1  -8  -5    3.28    0.17
   1   8  -5    3.47    0.17
   2   8   5    3.25    0.22
  -2  -8   5    2.99    0.15
   2   8  -5    2.91    0.16
   2   8  -5    3.15    0.14
  -2  -8  -5    3.05    0.17
   3   8   5    2.58    0.20
  -3  -8   5    2.61    0.14
  -3  -8  -5    2.59    0.15
   3   8  -5    2.49    0.13
   3   8  -5    2.55    0.15
   4   8   5    1.22    0.14
  -4  -8   5    1.22    0.10
   4   8  -5    1.14    0.10
  -4  -8  -5    1.14    0.10
   4   8  -5    1.21    0.10
   5   8   5    2.33    0.20
  -5  -8   5    1.91    0.13
   5   8  -5    1.81    0.14
  -5  -8  -5    1.98    0.14
   5   8  -5    1.97    0.14
   6   8   5    1.46    0.13
   6   8   5    1.38    0.16
  -6  -8   5    1.29    0.11
  -6  -8  -5    1.25    0.12
   6   8  -5    1.26    0.12
   6   8  -5    1.45    0.13
  -7  -8   5    2.30    0.16
   7   8   5    2.34    0.17
   7   8   5    2.39    0.22
  -7  -8  -5    2.72    0.17
   7   8  -5    2.30    0.18
   7   8  -5    2.62    0.16
   8   8   5    4.74    0.28
   8   8   5    5.49    0.32
  -8  -8   5    5.35    0.26
   8   8  -5    5.65    0.26
   8   8  -5    5.65    0.29
  -8  -8  -5    5.58    0.28
   9   8   5    0.08    0.11
   9   8   5   -0.02    0.09
  -9  -8   5   -0.12    0.07
   9   8  -5    0.02    0.08
   9   8  -5   -0.04    0.07
  -9  -8  -5   -0.03    0.07
  10   8   5    0.06    0.11
 -10  -8   5    0.13    0.08
  10   8   5    0.12    0.10
  10   8  -5    0.04    0.07
 -10  -8  -5    0.02    0.07
  10   8  -5    0.04    0.09
  11   8   5    0.25    0.12
 -11  -8   5    0.24    0.09
  11   8  -5    0.19    0.08
  11   8  -5    0.26    0.12
 -11  -8  -5    0.28    0.10
  12   8   5    4.06    0.29
 -12  -8  -5    3.98    0.26
  12   8  -5    4.12    0.21
  12   8  -5    4.37    0.30
  13   8   5    0.32    0.14
 -13  -8  -5    0.26    0.11
  13   8  -5    0.32    0.13
  13   8  -5    0.31    0.08
  14   8   5    0.20    0.14
  14   8  -5    0.25    0.13
 -14  -8  -5    0.19    0.10
  14   8  -5    0.13    0.07
  15   8   5    0.10    0.14
  15   8  -5    0.22    0.14
 -15  -8  -5    0.04    0.10
  15  -8  -6    0.35    0.12
 -14   8   6    0.29    0.11
  14  -8  -6    0.01    0.14
  14  -8  -6    0.09    0.11
 -13   8   6    0.67    0.13
  13  -8  -6    0.34    0.15
 -12   8   6    0.72    0.13
  12  -8  -6    0.68    0.16
 -11   8   6    0.76    0.12
  11  -8  -6    0.46    0.14
 -10   8   6    0.94    0.12
  10  -8  -6    0.66    0.15
  -9   8   6    0.02    0.07
   9  -8  -6    0.09    0.10
  -8   8   6    0.11    0.10
  -8   8   6    0.15    0.08
   8  -8  -6    0.04    0.09
  -7   8   6    0.16    0.10
  -7   8   6    0.16    0.07
   7  -8  -6    0.10    0.09
  -6   8   6    0.50    0.12
  -6   8   6    0.43    0.08
   6  -8  -6    0.56    0.11
  -5   8   6    2.02    0.13
  -5   8   6    2.05    0.20
   5  -8  -6    2.15    0.17
   5  -8  -6    2.29    0.16
  -4   8   6    1.28    0.15
  -4   8   6    1.33    0.11
   4  -8  -6    1.34    0.13
   4  -8  -6    1.27    0.13
  -3   8   6    5.90    0.24
  -3   8   6    5.94    0.33
   3  -8  -6    5.96    0.27
   3  -8  -6    6.06    0.29
  -2   8   6    1.79    0.09
  -2   8   6    1.62    0.17
   2  -8  -6    1.72    0.14
  -1   8   6    4.09    0.26
   1  -8   6    3.85    0.15
   1  -8   6    3.83    0.15
   1  -8  -6    3.64    0.20
   0  -8   6   17.50    0.60
   0   8   6   18.60    0.76
   0  -8  -6   17.16    0.68
   0   8  -6   18.10    0.63
   1   8   6    3.86    0.26
  -1  -8   6    3.75    0.17
  -1  -8  -6    3.48    0.20
   1   8  -6    3.75    0.19
   2   8   6    1.74    0.17
  -2  -8   6    1.80    0.12
  -2  -8  -6    1.71    0.13
   2   8  -6    1.74    0.13
   3   8   6    5.77    0.34
  -3  -8   6    6.06    0.25
   3   8  -6    5.61    0.26
  -3  -8  -6    5.83    0.27
   3   8  -6    5.97    0.25
  -4  -8   6    1.33    0.11
   4   8   6    0.95    0.15
   4   8  -6    1.55    0.11
   4   8  -6    1.28    0.12
  -4  -8  -6    1.42    0.12
   5   8   6    1.98    0.20
  -5  -8   6    2.01    0.14
  -5  -8  -6    2.13    0.15
   5   8  -6    2.32    0.16
   5   8  -6    2.11    0.15
  -6  -8   6    0.61    0.10
   6   8   6    0.62    0.15
  -6  -8  -6    0.49    0.09
   6   8  -6    0.45    0.09
   6   8  -6    0.47    0.10
   7   8   6    0.04    0.12
  -7  -8   6    0.11    0.07
   7   8  -6   -0.03    0.07
  -7  -8  -6    0.04    0.06
   7   8  -6    0.09    0.08
  -8  -8   6    0.06    0.08
   8   8   6    0.06    0.08
   8   8   6   -0.08    0.11
   8   8  -6    0.01    0.07
  -8  -8  -6    0.11    0.07
   8   8  -6    0.16    0.09
   9   8   6    0.13    0.12
   9   8   6   -0.07    0.08
  -9  -8   6    0.13    0.08
   9   8  -6   -0.08    0.09
  -9  -8  -6    0.02    0.07
   9   8  -6    0.03    0.08
  10   8   6    0.69    0.16
  10   8   6    0.69    0.14
 -10  -8   6    0.64    0.12
  10   8  -6    0.64    0.11
  10   8  -6    0.61    0.13
 -10  -8  -6    0.67    0.11
  11   8   6    0.53    0.13
 -11  -8   6    0.60    0.12
  11   8   6    0.79    0.16
  11   8  -6    0.48    0.14
  11   8  -6    0.64    0.11
 -11  -8  -6    0.66    0.12
 -12  -8   6    0.73    0.13
  12   8   6    0.61    0.14
  12   8  -6    0.56    0.14
  12   8  -6    0.57    0.10
 -12  -8  -6    0.55    0.12
  13   8   6    0.52    0.15
  13   8  -6    0.47    0.15
 -13  -8  -6    0.42    0.12
  13   8  -6    0.55    0.10
  14   8   6    0.17    0.13
  14   8  -6    0.09    0.08
 -14  -8  -6   -0.06    0.10
  14   8  -6   -0.11    0.11
  15   8   6    0.45    0.17
 -15  -8  -6    0.56    0.13
  15   8  -6    0.45    0.09
  15   8  -6    0.50    0.16
 -14   8   7    0.10    0.11
  14  -8  -7    0.12    0.15
  14  -8  -7    0.17    0.12
 -13   8   7    0.03    0.10
  13  -8  -7    0.06    0.14
 -12   8   7    0.04    0.09
  12  -8  -7    0.17    0.13
 -11   8   7    0.07    0.09
  11  -8  -7    0.27    0.13
 -10   8   7    0.61    0.11
  10  -8  -7    0.45    0.13
  -9   8   7    0.48    0.10
   9  -8  -7    0.73    0.15
  -8   8   7    0.39    0.09
  -8   8   7    0.52    0.13
   8  -8  -7    0.54    0.13
  -7   8   7    0.33    0.13
  -7   8   7    0.45    0.09
   7  -8  -7    0.40    0.11
  -6   8   7    0.35    0.12
  -6   8   7    0.06    0.07
   6  -8  -7    0.10    0.10
  -5   8   7    1.24    0.17
  -5   8   7    1.27    0.11
   5  -8  -7    1.20    0.14
   5  -8  -7    1.31    0.15
  -4   8   7    3.29    0.25
  -4   8   7    3.05    0.16
   4  -8  -7    3.00    0.21
  -3   8   7   11.28    0.41
  -3   8   7   11.77    0.56
   3  -8  -7   11.76    0.50
  -2   8   7   16.39    0.72
   2  -8  -7   16.41    0.65
  -1   8   7    6.17    0.36
   1  -8  -7    5.61    0.29
   0   8   7    0.29    0.12
   0  -8   7    0.23    0.05
   0  -8  -7   -0.08    0.07
  -1  -8   7    6.45    0.25
   1   8   7    6.40    0.38
  -1  -8  -7    6.04    0.30
   2   8   7   16.36    0.75
  -2  -8   7   17.05    0.60
  -2  -8  -7   16.81    0.66
   2   8  -7   17.47    0.63
   3   8   7   10.71    0.55
  -3  -8   7   12.07    0.44
   3   8  -7   11.56    0.46
  -3  -8  -7   11.37    0.47
  -4  -8   7    3.62    0.18
   4   8   7    2.84    0.27
   4   8  -7    2.86    0.19
  -4  -8  -7    2.94    0.19
   5   8   7    1.34    0.19
  -5  -8   7    1.39    0.12
  -5  -8  -7    1.26    0.12
   5   8  -7    1.10    0.13
  -6  -8   7    0.15    0.09
   6   8   7    0.12    0.13
  -6  -8  -7    0.08    0.07
   6   8  -7   -0.20    0.08
  -7  -8   7    0.52    0.11
   7   8   7    0.13    0.14
   7   8  -7    0.28    0.10
  -7  -8  -7    0.48    0.09
   8   8   7    0.35    0.15
  -8  -8   7    0.57    0.11
   8   8  -7    0.58    0.11
  -8  -8  -7    0.49    0.09
  -9  -8   7    0.70    0.11
   9   8   7    0.38    0.16
   9   8  -7    0.77    0.12
  -9  -8  -7    0.66    0.11
  10   8   7    0.49    0.12
  10   8   7    0.33    0.15
 -10  -8   7    0.46    0.11
  10   8  -7    0.45    0.11
 -10  -8  -7    0.41    0.10
 -11  -8   7    0.05    0.09
  11   8   7    0.16    0.13
  11   8  -7    0.21    0.10
 -12  -8   7   -0.10    0.10
  12   8  -7   -0.03    0.09
 -13  -8   7    0.16    0.11
  13   8  -7    0.06    0.09
  14   8  -7   -0.03    0.09
  13  -8  -8    0.33    0.16
 -12   8   8    0.08    0.11
  12  -8  -8   -0.15    0.12
 -11   8   8   -0.08    0.09
  11  -8  -8    0.11    0.12
 -10   8   8    0.04    0.09
  10  -8  -8    0.15    0.12
  -9   8   8    0.02    0.08
   9  -8  -8   -0.06    0.10
  -8   8   8    0.36    0.13
  -8   8   8    0.45    0.10
   8  -8  -8    0.43    0.13
  -7   8   8    0.23    0.08
  -7   8   8    0.20    0.12
   7  -8  -8    0.29    0.11
  -6   8   8    0.98    0.16
  -6   8   8    1.02    0.11
   6  -8  -8    1.22    0.16
  -5   8   8    0.80    0.16
  -5   8   8    0.96    0.10
   5  -8  -8    0.94    0.13
  -4   8   8    0.93    0.09
  -4   8   8    1.14    0.17
   4  -8  -8    0.79    0.13
  -3   8   8    1.34    0.19
  -3   8   8    1.46    0.08
   3  -8  -8    1.79    0.16
  -2   8   8    0.28    0.13
   2  -8  -8    0.27    0.09
  -1   8   8   10.46    0.55
   1  -8  -8   11.52    0.48
   0   8   8    3.06    0.26
   0  -8  -8    2.78    0.19
   1   8   8   10.88    0.56
  -1  -8   8   10.85    0.38
  -1  -8  -8   10.87    0.46
   2   8   8    0.49    0.15
  -2  -8   8    0.33    0.07
  -2  -8  -8    0.17    0.08
  -3  -8   8    1.76    0.13
   3   8   8    1.24    0.20
   4   8   8    0.66    0.18
  -4  -8   8    0.75    0.10
   4   8  -8    1.25    0.13
   5   8   8    0.36    0.17
  -5  -8   8    0.43    0.10
   5   8  -8    0.85    0.12
  -6  -8   8    1.08    0.12
   6   8   8    0.74    0.19
   6   8  -8    0.98    0.14
  -7  -8   8    0.25    0.10
   7   8   8    0.01    0.14
   7   8  -8    0.15    0.11
   8   8   8    0.41    0.18
  -8  -8   8    0.30    0.10
   8   8  -8    0.39    0.12
  -9  -8   8   -0.02    0.09
   9   8   8   -0.22    0.13
   9   8  -8   -0.20    0.09
 -10  -8   8   -0.01    0.10
  10   8   8    0.23    0.16
  10   8  -8    0.04    0.10
  11   8   8   -0.06    0.14
 -11  -8   8   -0.04    0.09
  11   8  -8   -0.08    0.10
 -12  -8   8    0.11    0.11
  12   8  -8    0.12    0.10
 -11   8   9    0.04    0.10
 -10   8   9    0.03    0.10
  -9   8   9   -0.11    0.08
  -8   8   9   -0.07    0.08
  -7   8   9    0.18    0.09
  -7   8   9   -0.04    0.13
  -6   8   9    0.54    0.09
  -6   8   9    0.61    0.16
  -5   8   9    1.93    0.22
  -5   8   9    1.97    0.13
  -4   8   9    1.38    0.20
  -4   8   9    1.74    0.09
  -3   8   9    1.47    0.20
  -2   8   9    0.41    0.14
  -1   8   9    0.38    0.15
   0   8   9   -0.09    0.13
   1   8   9    0.58    0.17
   2   8   9    0.31    0.16
  -2  -8   9    0.33    0.06
  -3  -8   9    1.40    0.11
   3   8   9    1.20    0.21
   4   8   9    1.40    0.21
  -4  -8   9    1.69    0.13
   5   8   9    1.89    0.25
  -5  -8   9    1.99    0.15
   5   8  -9    1.80    0.17
  -6  -8   9    0.76    0.11
   6   8   9    0.57    0.18
   6   8  -9    0.65    0.13
   7   8   9    0.11    0.16
  -7  -8   9    0.05    0.09
   7   8  -9   -0.04    0.10
  -8  -8   9   -0.06    0.09
   8   8   9   -0.02    0.16
   8   8  -9   -0.16    0.09
   9   8   9    0.40    0.17
  -9  -8   9    0.14    0.11
   9   8  -9    0.02    0.11
 -10  -8   9    0.18    0.11
  10   8   9    0.22    0.17
  10   8  -9    0.00    0.11
  11   8   9    0.20    0.18
 -11  -8   9   -0.05    0.11
  11   8  -9   -0.01    0.11
  -9   8  10    0.36    0.11
  -8   8  10   -0.01    0.08
  -7   8  10    0.37    0.09
  -7   8  10    0.47    0.17
  -6   8  10    0.22    0.15
  -6   8  10    0.18    0.07
  -5   8  10    0.18    0.15
  -4   8  10    0.19    0.15
  -3   8  10    0.70    0.18
  -2   8  10    0.88    0.19
  -1   8  10   -0.02    0.14
   0   8  10    0.41    0.18
   1   8  10    0.09    0.15
   2   8  10    0.96    0.21
  -3  -8  10    0.45    0.07
   3   8  10    0.28    0.18
   4   8  10    0.22    0.17
  -4  -8  10    0.04    0.07
   5   8  10    0.60    0.20
  -5  -8  10    0.56    0.10
   6   8  10    0.27    0.18
  -6  -8  10    0.14    0.09
   7   8  10    0.40    0.19
  -7  -8  10    0.49    0.11
   7   8 -10    0.53    0.13
   8   8  10    0.00    0.17
  -8  -8  10   -0.08    0.09
   8   8 -10   -0.10    0.11
   9   8  10    0.34    0.19
  -9  -8  10    0.06    0.11
   9   8 -10   -0.03    0.12
  -6   8  11    0.00    0.15
  -5   8  11    0.50    0.18
  -4   8  11    0.36    0.17
  -3   8  11    0.43    0.18
  -2   8  11    0.13    0.17
  -1   8  11    0.13    0.17
   0   8  11    0.18    0.17
   1   8  11    0.34    0.19
   2   8  11   -0.06    0.17
   3   8  11    0.26    0.19
   4   8  11    0.40    0.20
  -4  -8  11    0.24    0.06
  -5  -8  11    0.56    0.09
   5   8  11    0.43    0.21
   6   8  11    0.20    0.19
  -6  -8  11    0.21    0.09
  17  -9   0   -0.03    0.13
  16  -9   0    0.18    0.15
  15  -9   0    0.92    0.17
  14  -9   0    0.62    0.16
  13  -9   0    0.35    0.13
  12  -9   0   -0.21    0.10
  11  -9   0    0.51    0.13
  10  -9   0    0.88    0.05
  10  -9   0    0.60    0.12
   9  -9   0    3.20    0.22
   8  -9   0    2.76    0.13
  -8   9   0    2.98    0.15
   8  -9   0    2.78    0.19
   7  -9   0    1.74    0.15
   7  -9   0    2.17    0.10
  -7   9   0    2.12    0.12
   6  -9   0   58.63    2.07
   6  -9   0   57.87    1.89
  -6   9   0   58.31    1.88
  -5   9   0    8.86    0.32
   5  -9   0    8.96    0.33
   5  -9   0    8.91    0.37
   4  -9   0    3.32    0.17
   4  -9   0    3.45    0.15
  -4   9   0    3.19    0.14
   3  -9   0    6.34    0.24
  -3   9   0    6.53    0.24
   3  -9   0    6.43    0.27
  -2   9   0    4.56    0.17
   2  -9   0    4.33    0.17
   2  -9   0    4.27    0.19
   1  -9   0    5.37    0.19
   1  -9   0    5.12    0.21
  -1   9   0    5.03    0.19
   0  -9   0    0.01    0.02
   0  -9   0    0.07    0.02
   0   9   0    0.04    0.02
  -1  -9   0    5.15    0.19
   1   9   0    5.09    0.18
  -1  -9   0    5.15    0.21
  -2  -9   0    4.37    0.19
   2   9   0    4.30    0.16
  -2  -9   0    4.55    0.17
   2   9   0    4.40    0.19
   2   9   0    4.31    0.19
   3   9   0    6.57    0.23
   3   9   0    6.60    0.23
   3   9   0    6.78    0.28
  -3  -9   0    6.78    0.27
   3   9   0    6.70    0.27
   4   9   0    3.56    0.16
   4   9   0    3.50    0.18
   5   9   0    9.36    0.39
   5   9   0    9.42    0.37
   6   9   0   59.17    2.15
   6   9   0   62.23    2.20
   7   9   0    2.00    0.15
   7   9   0    2.07    0.12
   8   9   0    2.60    0.19
   9   9   0    3.14    0.22
  10   9   0    1.02    0.13
  11   9   0    0.62    0.13
  12   9   0   -0.09    0.09
  13   9   0    0.03    0.11
  14   9   0    0.55    0.15
  15   9   0    1.25    0.19
  16   9   0    0.29    0.16
  17  -9   1   -0.23    0.14
  16  -9   1    0.20    0.14
  16  -9  -1    0.12    0.14
  15  -9   1    0.32    0.14
  15  -9  -1    0.43    0.16
  14  -9   1    1.07    0.17
  14  -9  -1    0.98    0.17
  13  -9   1    3.42    0.27
  13  -9  -1    3.71    0.28
  12  -9   1    0.34    0.12
  12  -9  -1   -0.09    0.09
  12  -9  -1    0.30    0.04
  11  -9   1    1.51    0.18
  11  -9  -1    1.39    0.18
  11  -9  -1    1.53    0.10
  10  -9   1    0.16    0.10
 -10   9   1    0.32    0.08
  10  -9  -1    0.26    0.10
  -9   9   1    4.32    0.20
   9  -9   1    4.53    0.26
  -9   9   1    4.45    0.23
   9  -9  -1    4.45    0.26
  -8   9   1   10.38    0.39
   8  -9   1   10.28    0.45
  -8   9   1   10.29    0.43
   8  -9  -1   10.77    0.46
   7  -9   1    7.84    0.26
  -7   9   1    7.55    0.29
   7  -9   1    7.37    0.34
  -7   9   1    7.63    0.33
  -7   9  -1    7.35    0.28
   7  -9  -1    7.55    0.35
   6  -9   1    0.07    0.03
  -6   9   1    0.12    0.04
  -6   9   1    0.02    0.05
   6  -9   1    0.12    0.06
   6  -9  -1    0.00    0.05
   6  -9  -1    0.03    0.05
  -6   9  -1    0.03    0.03
   5  -9   1    5.84    0.21
  -5   9   1    5.63    0.22
   5  -9   1    5.73    0.26
  -5   9   1    5.72    0.26
   5  -9   1    5.48    0.22
   5  -9  -1    5.27    0.23
  -5   9  -1    5.55    0.21
   5  -9  -1    5.83    0.26
   4  -9   1    3.40    0.15
  -4   9   1    3.59    0.15
   4  -9   1    3.57    0.17
  -4   9   1    3.34    0.18
  -4   9  -1    3.49    0.14
   4  -9  -1    3.16    0.16
   4  -9  -1    3.56    0.18
  -3   9   1    9.16    0.32
  -3   9   1    9.10    0.37
   3  -9   1    8.93    0.36
   3  -9   1    9.09    0.32
   3  -9  -1    9.30    0.37
   3  -9  -1    9.11    0.33
  -3   9  -1    9.37    0.32
  -2   9   1   19.45    0.73
  -2   9   1   19.16    0.64
   2  -9   1   19.58    0.69
   2  -9   1   18.93    0.64
  -2   9  -1   18.86    0.64
   2  -9  -1   19.45    0.71
   2  -9  -1   19.70    0.65
  -1   9   1    7.86    0.33
   1  -9   1    7.99    0.28
   1  -9   1    7.70    0.30
  -1   9   1    8.20    0.28
  -1   9  -1    7.94    0.28
   1  -9  -1    7.84    0.31
   1  -9  -1    8.09    0.28
   0  -9   1    0.78    0.06
   0   9   1    0.84    0.07
   0   9   1    0.78    0.05
   0  -9   1    0.78    0.06
   0  -9  -1    0.79    0.05
   0  -9  -1    0.70    0.06
   0   9  -1    0.72    0.05
  -1  -9   1    7.78    0.28
   1   9   1    7.82    0.27
   1   9   1    7.90    0.27
  -1  -9   1    8.08    0.30
   1   9   1    8.13    0.32
   1   9  -1    7.70    0.28
  -1  -9  -1    8.03    0.31
   2   9   1   19.67    0.74
  -2  -9   1   19.60    0.71
  -2  -9   1   20.86    0.66
   2   9  -1   19.58    0.71
   2   9  -1   19.00    0.65
  -2  -9  -1   19.40    0.71
  -3  -9   1    9.73    0.33
   3   9   1    9.13    0.37
  -3  -9   1    9.10    0.36
   3   9   1    9.51    0.37
   3   9  -1    9.15    0.37
   3   9  -1    9.06    0.32
  -3  -9  -1    9.57    0.37
  -4  -9   1    3.51    0.15
   4   9   1    3.79    0.18
   4   9   1    3.47    0.19
   4   9  -1    3.70    0.14
  -4  -9  -1    3.75    0.18
   4   9  -1    3.65    0.18
   5   9   1    6.13    0.26
  -5  -9   1    5.86    0.23
   5   9   1    5.57    0.27
   5   9  -1    5.91    0.24
   5   9  -1    5.89    0.21
  -5  -9  -1    5.85    0.26
   5   9  -1    5.94    0.21
   5   9  -1    5.47    0.27
   6   9   1    0.10    0.07
  -6  -9   1    0.04    0.04
   6   9   1    0.11    0.05
   6   9  -1    0.02    0.06
   6   9  -1   -0.04    0.02
   6   9  -1    0.00    0.03
   6   9  -1    0.00    0.03
  -7  -9   1    7.64    0.29
   7   9   1    7.78    0.33
   7   9   1    6.99    0.35
   7   9  -1    7.94    0.36
   7   9  -1    7.93    0.30
   8   9   1   10.62    0.47
   8   9   1   10.55    0.44
   8   9  -1   11.47    0.48
   9   9   1    4.26    0.25
   9   9  -1    4.37    0.25
  10   9   1    0.23    0.10
  10   9  -1    0.35    0.10
  11   9   1    1.60    0.17
  11   9  -1    1.68    0.18
  12   9   1    0.23    0.12
  12   9  -1    0.14    0.12
  13   9   1    3.39    0.27
  13   9  -1    3.31    0.26
  14   9   1    0.94    0.18
  14   9  -1    1.08    0.18
  15   9   1    0.24    0.14
  15   9  -1    0.37    0.15
  16   9   1    0.00    0.15
  16   9  -1    0.37    0.16
  17  -9   2    0.26    0.17
  16  -9   2    0.08    0.14
  16  -9  -2    0.21    0.14
  15  -9   2   -0.04    0.12
  15  -9  -2    0.08    0.13
  14  -9   2    0.07    0.12
  14  -9  -2    0.13    0.12
  13  -9   2    1.70    0.20
  13  -9  -2    2.15    0.12
  13  -9  -2    1.95    0.22
  12  -9   2    0.40    0.13
  12  -9  -2    0.65    0.09
  12  -9  -2    0.63    0.14
  11  -9   2    0.26    0.11
  11  -9  -2    0.17    0.11
  10  -9   2    0.49    0.11
 -10   9   2    0.57    0.08
 -10   9   2    0.57    0.09
  10  -9  -2    0.51    0.12
  -9   9   2    1.02    0.10
  -9   9   2    1.01    0.10
   9  -9   2    1.39    0.14
   9  -9  -2    0.97    0.14
  -8   9   2    1.17    0.10
   8  -9   2    1.33    0.13
  -8   9   2    1.23    0.11
   8  -9  -2    1.13    0.13
  -7   9   2    1.24    0.10
   7  -9   2    1.31    0.12
  -7   9   2    1.05    0.10
   7  -9  -2    1.18    0.10
   7  -9  -2    1.42    0.14
  -7   9  -2    1.08    0.08
  -6   9   2    5.06    0.21
  -6   9   2    5.20    0.24
   6  -9   2    4.89    0.24
   6  -9  -2    4.94    0.26
   6  -9  -2    5.03    0.22
  -6   9  -2    5.06    0.20
  -5   9   2   27.59    1.05
   5  -9   2   27.87    1.01
  -5   9   2   27.40    0.92
   5  -9   2   28.44    0.90
   5  -9   2   28.45    0.90
  -5   9  -2   28.22    0.91
   5  -9  -2   27.18    0.94
   5  -9  -2   26.92    1.02
  -4   9   2    0.48    0.05
   4  -9   2    0.55    0.05
  -4   9   2    0.64    0.07
   4  -9   2    0.54    0.06
   4  -9   2    0.56    0.05
   4  -9  -2    0.46    0.07
  -4   9  -2    0.55    0.05
   4  -9  -2    0.52    0.06
  -3   9   2   20.88    0.79
   3  -9   2   20.17    0.69
   3  -9   2   20.80    0.74
  -3   9   2   20.48    0.69
   3  -9  -2   20.62    0.70
  -3   9  -2   20.82    0.69
   3  -9  -2   21.12    0.77
  -2   9   2    6.15    0.27
   2  -9   2    5.86    0.24
  -2   9   2    6.07    0.23
   2  -9   2    6.06    0.22
   2  -9  -2    6.10    0.26
  -2   9  -2    6.18    0.22
   2  -9  -2    6.13    0.23
  -1   9   2    6.87    0.30
  -1   9   2    7.12    0.25
   1  -9   2    7.21    0.27
   1  -9   2    7.29    0.26
   1  -9  -2    7.06    0.26
  -1   9  -2    6.74    0.25
   1  -9  -2    6.66    0.28
   0  -9   2   10.43    0.37
   0  -9   2   10.89    0.38
   0   9   2   10.95    0.35
   0   9   2   10.40    0.35
   0   9   2   10.45    0.43
   0  -9  -2   10.52    0.36
   0   9  -2   10.38    0.36
   0  -9  -2    9.95    0.40
  -1  -9   2    6.99    0.26
   1   9   2    7.10    0.30
  -1  -9   2    6.72    0.25
  -1  -9  -2    6.83    0.28
   1   9  -2    6.91    0.25
  -2  -9   2    6.08    0.23
  -2  -9   2    5.89    0.22
   2   9   2    6.06    0.27
   2   9  -2    5.90    0.24
   2   9  -2    5.64    0.22
  -2  -9  -2    5.61    0.25
   3   9   2   21.29    0.82
  -3  -9   2   21.41    0.71
   3   9   2   21.01    0.78
   3   9  -2   20.82    0.71
  -3  -9  -2   21.91    0.78
   3   9  -2   21.00    0.77
   4   9   2    0.48    0.07
   4   9   2    0.64    0.08
  -4  -9   2    0.49    0.06
   4   9  -2    0.54    0.07
   4   9  -2    0.56    0.05
  -4  -9  -2    0.63    0.07
   5   9   2   28.97    1.10
  -5  -9   2   29.61    0.96
   5   9   2   28.13    1.06
   5   9  -2   28.65    0.95
  -5  -9  -2   29.05    1.05
   5   9  -2   28.97    1.06
  -6  -9   2    5.35    0.21
   6   9   2    4.94    0.26
   6   9   2    5.05    0.25
  -6  -9  -2    5.21    0.25
   6   9  -2    4.70    0.25
   6   9  -2    5.13    0.20
  -7  -9   2    1.24    0.10
   7   9   2    1.21    0.12
   7   9   2    1.15    0.11
   7   9  -2    1.28    0.12
   7   9  -2    1.30    0.09
   7   9  -2    1.06    0.08
   8   9   2    0.90    0.12
   8   9   2    1.36    0.12
  -8  -9   2    1.17    0.10
   8   9  -2    1.12    0.13
   8   9  -2    1.12    0.08
   9   9   2    1.14    0.11
   9   9   2    1.05    0.13
   9   9  -2    0.99    0.13
   9   9  -2    1.22    0.07
  10   9   2    0.40    0.11
  10   9  -2    0.27    0.10
  11   9   2    0.16    0.11
  11   9  -2    0.12    0.10
  12   9   2    0.65    0.14
  12   9  -2    0.49    0.13
  13   9   2    2.08    0.22
  13   9  -2    2.26    0.23
  14   9   2   -0.05    0.12
  14   9  -2    0.11    0.12
  15   9   2    0.01    0.13
  15   9  -2   -0.01    0.12
  16   9   2    0.08    0.14
  16   9  -2    0.04    0.13
  16  -9   3    0.01    0.13
  16  -9  -3   -0.17    0.13
  15  -9   3   -0.04    0.12
  15  -9  -3    0.10    0.05
  15  -9  -3    0.00    0.11
  14  -9   3    0.24    0.13
  14  -9  -3    0.16    0.13
  14  -9  -3    0.13    0.07
  13  -9   3   -0.02    0.10
  13  -9  -3    0.09    0.12
  13  -9  -3   -0.08    0.07
  12  -9   3    0.13    0.11
  12  -9  -3    0.20    0.12
  11  -9   3    0.82    0.13
 -11   9   3    0.71    0.10
  11  -9  -3    0.72    0.14
 -10   9   3    1.29    0.12
  10  -9   3    1.26    0.14
  10  -9  -3    1.49    0.17
  -9   9   3    3.57    0.20
   9  -9   3    3.14    0.21
  -9   9   3    3.25    0.18
   9  -9  -3    2.74    0.22
   8  -9   3    3.48    0.21
  -8   9   3    3.51    0.20
  -8   9   3    3.69    0.18
   8  -9  -3    3.50    0.23
   7  -9   3    5.44    0.26
  -7   9   3    5.10    0.25
  -7   9   3    5.00    0.23
   7  -9  -3    5.20    0.28
   7  -9  -3    4.93    0.24
  -6   9   3    4.10    0.19
  -6   9   3    4.45    0.22
   6  -9   3    4.20    0.21
   6  -9  -3    4.00    0.23
   6  -9  -3    3.75    0.20
  -5   9   3   20.60    0.71
  -5   9   3   20.85    0.81
   5  -9   3   21.53    0.76
   5  -9  -3   20.17    0.72
   5  -9  -3   20.79    0.80
   4  -9   3    1.02    0.08
  -4   9   3    1.00    0.08
  -4   9   3    1.09    0.10
   4  -9   3    1.02    0.06
  -4   9  -3    1.03    0.08
   4  -9  -3    1.16    0.11
   4  -9  -3    0.93    0.09
   3  -9   3    1.50    0.08
  -3   9   3    1.60    0.13
   3  -9   3    1.65    0.09
  -3   9   3    1.56    0.10
   3  -9  -3    1.35    0.10
   3  -9  -3    1.51    0.12
  -3   9  -3    1.55    0.09
   2  -9   3   14.00    0.49
   2  -9   3   14.67    0.52
  -2   9   3   13.89    0.58
  -2   9   3   14.52    0.49
  -2   9  -3   14.73    0.50
   2  -9  -3   14.74    0.51
   2  -9  -3   14.59    0.56
   1  -9   3    7.70    0.28
  -1   9   3    7.18    0.33
  -1   9   3    7.68    0.27
  -1   9   3    7.73    0.27
   1  -9   3    7.32    0.27
   1  -9   3    7.62    0.28
   1  -9  -3    7.54    0.31
  -1   9  -3    7.63    0.28
   1  -9  -3    7.49    0.28
   0  -9   3    1.82    0.08
   0   9   3    1.58    0.07
   0   9   3    1.59    0.07
   0   9   3    1.57    0.13
   0  -9   3    1.64    0.09
   0   9  -3    1.71    0.10
   0  -9  -3    1.56    0.11
  -1  -9   3    7.64    0.28
   1   9   3    7.33    0.34
  -1  -9   3    7.41    0.28
   1   9  -3    7.58    0.28
  -1  -9  -3    7.58    0.31
  -2  -9   3   14.51    0.52
  -2  -9   3   14.33    0.50
   2   9   3   14.19    0.59
   2   9  -3   14.71    0.53
   2   9  -3   14.31    0.50
  -2  -9  -3   14.63    0.55
  -3  -9   3    1.70    0.10
   3   9   3    1.58    0.13
   3   9  -3    1.65    0.10
  -3  -9  -3    1.71    0.12
   3   9  -3    1.53    0.11
   4   9   3    1.04    0.11
  -4  -9   3    1.05    0.09
   4   9   3    1.01    0.10
  -4  -9  -3    1.03    0.09
   4   9  -3    1.11    0.08
   4   9  -3    1.02    0.10
   5   9   3   20.55    0.78
  -5  -9   3   21.63    0.71
   5   9   3   19.91    0.82
   5   9  -3   21.26    0.78
  -5  -9  -3   20.63    0.77
   5   9  -3   20.52    0.70
   6   9   3    4.24    0.24
   6   9   3    4.10    0.22
  -6  -9   3    4.07    0.19
   6   9  -3    4.05    0.18
  -6  -9  -3    4.04    0.21
   6   9  -3    4.10    0.22
  -7  -9   3    5.16    0.23
   7   9   3    5.07    0.27
   7   9   3    4.69    0.26
   7   9  -3    5.25    0.21
  -7  -9  -3    5.20    0.25
   7   9  -3    5.16    0.27
   8   9   3    3.77    0.23
   8   9   3    3.67    0.23
  -8  -9   3    3.81    0.19
  -8  -9  -3    3.75    0.21
   8   9  -3    3.58    0.22
   8   9  -3    3.52    0.17
   9   9   3    2.99    0.21
   9   9   3    2.89    0.21
  -9  -9   3    2.90    0.17
   9   9  -3    3.05    0.21
   9   9  -3    3.09    0.14
  10   9   3    1.46    0.16
  10   9  -3    1.05    0.15
  10   9  -3    1.25    0.09
  11   9   3    0.83    0.14
  11   9  -3    0.49    0.13
  11   9  -3    0.65    0.06
  12   9   3    0.19    0.11
  12   9  -3    0.09    0.10
  13   9   3   -0.10    0.10
  13   9  -3   -0.24    0.09
  14   9   3    0.36    0.14
  14   9  -3    0.37    0.14
  15   9   3    0.17    0.14
  15   9  -3    0.13    0.14
  16   9   3    0.08    0.14
  16   9  -3    0.02    0.14
  16  -9  -4   -0.05    0.06
  15  -9  -4    0.02    0.14
  15  -9  -4    0.07    0.08
  14  -9   4    0.71    0.17
  14  -9  -4    0.76    0.11
  14  -9  -4    0.80    0.18
  13  -9   4    1.28    0.17
  13  -9  -4    1.03    0.18
  13  -9  -4    1.04    0.13
  12  -9   4    1.14    0.16
 -12   9   4    1.14    0.13
  12  -9  -4    0.98    0.17
 -11   9   4    0.17    0.08
  11  -9   4    0.04    0.09
  11  -9  -4    0.24    0.11
  10  -9   4    1.88    0.17
 -10   9   4    1.64    0.14
  10  -9  -4    1.70    0.18
  -9   9   4    1.39    0.13
   9  -9   4    1.49    0.14
  -9   9   4    1.48    0.13
   9  -9  -4    1.34    0.16
  -8   9   4    1.28    0.11
   8  -9   4    1.53    0.14
  -8   9   4    1.37    0.13
   8  -9  -4    1.37    0.15
  -7   9   4    3.66    0.22
  -7   9   4    3.95    0.19
   7  -9   4    4.00    0.21
   7  -9  -4    4.00    0.21
   7  -9  -4    3.48    0.23
  -6   9   4    4.51    0.24
   6  -9   4    4.49    0.21
  -6   9   4    4.16    0.20
   6  -9  -4    4.19    0.21
   6  -9  -4    4.30    0.24
  -5   9   4    2.94    0.15
  -5   9   4    2.91    0.19
   5  -9   4    2.85    0.15
   5  -9  -4    2.78    0.16
   5  -9  -4    2.90    0.18
  -4   9   4    2.78    0.18
  -4   9   4    2.40    0.13
   4  -9   4    2.72    0.13
   4  -9  -4    2.49    0.17
   4  -9  -4    2.44    0.15
  -3   9   4   14.26    0.61
  -3   9   4   15.05    0.51
   3  -9   4   14.85    0.49
   3  -9   4   14.99    0.53
  -3   9  -4   15.42    0.51
   3  -9  -4   14.28    0.53
   3  -9  -4   14.37    0.58
  -2   9   4    1.71    0.14
  -2   9   4    1.85    0.10
   2  -9   4    1.95    0.09
  -2   9  -4    1.88    0.11
   2  -9  -4    1.92    0.13
   2  -9  -4    1.89    0.12
  -1   9   4    2.18    0.16
   1  -9   4    1.96    0.10
  -1   9   4    1.97    0.09
  -1   9   4    1.97    0.09
   1  -9  -4    1.95    0.11
   1  -9  -4    2.13    0.13
  -1   9  -4    1.93    0.11
   0  -9   4    4.05    0.15
   0  -9   4    3.91    0.16
   0   9   4    3.63    0.22
   0   9  -4    4.06    0.18
   0  -9  -4    3.68    0.19
  -1  -9   4    1.98    0.09
  -1  -9   4    1.85    0.11
   1   9   4    1.73    0.15
   1   9  -4    1.79    0.11
  -1  -9  -4    1.80    0.12
  -2  -9   4    1.73    0.11
   2   9   4    1.92    0.16
  -2  -9   4    1.96    0.10
   2   9  -4    1.60    0.11
  -2  -9  -4    1.81    0.12
   2   9  -4    1.98    0.10
  -3  -9   4   14.41    0.52
   3   9   4   14.15    0.61
   3   9  -4   15.04    0.55
  -3  -9  -4   14.54    0.56
   3   9  -4   14.77    0.52
  -4  -9   4    2.51    0.14
   4   9   4    2.81    0.20
   4   9  -4    2.41    0.14
   4   9  -4    2.52    0.14
  -4  -9  -4    2.49    0.15
  -5  -9   4    2.86    0.16
   5   9   4    2.96    0.21
   5   9   4    3.06    0.18
   5   9  -4    2.68    0.15
  -5  -9  -4    2.92    0.17
   5   9  -4    2.96    0.17
  -6  -9   4    4.37    0.20
   6   9   4    4.27    0.26
   6   9   4    4.45    0.23
   6   9  -4    4.31    0.20
  -6  -9  -4    4.35    0.22
   6   9  -4    4.09    0.22
   7   9   4    3.94    0.25
   7   9   4    3.61    0.22
  -7  -9   4    3.88    0.19
   7   9  -4    3.59    0.22
  -7  -9  -4    3.76    0.21
   7   9  -4    3.71    0.18
   8   9   4    1.38    0.14
  -8  -9   4    1.37    0.12
   8   9   4    1.44    0.15
   8   9  -4    1.35    0.14
  -8  -9  -4    1.52    0.13
   8   9  -4    1.34    0.11
   9   9   4    1.47    0.15
  -9  -9   4    1.54    0.13
   9   9   4    1.53    0.16
   9   9  -4    1.36    0.11
  -9  -9  -4    1.40    0.13
   9   9  -4    1.78    0.16
  10   9   4    1.72    0.17
  10   9   4    1.57    0.17
 -10  -9  -4    1.66    0.15
  10   9  -4    1.69    0.17
  10   9  -4    1.82    0.12
  11   9   4   -0.02    0.10
 -11  -9  -4    0.03    0.08
  11   9  -4   -0.01    0.09
  11   9  -4    0.10    0.06
  12   9   4    0.93    0.16
  12   9  -4    1.04    0.09
 -12  -9  -4    0.94    0.13
  12   9  -4    1.02    0.16
  13   9   4    1.11    0.18
  13   9  -4    0.76    0.16
  13   9  -4    0.96    0.08
  14   9   4    0.54    0.16
  14   9  -4    0.54    0.15
  15   9   4    0.07    0.14
  15   9  -4    0.27    0.13
  16   9   4    0.08    0.15
  16   9  -4   -0.19    0.13
  15  -9  -5   -0.02    0.09
  15  -9  -5   -0.02    0.14
  14  -9  -5   -0.18    0.11
  14  -9  -5    0.12    0.09
 -13   9   5    0.02    0.09
  13  -9  -5    0.12    0.13
 -12   9   5    1.74    0.16
  12  -9  -5    1.86    0.21
 -11   9   5    0.50    0.10
  11  -9  -5    0.49    0.14
 -10   9   5    3.03    0.19
  10  -9  -5    2.71    0.24
  -9   9   5    0.64    0.10
  -9   9   5    0.52    0.11
   9  -9  -5    0.22    0.11
  -8   9   5    9.02    0.42
  -8   9   5    8.41    0.35
   8  -9  -5    8.59    0.42
  -7   9   5    3.64    0.19
  -7   9   5    3.37    0.23
   7  -9  -5    3.63    0.24
   6  -9   5    4.19    0.20
  -6   9   5    4.75    0.21
  -6   9   5    4.43    0.26
   6  -9  -5    4.35    0.22
   6  -9  -5    4.10    0.25
   5  -9   5    4.23    0.19
  -5   9   5    4.15    0.20
  -5   9   5    4.43    0.26
   5  -9  -5    4.26    0.24
   5  -9  -5    4.22    0.22
  -4   9   5    2.45    0.13
   4  -9   5    2.25    0.10
  -4   9   5    2.26    0.19
   4  -9  -5    2.12    0.16
   4  -9  -5    2.22    0.15
  -3   9   5    0.68    0.11
  -3   9   5    0.69    0.06
   3  -9  -5    0.75    0.08
   3  -9  -5    0.86    0.10
   2  -9   5    6.08    0.22
  -2   9   5    6.18    0.23
  -2   9   5    5.82    0.32
   2  -9   5    6.15    0.22
  -2   9   5    6.04    0.23
   2  -9  -5    5.94    0.28
  -2   9  -5    6.52    0.25
   2  -9  -5    5.99    0.26
  -1   9   5    2.67    0.10
  -1   9   5    2.48    0.19
   1  -9   5    2.56    0.12
  -1   9  -5    2.90    0.15
   1  -9  -5    2.46    0.14
   1  -9  -5    2.61    0.16
   0   9   5    0.03    0.07
   0  -9   5    0.09    0.04
   0  -9  -5    0.03    0.05
   0   9  -5    0.06    0.05
  -1  -9   5    2.81    0.11
   1   9   5    2.61    0.20
  -1  -9   5    2.64    0.14
   1   9  -5    2.70    0.15
  -1  -9  -5    2.63    0.16
   2   9   5    6.06    0.32
  -2  -9   5    6.11    0.25
  -2  -9   5    6.08    0.23
  -2  -9  -5    6.00    0.27
   2   9  -5    6.14    0.26
   2   9  -5    6.01    0.24
  -3  -9   5    0.63    0.07
   3   9   5    0.61    0.12
  -3  -9  -5    0.54    0.08
   3   9  -5    0.64    0.07
   3   9  -5    0.62    0.08
  -4  -9   5    2.31    0.14
   4   9   5    2.13    0.19
  -4  -9  -5    2.42    0.15
   4   9  -5    2.35    0.14
   4   9  -5    2.32    0.14
   5   9   5    4.14    0.28
  -5  -9   5    4.23    0.21
   5   9  -5    4.57    0.21
  -5  -9  -5    4.37    0.22
   5   9  -5    4.46    0.22
  -6  -9   5    4.53    0.22
   6   9   5    4.50    0.29
  -6  -9  -5    4.46    0.23
   6   9  -5    4.49    0.22
   6   9  -5    4.15    0.23
  -7  -9   5    3.67    0.20
   7   9   5    3.52    0.22
   7   9   5    3.36    0.25
   7   9  -5    4.01    0.22
   7   9  -5    3.65    0.20
  -7  -9  -5    3.29    0.20
  -8  -9   5    8.91    0.37
   8   9   5    8.45    0.44
   8   9   5    8.22    0.40
   8   9  -5    9.03    0.41
  -8  -9  -5    8.61    0.39
   8   9  -5    9.12    0.36
   9   9   5    0.44    0.14
  -9  -9   5    0.52    0.09
   9   9   5    0.39    0.11
  -9  -9  -5    0.43    0.09
   9   9  -5    0.47    0.11
   9   9  -5    0.62    0.09
 -10  -9   5    2.72    0.19
  10   9   5    2.48    0.21
  10   9   5    2.79    0.24
  10   9  -5    3.13    0.17
  10   9  -5    3.00    0.23
 -10  -9  -5    2.94    0.20
  11   9   5    0.31    0.12
  11   9  -5    0.33    0.12
  11   9  -5    0.49    0.09
 -11  -9  -5    0.27    0.10
  12   9   5    2.12    0.21
 -12  -9  -5    2.02    0.18
  12   9  -5    1.84    0.21
  12   9  -5    1.75    0.14
  13   9   5    0.11    0.12
  13   9  -5   -0.08    0.06
 -13  -9  -5    0.15    0.10
  13   9  -5    0.05    0.11
  14   9   5    0.00    0.13
  14   9  -5   -0.20    0.11
  14   9  -5   -0.08    0.06
 -14  -9  -5   -0.01    0.10
  15   9   5    0.11    0.14
  15   9  -5    0.15    0.14
 -15  -9  -5    0.06    0.10
  15  -9  -6    0.10    0.11
 -14   9   6    0.43    0.12
  14  -9  -6    0.31    0.16
  14  -9  -6    0.24    0.12
 -13   9   6    0.57    0.12
  13  -9  -6    0.29    0.14
 -12   9   6    0.66    0.12
  12  -9  -6    0.76    0.16
 -11   9   6    0.38    0.11
  11  -9  -6    0.34    0.13
 -10   9   6    0.11    0.08
  10  -9  -6    0.12    0.12
  -9   9   6    2.61    0.17
   9  -9  -6    2.51    0.22
  -8   9   6    0.26    0.11
  -8   9   6    0.07    0.07
   8  -9  -6    0.23    0.10
  -7   9   6    0.03    0.10
  -7   9   6    0.08    0.07
   7  -9  -6   -0.01    0.09
  -6   9   6    0.18    0.07
  -6   9   6    0.13    0.10
   6  -9  -6    0.30    0.09
   6  -9  -6    0.21    0.10
  -5   9   6    1.26    0.15
  -5   9   6    1.19    0.10
   5  -9  -6    1.12    0.13
   5  -9  -6    1.07    0.12
  -4   9   6    0.79    0.13
  -4   9   6    0.64    0.08
   4  -9  -6    0.78    0.11
   4  -9  -6    0.88    0.11
  -3   9   6    3.34    0.16
  -3   9   6    3.39    0.24
   3  -9  -6    3.19    0.20
   3  -9  -6    3.63    0.20
  -2   9   6    3.91    0.26
  -2   9   6    4.32    0.16
   2  -9  -6    3.72    0.22
   1  -9   6    6.05    0.22
  -1   9   6    5.71    0.33
   1  -9  -6    6.10    0.29
   0  -9   6    4.90    0.19
   0   9   6    4.74    0.29
   0   9  -6    4.73    0.22
   0  -9  -6    4.39    0.24
  -1  -9   6    5.94    0.24
   1   9   6    5.89    0.34
   1   9  -6    6.29    0.26
  -1  -9  -6    5.59    0.27
   2   9   6    3.89    0.27
  -2  -9   6    3.94    0.18
  -2  -9  -6    3.90    0.21
   2   9  -6    4.00    0.20
  -3  -9   6    3.43    0.17
   3   9   6    3.27    0.25
   3   9  -6    3.09    0.18
  -3  -9  -6    3.26    0.18
  -4  -9   6    0.84    0.09
   4   9   6    0.79    0.15
   4   9  -6    0.72    0.08
  -4  -9  -6    0.96    0.10
   4   9  -6    0.80    0.10
   5   9   6    1.29    0.17
  -5  -9   6    1.17    0.11
   5   9  -6    1.06    0.11
  -5  -9  -6    1.19    0.12
   5   9  -6    1.21    0.11
  -6  -9   6    0.22    0.08
   6   9   6    0.18    0.13
   6   9  -6    0.03    0.08
  -6  -9  -6    0.25    0.07
   6   9  -6    0.32    0.09
   7   9   6    0.09    0.12
  -7  -9   6    0.10    0.08
   7   9  -6    0.10    0.08
   7   9  -6    0.17    0.08
  -7  -9  -6    0.03    0.07
  -8  -9   6    0.24    0.08
   8   9   6    0.19    0.13
   8   9   6    0.24    0.10
   8   9  -6    0.22    0.09
  -8  -9  -6    0.22    0.08
   8   9  -6    0.21    0.09
   9   9   6    2.32    0.20
   9   9   6    2.54    0.24
  -9  -9   6    2.91    0.19
  -9  -9  -6    2.56    0.19
   9   9  -6    2.62    0.17
   9   9  -6    2.81    0.21
  10   9   6    0.34    0.11
 -10  -9   6    0.29    0.09
  10   9   6    0.26    0.14
  10   9  -6    0.21    0.11
  10   9  -6    0.20    0.09
 -10  -9  -6    0.36    0.09
 -11  -9   6    0.24    0.10
  11   9   6    0.58    0.13
  11   9   6    0.39    0.15
  11   9  -6    0.30    0.09
 -11  -9  -6    0.15    0.09
  11   9  -6    0.18    0.12
  12   9   6    0.44    0.14
 -12  -9  -6    0.66    0.12
  12   9  -6    0.46    0.10
  12   9  -6    0.37    0.13
  13   9   6    0.44    0.14
 -13  -9  -6    0.40    0.11
  13   9  -6    0.40    0.14
  13   9  -6    0.31    0.09
  14   9   6    0.35    0.15
 -14  -9  -6    0.14    0.10
  14   9  -6    0.18    0.14
  14   9  -6    0.20    0.09
  15   9   6    0.22    0.16
  15   9  -6    0.07    0.14
 -15  -9  -6    0.15    0.12
  15   9  -6    0.10    0.07
 -14   9   7    0.01    0.11
  14  -9  -7    0.01    0.12
 -13   9   7   -0.06    0.10
  13  -9  -7    0.18    0.14
 -12   9   7    0.16    0.10
  12  -9  -7    0.02    0.13
 -11   9   7    0.15    0.10
  11  -9  -7    0.34    0.14
 -10   9   7    1.35    0.14
  10  -9  -7    1.13    0.18
  -9   9   7    0.77    0.12
   9  -9  -7    0.83    0.15
  -8   9   7    1.95    0.20
  -8   9   7    1.75    0.15
   8  -9  -7    2.00    0.20
  -7   9   7    1.40    0.13
  -7   9   7    1.29    0.17
   7  -9  -7    1.48    0.17
  -6   9   7    0.97    0.11
  -6   9   7    0.81    0.15
   6  -9  -7    0.87    0.13
  -5   9   7    2.17    0.15
  -5   9   7    2.11    0.21
   5  -9  -7    2.53    0.20
   5  -9  -7    2.10    0.17
  -4   9   7    4.37    0.29
  -4   9   7    4.24    0.20
   4  -9  -7    4.13    0.26
  -3   9   7    4.22    0.30
  -3   9   7    4.52    0.19
   3  -9  -7    4.47    0.25
  -2   9   7    2.75    0.24
   2  -9  -7    2.92    0.20
  -1   9   7    6.03    0.36
   1  -9  -7    5.58    0.29
   0  -9   7    2.66    0.13
   0   9   7    2.98    0.24
   0  -9  -7    2.37    0.18
  -1  -9   7    5.51    0.23
   1   9   7    5.96    0.36
  -1  -9  -7    5.58    0.28
  -2  -9   7    3.33    0.17
   2   9   7    2.99    0.26
  -2  -9  -7    2.67    0.19
   2   9  -7    3.09    0.19
  -3  -9   7    4.64    0.22
   3   9   7    4.90    0.33
  -3  -9  -7    4.90    0.25
   3   9  -7    4.34    0.24
   4   9   7    3.85    0.31
  -4  -9   7    4.31    0.21
  -4  -9  -7    3.99    0.22
   4   9  -7    4.15    0.23
   5   9   7    2.30    0.24
  -5  -9   7    1.91    0.15
  -5  -9  -7    2.15    0.16
   5   9  -7    2.01    0.17
  -6  -9   7    1.03    0.12
   6   9   7    1.05    0.18
  -6  -9  -7    0.79    0.11
   6   9  -7    0.86    0.12
  -7  -9   7    1.04    0.12
   7   9   7    1.38    0.20
  -7  -9  -7    1.21    0.12
   7   9  -7    1.33    0.14
  -8  -9   7    2.11    0.17
   8   9   7    2.11    0.23
  -8  -9  -7    1.86    0.16
   8   9  -7    2.03    0.17
  -9  -9   7    0.93    0.13
   9   9   7    0.71    0.18
   9   9  -7    0.87    0.12
  -9  -9  -7    0.68    0.11
 -10  -9   7    1.35    0.15
  10   9   7    1.30    0.20
  10   9  -7    1.14    0.14
 -10  -9  -7    1.38    0.15
  11   9   7    0.30    0.15
 -11  -9   7    0.22    0.11
 -11  -9  -7    0.23    0.10
  11   9  -7    0.38    0.10
 -12  -9   7    0.01    0.10
  12   9  -7    0.09    0.09
 -13  -9   7   -0.10    0.10
  13   9  -7    0.08    0.09
  14   9  -7   -0.01    0.09
 -12   9   8    0.21    0.11
  12  -9  -8    0.41    0.15
 -11   9   8   -0.09    0.09
  11  -9  -8    0.00    0.11
 -10   9   8    0.17    0.10
  10  -9  -8   -0.09    0.11
  -9   9   8    0.00    0.08
   9  -9  -8    0.15    0.12
  -8   9   8    0.17    0.08
  -8   9   8    0.34    0.14
   8  -9  -8    0.10    0.11
  -7   9   8    0.09    0.12
  -7   9   8    0.14    0.08
   7  -9  -8    0.14    0.10
  -6   9   8    0.99    0.11
  -6   9   8    1.04    0.17
   6  -9  -8    0.98    0.14
  -5   9   8   -0.08    0.06
  -5   9   8    0.01    0.11
   5  -9  -8    0.14    0.10
  -4   9   8   -0.05    0.12
  -4   9   8   -0.05    0.05
   4  -9  -8    0.00    0.08
  -3   9   8    0.21    0.13
   3  -9  -8    0.10    0.09
  -2   9   8    4.65    0.33
   2  -9  -8    4.46    0.26
  -1   9   8   10.03    0.52
   1  -9  -8    9.55    0.43
   0   9   8    0.21    0.14
   0  -9  -8   -0.15    0.07
  -1  -9   8    9.28    0.34
   1   9   8    8.94    0.50
  -1  -9  -8    9.26    0.41
   2   9   8    4.14    0.32
  -2  -9   8    4.11    0.19
  -2  -9  -8    4.23    0.23
   3   9   8   -0.01    0.12
  -3  -9   8    0.20    0.07
  -3  -9  -8    0.19    0.07
  -4  -9   8   -0.07    0.06
   4   9   8   -0.32    0.10
   4   9  -8   -0.07    0.08
  -4  -9  -8    0.05    0.07
  -5  -9   8   -0.01    0.08
   5   9   8    0.10    0.15
   5   9  -8   -0.01    0.09
   6   9   8    0.68    0.18
  -6  -9   8    1.17    0.13
   6   9  -8    0.93    0.13
  -7  -9   8    0.07    0.09
   7   9   8    0.08    0.15
   7   9  -8    0.06    0.10
  -8  -9   8    0.02    0.09
   8   9   8    0.07    0.16
   8   9  -8    0.04    0.10
  -9  -9   8    0.18    0.10
   9   9   8    0.03    0.15
   9   9  -8    0.04    0.10
 -10  -9   8   -0.04    0.10
  10   9   8    0.16    0.16
  10   9  -8    0.17    0.11
 -11  -9   8    0.07    0.10
  11   9   8   -0.23    0.14
  11   9  -8   -0.06    0.10
 -12  -9   8    0.29    0.12
  12   9  -8    0.12    0.11
 -11   9   9    0.34    0.12
 -10   9   9    0.15    0.10
  10  -9  -9   -0.10    0.11
  -9   9   9    0.48    0.11
   9  -9  -9    0.61    0.15
  -8   9   9    0.12    0.09
  -7   9   9    0.09    0.14
  -7   9   9    0.12    0.08
  -6   9   9    0.57    0.16
  -6   9   9    0.83    0.10
  -5   9   9    0.35    0.07
  -5   9   9    0.35    0.15
  -4   9   9    0.64    0.16
  -3   9   9    1.49    0.21
  -2   9   9    0.35    0.15
  -1   9   9    0.04    0.13
   0   9   9    0.17    0.15
  -1  -9   9    0.21    0.04
   1   9   9    0.13    0.15
  -2  -9   9    0.17    0.06
   2   9   9    0.20    0.16
   3   9   9    1.39    0.22
  -3  -9   9    1.41    0.11
   4   9   9    0.91    0.19
  -4  -9   9    0.64    0.10
  -5  -9   9    0.32    0.09
   5   9   9    0.21    0.16
   5   9  -9    0.19    0.10
  -6  -9   9    0.57    0.11
   6   9   9    0.23    0.16
   6   9  -9    0.68    0.13
  -7  -9   9    0.20    0.09
   7   9   9    0.22    0.17
   7   9  -9    0.06    0.11
   8   9   9   -0.08    0.15
  -8  -9   9    0.06    0.10
   8   9  -9    0.17    0.12
   9   9   9    0.56    0.18
  -9  -9   9    0.64    0.13
   9   9  -9    0.34    0.12
 -10  -9   9   -0.09    0.11
  10   9   9   -0.10    0.16
  10   9  -9   -0.11    0.10
 -11  -9   9    0.37    0.13
  11   9   9    0.05    0.17
  11   9  -9    0.22    0.13
  -9   9  10   -0.08    0.09
  -8   9  10    0.09    0.09
  -7   9  10    0.26    0.08
  -7   9  10    0.44    0.16
  -6   9  10    0.27    0.15
  -6   9  10    0.12    0.06
  -5   9  10    0.98    0.20
  -4   9  10    0.09    0.15
  -3   9  10    0.21    0.16
  -2   9  10    0.00    0.14
  -1   9  10    0.19    0.16
   0   9  10    0.01    0.15
   1   9  10    0.24    0.17
   2   9  10    0.09    0.16
   3   9  10    0.10    0.16
  -3  -9  10    0.28    0.07
   4   9  10    0.17    0.17
  -4  -9  10    0.22    0.08
  -5  -9  10    0.95    0.12
   5   9  10    1.09    0.22
   6   9  10    0.00    0.16
  -6  -9  10    0.15    0.09
  -7  -9  10    0.02    0.10
   7   9  10    0.48    0.19
   7   9 -10    0.07    0.11
  -8  -9  10    0.20    0.11
   8   9  10    0.13    0.19
   8   9 -10    0.12    0.12
   9   9  10    0.06    0.17
  -9  -9  10   -0.19    0.09
   9   9 -10    0.02    0.12
  -6   9  11    0.00    0.15
  -5   9  11    0.19    0.16
  -4   9  11    0.06    0.16
  -3   9  11    0.29    0.17
  -2   9  11    0.75    0.20
  -1   9  11    1.05    0.22
   0   9  11    0.93    0.21
   1   9  11    1.08    0.23
   2   9  11    0.65    0.21
   3   9  11    0.92    0.23
  -4  -9  11    0.14    0.06
   4   9  11    0.25    0.19
   5   9  11    0.37    0.20
  -5  -9  11    0.04    0.08
   6   9  11    0.31    0.20
  -6  -9  11    0.17    0.09
  16 -10   0   -0.10    0.12
  15 -10   0    0.10    0.13
  14 -10   0    0.40    0.14
  13 -10   0    0.16    0.13
  12 -10   0    0.69    0.15
  11 -10   0    0.09    0.10
  10 -10   0    2.26    0.19
   9 -10   0    1.52    0.15
  -8  10   0    2.45    0.14
   8 -10   0    2.56    0.18
  -7  10   0    6.32    0.25
   7 -10   0    6.53    0.31
   6 -10   0    0.28    0.08
  -6  10   0    0.56    0.06
   6 -10   0    0.48    0.06
   5 -10   0    0.06    0.05
  -5  10   0    0.20    0.05
   5 -10   0    0.11    0.04
   4 -10   0    0.05    0.04
  -4  10   0   -0.05    0.03
   4 -10   0   -0.01    0.03
  -3  10   0    4.87    0.19
   3 -10   0    4.86    0.22
   3 -10   0    4.77    0.19
   2 -10   0    0.28    0.04
  -2  10   0    0.30    0.04
   2 -10   0    0.27    0.04
  -1  10   0   13.47    0.46
   1 -10   0   13.66    0.51
   1 -10   0   13.90    0.47
   0 -10   0   21.00    0.68
   0  10   0   19.92    0.67
   0 -10   0   20.34    0.73
  -1 -10   0   13.65    0.51
  -1 -10   0   14.05    0.47
   1  10   0   13.76    0.46
  -2 -10   0    0.30    0.04
  -2 -10   0    0.25    0.04
   2  10   0    0.22    0.05
   2  10   0    0.37    0.05
   2  10   0    0.31    0.03
  -3 -10   0    4.55    0.20
  -3 -10   0    4.67    0.18
   3  10   0    4.81    0.21
   3  10   0    4.74    0.16
   3  10   0    4.50    0.21
   3  10   0    4.61    0.17
   4  10   0    0.04    0.05
  -4 -10   0    0.02    0.04
   4  10   0    0.00    0.04
   5  10   0    0.14    0.04
   5  10   0    0.16    0.07
   6  10   0    0.49    0.09
   6  10   0    0.62    0.07
   7  10   0    6.62    0.32
   7  10   0    6.72    0.28
   8  10   0    2.44    0.18
   9  10   0    1.90    0.17
  10  10   0    2.57    0.20
  11  10   0    0.05    0.09
  12  10   0    0.70    0.15
  13  10   0    0.19    0.11
  14  10   0    0.33    0.14
  15  10   0   -0.17    0.11
  16  10   0    0.08    0.13
  17 -10   1    0.07    0.15
  16 -10   1   -0.02    0.13
  16 -10  -1   -0.19    0.12
  15 -10   1    0.18    0.14
  15 -10  -1    0.34    0.15
  14 -10   1    0.43    0.14
  14 -10  -1    0.81    0.17
  13 -10   1    1.01    0.17
  13 -10  -1    0.98    0.17
  12 -10   1    2.11    0.20
  12 -10  -1    1.98    0.10
  12 -10  -1    2.10    0.20
  11 -10   1    2.42    0.21
  11 -10  -1    2.98    0.23
 -10  10   1    2.50    0.17
  10 -10   1    2.52    0.20
  10 -10  -1    2.35    0.20
  -9  10   1    2.19    0.14
   9 -10   1    2.10    0.18
  -9  10   1    2.44    0.16
   9 -10  -1    1.98    0.17
  -8  10   1    2.80    0.15
   8 -10   1    2.65    0.11
   8 -10   1    2.49    0.18
  -8  10   1    2.63    0.17
   8 -10  -1    2.56    0.19
  -7  10   1    7.58    0.29
   7 -10   1    7.54    0.27
  -7  10   1    7.72    0.33
   7 -10   1    7.29    0.34
   7 -10  -1    7.61    0.35
  -7  10  -1    7.23    0.28
   7 -10  -1    7.73    0.30
   6 -10   1   11.63    0.47
   6 -10   1   11.19    0.40
   6 -10   1   11.88    0.39
  -6  10   1   11.25    0.41
  -6  10   1   11.36    0.47
  -6  10  -1   11.39    0.41
   6 -10  -1   11.73    0.42
   6 -10  -1   11.70    0.48
  -5  10   1   23.57    0.90
   5 -10   1   23.42    0.79
   5 -10   1   24.08    0.88
  -5  10   1   23.79    0.80
   5 -10  -1   24.75    0.89
  -5  10  -1   23.76    0.79
   5 -10  -1   23.66    0.81
  -4  10   1   27.31    0.90
   4 -10   1   26.62    0.90
   4 -10   1   27.64    0.99
  -4  10   1   27.38    1.02
  -4  10  -1   26.93    0.90
   4 -10  -1   27.84    1.00
   4 -10  -1   27.30    0.91
   3 -10   1    8.22    0.33
   3 -10   1    8.12    0.30
  -3  10   1    8.72    0.35
  -3  10   1    8.31    0.30
   3 -10  -1    8.18    0.34
   3 -10  -1    8.06    0.31
  -3  10  -1    8.38    0.30
   2 -10   1   14.96    0.55
  -2  10   1   14.91    0.58
   2 -10   1   15.30    0.51
  -2  10   1   14.54    0.51
  -2  10  -1   14.94    0.51
   2 -10  -1   15.36    0.52
   2 -10  -1   15.26    0.56
  -1  10   1    9.49    0.34
   1 -10   1   10.45    0.35
  -1  10   1    9.88    0.40
   1 -10   1    9.96    0.37
   1 -10  -1    9.94    0.39
   1 -10  -1   10.08    0.35
  -1  10  -1    9.70    0.34
   0  10   1    0.84    0.07
   0 -10   1    0.84    0.06
   0  10   1    0.83    0.05
   0 -10   1    0.71    0.06
   0 -10  -1    0.90    0.06
   0  10  -1    0.86    0.06
   0 -10  -1    0.84    0.07
   1  10   1    9.94    0.40
   1  10   1    9.88    0.33
  -1 -10   1    9.94    0.37
  -1 -10   1    9.79    0.35
   1  10   1    9.96    0.33
  -1 -10  -1    9.95    0.38
   1  10  -1    9.76    0.34
  -1 -10  -1    9.66    0.34
  -2 -10   1   15.25    0.52
   2  10   1   15.69    0.49
   2  10   1   15.50    0.59
  -2 -10   1   14.71    0.56
  -2 -10  -1   15.17    0.57
   2  10  -1   14.88    0.51
   2  10  -1   15.07    0.56
  -3 -10   1    8.26    0.33
   3  10   1    8.82    0.35
  -3 -10   1    8.76    0.31
   3  10   1    8.47    0.35
  -3 -10  -1    8.12    0.34
   3  10  -1    8.51    0.34
   3  10  -1    8.63    0.30
   4  10   1   28.31    1.04
  -4 -10   1   28.18    0.94
   4  10   1   29.31    1.07
   4  10  -1   28.07    1.03
  -4 -10  -1   28.41    1.03
   4  10  -1   28.61    0.93
   5  10   1   25.97    0.95
   5  10   1   24.71    0.93
  -5 -10   1   24.44    0.83
   5  10  -1   24.78    0.82
   5  10  -1   25.72    0.82
   5  10  -1   25.04    0.93
  -5 -10  -1   24.43    0.92
   5  10  -1   25.57    0.93
   6  10   1   11.95    0.49
  -6 -10   1   11.71    0.42
   6  10   1   11.76    0.48
   6  10  -1   12.32    0.45
   6  10  -1   11.85    0.39
   6  10  -1   11.87    0.49
   6  10  -1   11.62    0.39
   7  10   1    7.75    0.33
   7  10   1    7.41    0.36
  -7 -10   1    7.75    0.30
   7  10  -1    7.99    0.36
   7  10  -1    8.00    0.31
   8  10   1    2.32    0.15
   8  10   1    2.14    0.17
   8  10  -1    2.74    0.19
   9  10   1    2.29    0.18
   9  10  -1    2.51    0.19
  10  10   1    2.22    0.20
  10  10  -1    2.26    0.19
  11  10   1    2.47    0.22
  11  10  -1    2.81    0.23
  12  10   1    1.24    0.18
  12  10  -1    1.77    0.19
  13  10   1    1.25    0.18
  13  10  -1    1.00    0.17
  14  10   1    0.94    0.17
  14  10  -1    0.49    0.14
  15  10   1    0.21    0.15
  15  10  -1    0.27    0.14
  16  10   1    0.04    0.14
  16  10  -1   -0.10    0.12
  17 -10   2    0.83    0.20
  16 -10   2    0.24    0.15
  16 -10  -2    0.17    0.16
  15 -10   2    0.67    0.16
  15 -10  -2    0.45    0.16
  14 -10   2    0.11    0.12
  14 -10  -2    0.17    0.14
  13 -10   2    1.89    0.20
  13 -10  -2    1.81    0.12
  13 -10  -2    1.53    0.21
  12 -10   2    0.02    0.10
  12 -10  -2    0.04    0.11
  11 -10   2    0.87    0.14
  11 -10  -2    0.65    0.14
 -10  10   2    2.25    0.16
  10 -10   2    2.37    0.20
 -10  10   2    2.60    0.15
  10 -10  -2    2.52    0.21
   9 -10   2    1.62    0.15
  -9  10   2    1.48    0.12
  -9  10   2    1.41    0.13
   9 -10  -2    1.41    0.15
  -8  10   2    0.34    0.06
  -8  10   2    0.40    0.08
   8 -10   2    0.29    0.08
   8 -10  -2    0.20    0.08
   7 -10   2    4.86    0.24
  -7  10   2    4.74    0.21
  -7  10   2    4.93    0.24
  -7  10  -2    4.83    0.19
   7 -10  -2    4.89    0.22
   7 -10  -2    4.44    0.26
  -6  10   2   10.15    0.37
   6 -10   2   10.21    0.41
   6 -10   2   10.02    0.33
  -6  10   2    9.72    0.42
   6 -10  -2   10.29    0.44
  -6  10  -2    9.94    0.35
   6 -10  -2    9.52    0.38
   5 -10   2    3.71    0.15
   5 -10   2    3.64    0.19
   5 -10   2    3.75    0.15
  -5  10   2    3.66    0.17
  -5  10   2    4.02    0.20
  -5  10  -2    3.82    0.16
   5 -10  -2    3.59    0.20
   5 -10  -2    3.76    0.18
   4 -10   2   13.17    0.50
   4 -10   2   13.15    0.45
   4 -10   2   13.48    0.45
  -4  10   2   12.76    0.46
  -4  10   2   13.47    0.53
  -4  10  -2   13.20    0.45
   4 -10  -2   12.90    0.47
   4 -10  -2   13.26    0.52
   3 -10   2   11.48    0.40
  -3  10   2   11.19    0.40
   3 -10   2   11.67    0.44
  -3  10   2   11.50    0.47
   3 -10  -2   11.85    0.42
  -3  10  -2   11.53    0.40
   3 -10  -2   11.81    0.46
  -2  10   2   20.59    0.68
  -2  10   2   20.66    0.78
   2 -10   2   20.51    0.73
   2 -10   2   20.03    0.68
   2 -10  -2   20.98    0.69
  -2  10  -2   20.59    0.68
   2 -10  -2   19.32    0.75
  -1  10   2   30.50    1.15
   1 -10   2   30.83    1.01
  -1  10   2   30.80    1.00
   1 -10   2   30.86    1.08
   1 -10  -2   30.61    1.01
  -1  10  -2   30.38    1.01
   1 -10  -2   31.36    1.10
   0  10   2   25.41    0.83
   0  10   2   25.57    0.97
   0 -10   2   26.07    0.85
   0 -10   2   25.51    0.90
   0  10   2   25.76    0.83
   0  10  -2   25.31    0.84
   0 -10  -2   25.77    0.92
   0 -10  -2   25.20    0.84
   1  10   2   30.95    1.16
  -1 -10   2   30.87    1.02
  -1 -10   2   32.05    1.09
  -1 -10  -2   30.55    1.11
   1  10  -2   30.64    1.02
   2  10   2   20.54    0.79
  -2 -10   2   20.51    0.74
  -2 -10   2   20.96    0.69
   2  10  -2   20.54    0.69
  -2 -10  -2   20.56    0.76
   2  10  -2   20.51    0.74
   3  10   2   12.39    0.49
  -3 -10   2   11.61    0.45
  -3 -10   2   12.14    0.42
  -3 -10  -2   11.86    0.46
   3  10  -2   11.92    0.46
   3  10  -2   11.63    0.41
   4  10   2   13.41    0.54
   4  10   2   14.30    0.56
  -4 -10   2   14.08    0.48
   4  10  -2   13.35    0.47
   4  10  -2   14.16    0.53
  -4 -10  -2   13.34    0.53
   5  10   2    3.33    0.20
  -5 -10   2    3.63    0.17
   5  10   2    3.73    0.21
   5  10  -2    3.54    0.20
   5  10  -2    3.77    0.15
  -5 -10  -2    3.64    0.19
  -6 -10   2    9.97    0.37
   6  10   2    9.89    0.43
   6  10   2    9.98    0.43
   6  10  -2    9.89    0.42
  -6 -10  -2   10.06    0.42
   6  10  -2   10.21    0.35
   7  10   2    4.96    0.25
  -7 -10   2    5.09    0.22
   7  10   2    4.72    0.26
   7  10  -2    5.15    0.26
   7  10  -2    5.04    0.20
   7  10  -2    5.05    0.19
  -7 -10  -2    4.65    0.24
  -8 -10   2    0.23    0.06
   8  10   2    0.35    0.08
   8  10   2    0.30    0.09
   8  10  -2    0.35    0.05
   8  10  -2    0.27    0.08
   9  10   2    1.54    0.16
   9  10   2    1.51    0.14
   9  10  -2    1.53    0.15
   9  10  -2    1.55    0.08
  10  10   2    2.49    0.20
  10  10  -2    2.22    0.20
  11  10   2    0.43    0.12
  11  10  -2    0.55    0.13
  12  10   2    0.08    0.11
  12  10  -2    0.02    0.10
  13  10   2    1.75    0.20
  13  10  -2    1.60    0.20
  14  10   2    0.37    0.14
  14  10  -2    0.35    0.14
  15  10   2    0.37    0.16
  15  10  -2    0.95    0.17
  16  10   2    0.32    0.17
  16  10  -2    0.31    0.15
  16 -10   3    0.14    0.15
  16 -10  -3    0.22    0.16
  15 -10   3    0.26    0.14
  15 -10  -3    0.25    0.06
  15 -10  -3    0.49    0.17
  14 -10   3   -0.11    0.11
  14 -10  -3    0.11    0.13
  14 -10  -3    0.17    0.07
  13 -10   3    0.05    0.11
  13 -10  -3    0.01    0.07
  13 -10  -3    0.00    0.11
  12 -10   3    0.43    0.12
  12 -10  -3    0.64    0.15
 -11  10   3    0.12    0.07
  11 -10   3    0.07    0.09
  11 -10  -3    0.09    0.11
  10 -10   3    2.88    0.21
 -10  10   3    2.54    0.18
 -10  10   3    3.00    0.17
  10 -10  -3    2.85    0.22
   9 -10   3    0.82    0.12
  -9  10   3    0.83    0.09
  -9  10   3    0.86    0.10
   9 -10  -3    0.81    0.13
  -8  10   3    1.71    0.13
   8 -10   3    1.79    0.15
  -8  10   3    1.69    0.14
   8 -10  -3    1.70    0.16
   7 -10   3    2.76    0.17
  -7  10   3    2.37    0.17
  -7  10   3    2.52    0.15
   7 -10  -3    2.83    0.19
   7 -10  -3    2.50    0.16
   6 -10   3    0.25    0.06
  -6  10   3    0.16    0.05
  -6  10   3    0.22    0.07
   6 -10  -3    0.20    0.06
   6 -10  -3    0.20    0.08
   5 -10   3    5.39    0.24
  -5  10   3    5.23    0.26
  -5  10   3    5.22    0.22
  -5  10  -3    5.17    0.21
   5 -10  -3    5.08    0.23
   5 -10  -3    5.01    0.26
   4 -10   3    0.42    0.04
   4 -10   3    0.40    0.06
  -4  10   3    0.42    0.08
  -4  10   3    0.36    0.05
  -4  10  -3    0.36    0.05
   4 -10  -3    0.36    0.06
   4 -10  -3    0.19    0.07
  -3  10   3   17.43    0.69
   3 -10   3   17.00    0.58
  -3  10   3   17.41    0.59
   3 -10   3   17.77    0.63
  -3  10  -3   17.97    0.59
   3 -10  -3   17.46    0.67
   3 -10  -3   17.02    0.61
  -2  10   3   25.21    0.97
  -2  10   3   24.84    0.83
   2 -10   3   24.81    0.83
   2 -10   3   24.89    0.88
  -2  10  -3   25.38    0.83
   2 -10  -3   24.64    0.84
   2 -10  -3   25.77    0.92
  -1  10   3    7.88    0.28
   1 -10   3    7.99    0.30
   1 -10   3    8.20    0.29
  -1  10   3    7.73    0.35
  -1  10   3    8.02    0.28
   1 -10  -3    7.77    0.29
   1 -10  -3    7.63    0.33
  -1  10  -3    8.07    0.29
   0 -10   3    0.54    0.04
   0  10   3    0.41    0.03
   0  10   3    0.41    0.03
   0  10   3    0.52    0.07
   0 -10   3    0.49    0.05
   0 -10  -3    0.40    0.05
   0 -10  -3    0.52    0.06
   0  10  -3    0.50    0.05
   1  10   3    7.68    0.35
  -1 -10   3    7.55    0.29
  -1 -10   3    8.05    0.29
   1  10  -3    8.01    0.29
  -1 -10  -3    7.61    0.32
   2  10   3   24.57    0.96
  -2 -10   3   24.87    0.88
  -2 -10   3   24.11    0.83
  -2 -10  -3   24.99    0.90
   2  10  -3   24.78    0.83
   2  10  -3   24.84    0.88
  -3 -10   3   17.55    0.60
   3  10   3   17.11    0.70
  -3 -10  -3   17.32    0.65
   3  10  -3   17.31    0.59
   3  10  -3   17.34    0.64
   4  10   3    0.26    0.07
   4  10   3    0.19    0.08
  -4 -10   3    0.30    0.06
   4  10  -3    0.43    0.06
   4  10  -3    0.38    0.06
  -4 -10  -3    0.29    0.06
   5  10   3    5.32    0.27
   5  10   3    4.98    0.25
  -5 -10   3    5.23    0.22
  -5 -10  -3    5.26    0.25
   5  10  -3    5.34    0.25
   5  10  -3    5.28    0.22
   6  10   3    0.09    0.07
   6  10   3    0.14    0.08
  -6 -10   3    0.20    0.06
   6  10  -3    0.16    0.05
  -6 -10  -3    0.21    0.06
   6  10  -3    0.15    0.07
  -7 -10   3    2.69    0.15
   7  10   3    2.31    0.18
   7  10   3    2.56    0.19
   7  10  -3    2.34    0.13
   7  10  -3    2.74    0.18
  -7 -10  -3    2.55    0.17
   8  10   3    1.64    0.15
  -8 -10   3    1.69    0.13
   8  10   3    1.71    0.16
   8  10  -3    1.79    0.16
  -8 -10  -3    1.72    0.14
   8  10  -3    1.66    0.11
   9  10   3    0.84    0.12
   9  10   3    0.80    0.12
  -9 -10  -3    0.74    0.11
   9  10  -3    0.80    0.12
   9  10  -3    0.73    0.07
  10  10   3    2.52    0.21
  10  10  -3    2.75    0.22
  10  10  -3    2.99    0.14
  11  10   3    0.11    0.09
  11  10  -3    0.00    0.09
  11  10  -3    0.03    0.04
  12  10   3    0.51    0.14
  12  10  -3    0.51    0.13
  13  10   3   -0.06    0.11
  13  10  -3    0.16    0.12
  14  10   3    0.09    0.14
  14  10  -3    0.23    0.13
  15  10   3    0.38    0.16
  15  10  -3    0.28    0.15
  16  10   3   -0.04    0.14
  16  10  -3   -0.10    0.12
  16 -10  -4   -0.08    0.06
  15 -10  -4    0.29    0.09
  15 -10  -4   -0.03    0.12
  14 -10  -4    0.20    0.09
  14 -10  -4    0.23    0.15
  13 -10   4    0.11    0.12
  13 -10  -4   -0.04    0.11
  12 -10   4    0.00    0.10
 -12  10   4    0.03    0.08
  12 -10  -4    0.05    0.12
  11 -10   4    1.14    0.15
 -11  10   4    1.45    0.13
  11 -10  -4    1.06    0.16
  10 -10   4    0.99    0.13
 -10  10   4    1.03    0.11
  10 -10  -4    0.87    0.15
  -9  10   4    0.15    0.09
  -9  10   4    0.26    0.07
   9 -10   4    0.32    0.09
   9 -10  -4    0.27    0.10
   8 -10   4    0.55    0.09
  -8  10   4    0.42    0.09
  -8  10   4    0.47    0.08
   8 -10  -4    0.59    0.12
   7 -10   4    0.41    0.08
  -7  10   4    0.32    0.07
  -7  10   4    0.23    0.08
   7 -10  -4    0.19    0.09
   7 -10  -4    0.27    0.08
   6 -10   4    2.92    0.16
  -6  10   4    2.81    0.16
  -6  10   4    2.93    0.19
   6 -10  -4    2.61    0.17
   6 -10  -4    2.96    0.20
   5 -10   4    2.40    0.13
  -5  10   4    2.23    0.16
  -5  10   4    2.09    0.13
   5 -10  -4    2.05    0.14
   5 -10  -4    2.35    0.17
   4 -10   4   19.79    0.68
  -4  10   4   18.34    0.76
  -4  10   4   18.37    0.65
   4 -10  -4   18.17    0.73
   4 -10  -4   18.24    0.67
  -4  10  -4   20.13    0.64
   3 -10   4    3.26    0.14
  -3  10   4    3.45    0.16
  -3  10   4    3.27    0.21
   3 -10   4    3.32    0.15
  -3  10  -4    3.56    0.16
   3 -10  -4    3.37    0.17
   3 -10  -4    3.44    0.19
  -2  10   4    5.38    0.21
   2 -10   4    5.34    0.21
   2 -10   4    5.54    0.20
   2 -10   4    5.43    0.21
  -2  10   4    5.20    0.28
   2 -10  -4    5.43    0.23
  -2  10  -4    5.81    0.22
  -2  10  -4    5.80    0.20
   2 -10  -4    5.17    0.25
   1 -10   4   17.31    0.60
  -1  10   4   17.08    0.71
  -1  10   4   17.75    0.58
  -1  10   4   17.83    0.58
   1 -10  -4   17.66    0.61
  -1  10  -4   18.16    0.61
   1 -10  -4   17.62    0.67
   0 -10   4    0.14    0.04
   0  10   4    0.14    0.07
   0 -10   4    0.11    0.03
   0 -10   4    0.08    0.02
   0  10  -4    0.08    0.05
   0 -10  -4    0.09    0.05
   1  10   4   17.35    0.71
  -1 -10   4   16.98    0.60
  -1 -10   4   17.83    0.62
   1  10  -4   17.59    0.61
  -1 -10  -4   17.76    0.66
  -2 -10   4    5.54    0.22
   2  10   4    5.46    0.29
  -2 -10   4    5.44    0.23
   2  10  -4    5.56    0.23
  -2 -10  -4    5.85    0.26
   2  10  -4    5.52    0.23
   3  10   4    3.07    0.21
  -3 -10   4    2.95    0.16
   3  10  -4    3.15    0.16
  -3 -10  -4    3.06    0.17
   3  10  -4    3.22    0.16
  -4 -10   4   19.08    0.66
   4  10   4   19.48    0.78
   4  10  -4   18.98    0.71
   4  10  -4   19.46    0.67
  -4 -10  -4   18.71    0.72
   5  10   4    2.48    0.19
  -5 -10   4    2.33    0.15
   5  10  -4    2.45    0.14
   5  10  -4    2.35    0.15
  -5 -10  -4    2.62    0.16
   6  10   4    2.73    0.21
  -6 -10   4    3.05    0.17
   6  10   4    2.78    0.18
  -6 -10  -4    3.14    0.18
   6  10  -4    2.91    0.16
   6  10  -4    2.94    0.18
  -7 -10   4    0.23    0.07
   7  10   4    0.30    0.09
   7  10   4    0.26    0.10
   7  10  -4    0.50    0.09
  -7 -10  -4    0.50    0.08
   7  10  -4    0.31    0.06
   8  10   4    0.35    0.12
   8  10   4    0.47    0.10
  -8 -10   4    0.32    0.08
   8  10  -4    0.47    0.10
  -8 -10  -4    0.42    0.09
   8  10  -4    0.40    0.07
   9  10   4    0.26    0.10
  -9 -10   4    0.21    0.08
   9  10   4    0.04    0.10
   9  10  -4    0.14    0.09
  -9 -10  -4    0.20    0.08
   9  10  -4    0.07    0.06
  10  10   4    0.87    0.14
  10  10   4    0.90    0.13
  10  10  -4    0.83    0.09
 -10 -10  -4    0.83    0.11
  10  10  -4    0.91    0.14
  11  10   4    0.99    0.15
  11  10  -4    1.04    0.09
  11  10  -4    1.28    0.16
 -11 -10  -4    1.14    0.14
  12  10   4    0.02    0.11
  12  10  -4   -0.01    0.05
 -12 -10  -4    0.06    0.09
  12  10  -4    0.02    0.10
  13  10   4    0.23    0.12
  13  10  -4    0.10    0.04
  13  10  -4    0.25    0.13
 -13 -10  -4   -0.01    0.08
  14  10   4    0.29    0.14
  14  10  -4    0.28    0.14
 -14 -10  -4    0.09    0.10
  15  10   4   -0.09    0.13
 -15 -10  -4    0.04    0.10
  15  10  -4    0.12    0.14
  16  10   4   -0.04    0.14
  16  10  -4    0.18    0.16
 -16 -10  -4    0.09    0.11
  15 -10  -5   -0.14    0.09
  15 -10  -5   -0.19    0.13
  14 -10  -5   -0.06    0.12
  14 -10  -5   -0.02    0.09
 -13  10   5    0.22    0.10
  13 -10  -5    0.23    0.14
 -12  10   5    3.13    0.21
  12 -10  -5    2.94    0.27
 -11  10   5    1.84    0.16
  11 -10  -5    1.76    0.21
 -10  10   5    1.87    0.16
  10 -10  -5    2.04    0.21
  -9  10   5    0.58    0.10
  -9  10   5    0.73    0.12
   9 -10  -5    0.67    0.13
  -8  10   5    3.28    0.23
  -8  10   5    3.16    0.19
   8 -10  -5    3.13    0.23
  -7  10   5    0.70    0.12
  -7  10   5    0.81    0.10
   7 -10  -5    0.84    0.11
   7 -10  -5    0.60    0.12
  -6  10   5    0.44    0.07
  -6  10   5    0.41    0.10
   6 -10  -5    0.36    0.08
   6 -10  -5    0.08    0.08
  -5  10   5    6.99    0.28
  -5  10   5    6.55    0.34
   5 -10  -5    6.62    0.33
   5 -10  -5    6.69    0.30
  -4  10   5    2.92    0.21
  -4  10   5    2.70    0.14
   4 -10  -5    3.08    0.17
   4 -10  -5    2.86    0.18
  -3  10   5    1.33    0.09
  -3  10   5    1.26    0.14
   3 -10  -5    1.42    0.13
   3 -10  -5    1.25    0.11
   2 -10   5    6.09    0.23
  -2  10   5    5.94    0.33
  -2  10   5    6.09    0.23
  -2  10   5    6.32    0.23
   2 -10  -5    6.15    0.29
  -2  10  -5    6.57    0.26
   2 -10  -5    6.36    0.27
   1 -10   5    0.13    0.04
  -1  10   5    0.19    0.08
  -1  10   5    0.10    0.02
   1 -10  -5    0.10    0.06
  -1  10  -5    0.13    0.05
   1 -10  -5    0.14    0.05
   0 -10   5   -0.04    0.03
   0  10   5    0.03    0.08
   0 -10  -5   -0.05    0.04
   0  10  -5    0.05    0.05
   1  10   5    0.04    0.08
  -1 -10   5    0.13    0.03
  -1 -10   5    0.13    0.05
   1  10  -5    0.09    0.05
  -1 -10  -5    0.13    0.05
  -2 -10   5    6.18    0.26
   2  10   5    6.29    0.34
  -2 -10   5    6.35    0.24
   2  10  -5    6.33    0.27
  -2 -10  -5    6.53    0.29
   2  10  -5    6.41    0.25
  -3 -10   5    1.45    0.10
   3  10   5    1.39    0.15
  -3 -10  -5    1.28    0.11
   3  10  -5    1.33    0.10
   3  10  -5    1.29    0.11
   4  10   5    3.09    0.23
  -4 -10   5    2.93    0.16
   4  10  -5    3.09    0.17
  -4 -10  -5    3.17    0.18
   4  10  -5    3.13    0.17
   5  10   5    6.63    0.36
  -5 -10   5    6.92    0.29
   5  10  -5    6.81    0.30
  -5 -10  -5    6.59    0.31
   5  10  -5    6.64    0.29
   6  10   5    0.13    0.11
  -6 -10   5    0.31    0.08
  -6 -10  -5    0.36    0.08
   6  10  -5    0.21    0.07
   6  10  -5    0.25    0.08
   7  10   5    0.58    0.10
  -7 -10   5    0.56    0.09
   7  10   5    0.47    0.14
   7  10  -5    0.54    0.09
   7  10  -5    0.72    0.11
  -7 -10  -5    0.72    0.10
  -8 -10   5    3.27    0.19
   8  10   5    3.01    0.21
   8  10   5    2.90    0.26
   8  10  -5    3.14    0.18
  -8 -10  -5    3.00    0.20
   8  10  -5    3.31    0.21
   9  10   5    0.56    0.14
   9  10   5    0.70    0.13
  -9 -10   5    0.50    0.10
  -9 -10  -5    0.60    0.11
   9  10  -5    0.65    0.09
   9  10  -5    0.81    0.12
  10  10   5    1.73    0.19
  10  10   5    1.92    0.18
 -10 -10   5    1.78    0.16
  10  10  -5    1.92    0.18
  10  10  -5    1.96    0.14
 -10 -10  -5    1.99    0.17
  11  10   5    1.88    0.19
 -11 -10  -5    1.98    0.18
  11  10  -5    2.19    0.15
  11  10  -5    1.84    0.19
  12  10   5    2.71    0.24
  12  10  -5    2.72    0.16
  12  10  -5    3.09    0.25
 -12 -10  -5    2.83    0.22
  13  10   5    0.29    0.14
 -13 -10  -5    0.20    0.11
  13  10  -5    0.29    0.13
  13  10  -5    0.13    0.07
  14  10   5   -0.11    0.12
 -14 -10  -5    0.10    0.10
  14  10  -5    0.12    0.13
  14  10  -5   -0.08    0.05
  15  10   5    0.08    0.15
 -15 -10  -5    0.04    0.10
  15  10  -5    0.16    0.13
 -14  10   6    0.06    0.10
  14 -10  -6    0.08    0.11
  14 -10  -6    0.07    0.15
 -13  10   6    0.02    0.09
  13 -10  -6   -0.08    0.11
 -12  10   6    0.13    0.09
  12 -10  -6    0.26    0.14
 -11  10   6    1.13    0.14
  11 -10  -6    1.48    0.19
 -10  10   6    0.27    0.09
  10 -10  -6    0.08    0.12
  -9  10   6    0.39    0.09
  -9  10   6    0.65    0.13
   9 -10  -6    0.42    0.13
  -8  10   6    2.09    0.15
  -8  10   6    2.54    0.21
   8 -10  -6    2.36    0.21
  -7  10   6   -0.03    0.06
  -7  10   6    0.06    0.09
   7 -10  -6    0.05    0.09
  -6  10   6    2.00    0.19
  -6  10   6    1.88    0.14
   6 -10  -6    1.97    0.16
   6 -10  -6    2.11    0.19
  -5  10   6    1.25    0.11
  -5  10   6    1.28    0.16
   5 -10  -6    1.29    0.15
   5 -10  -6    1.56    0.13
  -4  10   6    2.85    0.22
  -4  10   6    2.75    0.15
   4 -10  -6    2.73    0.20
   4 -10  -6    2.91    0.18
  -3  10   6    2.77    0.14
  -3  10   6    3.00    0.23
   3 -10  -6    2.74    0.18
   3 -10  -6    2.93    0.19
  -2  10   6    0.30    0.04
  -2  10   6    0.23    0.11
   2 -10  -6    0.18    0.08
  -1  10   6   -0.14    0.09
   1 -10   6    0.01    0.04
   1 -10  -6   -0.05    0.06
   0 -10   6    4.87    0.20
   0  10   6    4.74    0.30
   0 -10  -6    4.78    0.25
   0  10  -6    5.00    0.23
   1  10   6   -0.02    0.10
  -1 -10   6    0.04    0.05
  -1 -10  -6    0.03    0.06
   1  10  -6    0.01    0.06
   2  10   6    0.20    0.11
  -2 -10   6    0.09    0.06
  -2 -10  -6    0.23    0.07
   2  10  -6    0.28    0.07
  -3 -10   6    2.90    0.16
   3  10   6    2.81    0.24
  -3 -10  -6    2.85    0.18
   3  10  -6    3.04    0.18
   4  10   6    2.97    0.25
  -4 -10   6    2.94    0.17
   4  10  -6    2.87    0.16
  -4 -10  -6    2.91    0.18
   4  10  -6    2.66    0.17
  -5 -10   6    1.55    0.13
   5  10   6    1.51    0.18
   5  10  -6    1.04    0.12
  -5 -10  -6    1.23    0.12
   5  10  -6    1.50    0.13
   6  10   6    1.87    0.21
  -6 -10   6    2.17    0.16
   6  10  -6    2.22    0.16
  -6 -10  -6    1.92    0.16
   6  10  -6    2.09    0.16
   7  10   6    0.07    0.12
  -7 -10   6    0.04    0.08
   7  10  -6   -0.16    0.07
   7  10  -6    0.09    0.08
  -7 -10  -6   -0.03    0.06
  -8 -10   6    2.39    0.17
   8  10   6    2.44    0.23
   8  10  -6    2.60    0.18
  -8 -10  -6    2.57    0.19
   8  10  -6    2.23    0.19
  -9 -10   6    0.49    0.11
   9  10   6    0.56    0.15
   9  10   6    0.48    0.12
   9  10  -6    0.61    0.11
  -9 -10  -6    0.55    0.11
   9  10  -6    0.41    0.11
 -10 -10   6    0.21    0.10
  10  10   6    0.21    0.11
  10  10   6    0.33    0.15
  10  10  -6    0.34    0.11
 -10 -10  -6    0.11    0.08
  10  10  -6    0.25    0.09
  11  10   6    1.19    0.18
 -11 -10   6    1.21    0.15
  11  10   6    1.44    0.19
 -11 -10  -6    1.30    0.15
  11  10  -6    1.06    0.16
  11  10  -6    1.31    0.13
  12  10   6    0.04    0.12
  12  10  -6    0.03    0.12
 -12 -10  -6    0.30    0.11
  12  10  -6    0.03    0.08
  13  10   6   -0.06    0.12
 -13 -10  -6    0.01    0.10
  13  10  -6   -0.08    0.08
  13  10  -6    0.03    0.12
  14  10   6   -0.07    0.13
  14  10  -6    0.12    0.08
 -14 -10  -6    0.11    0.11
  14  10  -6   -0.07    0.12
 -13  10   7    0.03    0.10
  13 -10  -7    0.03    0.14
 -12  10   7    0.23    0.11
  12 -10  -7    0.13    0.12
 -11  10   7    0.17    0.10
  11 -10  -7    0.22    0.13
 -10  10   7    0.44    0.10
  10 -10  -7    0.40    0.14
  -9  10   7    2.12    0.17
   9 -10  -7    2.23    0.22
  -8  10   7    0.25    0.12
  -8  10   7    0.27    0.09
   8 -10  -7    0.46    0.13
  -7  10   7    1.36    0.12
  -7  10   7    1.44    0.18
   7 -10  -7    1.12    0.16
  -6  10   7    1.16    0.16
  -6  10   7    0.84    0.10
   6 -10  -7    0.94    0.14
   6 -10  -7    0.89    0.13
  -5  10   7    8.04    0.42
  -5  10   7    7.37    0.31
   5 -10  -7    7.24    0.37
   5 -10  -7    7.28    0.34
  -4  10   7    4.76    0.32
  -4  10   7    5.18    0.22
   4 -10  -7    5.07    0.29
  -3  10   7    0.89    0.16
  -3  10   7    0.90    0.08
   3 -10  -7    0.93    0.12
  -2  10   7    3.78    0.29
   2 -10  -7    3.95    0.23
  -1  10   7    6.21    0.37
   1 -10   7    6.13    0.22
   1 -10  -7    5.95    0.30
   0 -10   7    3.74    0.17
   0  10   7    4.00    0.29
   0 -10  -7    3.64    0.22
   1  10   7    6.29    0.38
  -1 -10   7    6.25    0.25
  -1 -10  -7    6.01    0.30
   2  10   7    3.84    0.30
  -2 -10   7    3.75    0.19
  -2 -10  -7    4.41    0.23
   2  10  -7    3.67    0.22
  -3 -10   7    0.79    0.10
   3  10   7    0.85    0.17
   3  10  -7    0.91    0.12
  -3 -10  -7    1.06    0.11
  -4 -10   7    5.49    0.25
   4  10   7    4.75    0.33
  -4 -10  -7    5.13    0.27
   4  10  -7    4.79    0.26
  -5 -10   7    7.95    0.33
   5  10   7    7.23    0.42
   5  10  -7    7.26    0.34
  -5 -10  -7    7.32    0.35
  -6 -10   7    1.10    0.12
   6  10   7    0.90    0.18
   6  10  -7    0.99    0.12
  -6 -10  -7    0.90    0.11
   7  10   7    1.07    0.19
  -7 -10   7    1.37    0.13
  -7 -10  -7    1.37    0.13
   7  10  -7    1.14    0.13
   8  10   7    0.21    0.15
  -8 -10   7    0.28    0.10
  -8 -10  -7    0.32    0.09
   8  10  -7    0.29    0.10
  -9 -10   7    1.98    0.17
   9  10   7    2.13    0.23
  -9 -10  -7    1.57    0.16
   9  10  -7    1.94    0.16
 -10 -10   7    0.61    0.13
  10  10   7    0.43    0.16
 -10 -10  -7    0.54    0.11
  10  10  -7    0.46    0.11
 -11 -10   7    0.07    0.11
  11  10   7    0.09    0.11
  11  10   7    0.04    0.14
 -11 -10  -7    0.20    0.10
  11  10  -7    0.10    0.09
 -12 -10   7    0.26    0.12
  12  10  -7   -0.02    0.09
  13  10  -7    0.00    0.09
 -12  10   8    0.56    0.12
  12 -10  -8    0.36    0.16
 -11  10   8    0.13    0.10
  11 -10  -8    0.03    0.12
 -10  10   8    0.18    0.10
  10 -10  -8    0.05    0.13
  -9  10   8    0.07    0.08
   9 -10  -8    0.12    0.12
  -8  10   8    0.42    0.10
  -8  10   8    0.26    0.14
   8 -10  -8    0.68    0.14
  -7  10   8    1.16    0.18
  -7  10   8    1.27    0.13
   7 -10  -8    1.54    0.18
  -6  10   8    0.25    0.08
  -6  10   8    0.17    0.13
   6 -10  -8    0.17    0.11
  -5  10   8    0.99    0.18
  -5  10   8    1.03    0.10
   5 -10  -8    1.01    0.14
  -4  10   8    0.09    0.05
  -4  10   8    0.18    0.13
   4 -10  -8    0.13    0.10
  -3  10   8    1.17    0.18
   3 -10  -8    1.27    0.15
  -2  10   8    1.54    0.20
   2 -10  -8    1.66    0.16
  -1  10   8    0.29    0.15
   1 -10  -8    0.24    0.09
   0 -10   8    1.31    0.08
   0  10   8    1.30    0.20
   0 -10  -8    1.25    0.14
   1  10   8    0.06    0.13
  -1 -10   8    0.44    0.07
  -1 -10  -8    0.19    0.08
  -2 -10   8    1.91    0.13
   2  10   8    1.62    0.21
  -2 -10  -8    1.75    0.16
  -3 -10   8    1.06    0.11
   3  10   8    1.25    0.19
  -3 -10  -8    1.09    0.12
   3  10  -8    1.18    0.13
  -4 -10   8    0.01    0.07
   4  10   8    0.19    0.15
   4  10  -8   -0.01    0.09
  -4 -10  -8    0.21    0.08
  -5 -10   8    1.00    0.12
   5  10   8    0.76    0.18
  -5 -10  -8    0.89    0.12
   5  10  -8    1.19    0.14
  -6 -10   8    0.37    0.10
   6  10   8    0.21    0.16
   6  10  -8    0.09    0.09
  -7 -10   8    1.17    0.14
   7  10   8    1.57    0.22
   7  10  -8    1.05    0.14
  -8 -10   8    0.41    0.11
   8  10   8    0.70    0.18
   8  10  -8    0.47    0.12
   9  10   8   -0.04    0.15
  -9 -10   8   -0.02    0.10
   9  10  -8   -0.25    0.08
 -10 -10   8    0.00    0.09
  10  10   8   -0.05    0.15
  10  10  -8    0.06    0.10
  11  10   8    0.15    0.16
 -11 -10   8    0.00    0.11
  11  10  -8    0.08    0.11
 -12 -10   8    0.31    0.12
  12  10  -8    0.15    0.10
 -11  10   9   -0.12    0.10
  11 -10  -9   -0.01    0.12
 -10  10   9    1.10    0.14
  10 -10  -9    1.03    0.18
  -9  10   9    0.02    0.10
   9 -10  -9    0.03    0.12
  -8  10   9    0.15    0.09
   8 -10  -9    0.15    0.12
  -7  10   9    0.02    0.08
  -7  10   9    0.00    0.12
   7 -10  -9    0.05    0.11
  -6  10   9    1.21    0.11
  -6  10   9    1.02    0.18
   6 -10  -9    1.09    0.16
  -5  10   9    0.11    0.13
  -5  10   9    0.11    0.06
  -4  10   9    0.11    0.14
  -3  10   9    0.55    0.16
  -2  10   9    0.13    0.13
  -1  10   9    0.71    0.18
   0  10   9    0.51    0.15
   1  10   9    0.60    0.18
  -1 -10   9    0.68    0.06
   2  10   9    0.04    0.15
  -2 -10   9   -0.03    0.05
  -3 -10   9    0.63    0.09
   3  10   9    0.61    0.19
   4  10   9    0.11    0.16
  -4 -10   9   -0.03    0.07
   5  10   9    0.20    0.16
  -5 -10   9    0.19    0.09
   5  10  -9    0.03    0.09
   6  10   9    1.25    0.22
  -6 -10   9    0.99    0.13
   6  10  -9    0.93    0.14
  -7 -10   9    0.05    0.09
   7  10   9   -0.06    0.15
   7  10  -9    0.14    0.11
  -8 -10   9    0.18    0.11
   8  10   9    0.33    0.18
   8  10  -9    0.38    0.12
   9  10   9    0.09    0.17
  -9 -10   9    0.03    0.10
   9  10  -9    0.04    0.11
 -10 -10   9    1.19    0.16
  10  10   9    0.82    0.22
  10  10  -9    1.22    0.16
 -11 -10   9    0.05    0.12
  11  10   9   -0.04    0.17
  11  10  -9    0.06    0.12
  -8  10  10    0.60    0.11
  -7  10  10    0.24    0.08
  -7  10  10    0.34    0.16
  -6  10  10    1.48    0.22
  -6  10  10    1.54    0.11
  -5  10  10    0.18    0.16
  -4  10  10    0.21    0.17
  -3  10  10    0.16    0.16
  -2  10  10    0.22    0.16
  -1  10  10    0.09    0.15
   0  10  10   -0.01    0.15
   1  10  10    0.18    0.17
  -2 -10  10    0.05    0.04
   2  10  10   -0.04    0.15
  -3 -10  10    0.02    0.06
   3  10  10   -0.03    0.15
  -4 -10  10    0.16    0.08
   4  10  10    0.26    0.17
  -5 -10  10    0.45    0.10
   5  10  10    0.27    0.19
   6  10  10    1.26    0.23
  -6 -10  10    1.25    0.14
  -7 -10  10    0.27    0.10
   7  10  10    0.07    0.18
   7  10 -10    0.30    0.13
   8  10  10    0.61    0.21
  -8 -10  10    0.55    0.13
   8  10 -10    0.46    0.13
   9  10  10    0.28    0.19
   9  10 -10    0.08    0.12
  -6  10  11    0.25    0.17
  -5  10  11    0.32    0.17
  -4  10  11    0.32    0.18
  -3  10  11    0.65    0.20
  -2  10  11    0.10    0.16
  -1  10  11    0.27    0.18
   0  10  11    0.24    0.18
   1  10  11   -0.15    0.16
   2  10  11    0.14    0.18
   3  10  11    0.74    0.23
  -4 -10  11    0.34    0.07
   4  10  11    0.52    0.21
   5  10  11    0.17    0.19
  -5 -10  11    0.09    0.08
  16 -11   0    0.14    0.15
  15 -11   0    0.35    0.14
  14 -11   0    0.27    0.14
  13 -11   0   -0.09    0.11
  12 -11   0    0.14    0.11
  11 -11   0    0.91    0.15
  10 -11   0    0.14    0.10
   9 -11   0    1.80    0.17
  -8  11   0    0.06    0.05
   8 -11   0    0.06    0.07
   7 -11   0   14.57    0.51
   7 -11   0   14.39    0.58
  -7  11   0   13.96    0.50
   6 -11   0   16.42    0.58
  -6  11   0   16.25    0.57
   6 -11   0   17.12    0.65
   5 -11   0    6.90    0.27
  -5  11   0    6.78    0.26
   5 -11   0    6.29    0.29
   4 -11   0   24.80    0.82
  -4  11   0   24.30    0.81
   4 -11   0   24.17    0.90
   3 -11   0   10.69    0.38
  -3  11   0   10.76    0.38
   3 -11   0   10.72    0.42
   2 -11   0    4.02    0.19
   2 -11   0    4.30    0.17
  -2  11   0    3.95    0.16
   1 -11   0   26.41    0.86
   1 -11   0   25.72    0.93
  -1  11   0   25.41    0.85
   0 -11   0    0.04    0.03
   0  11   0    0.05    0.03
   0 -11   0    0.03    0.03
  -1 -11   0   26.45    0.94
  -1 -11   0   26.35    0.87
   1  11   0   26.20    0.86
   2  11   0    4.01    0.19
  -2 -11   0    4.31    0.19
   2  11   0    4.23    0.16
  -2 -11   0    4.33    0.17
   3  11   0   10.50    0.42
   3  11   0   11.11    0.42
  -3 -11   0   10.51    0.42
  -3 -11   0   11.10    0.37
   3  11   0   10.80    0.36
   3  11   0   10.32    0.36
   4  11   0   25.34    0.81
   4  11   0   25.33    0.94
   4  11   0   25.47    0.81
  -4 -11   0   24.36    0.91
   4  11   0   24.85    0.92
  -5 -11   0    6.56    0.29
   5  11   0    6.96    0.28
   5  11   0    6.38    0.30
   6  11   0   17.72    0.68
   6  11   0   17.82    0.69
   7  11   0   15.16    0.61
   7  11   0   14.85    0.58
   8  11   0    0.09    0.08
   9  11   0    1.70    0.16
  10  11   0    0.30    0.11
  11  11   0    0.59    0.14
  12  11   0    0.18    0.11
  13  11   0   -0.03    0.09
  14  11   0    0.04    0.11
  15  11   0    0.48    0.15
  16  11   0    0.31    0.16
  17 -11   1    0.16    0.16
  16 -11   1   -0.05    0.13
  16 -11  -1    0.27    0.15
  15 -11   1    0.12    0.13
  15 -11  -1   -0.09    0.12
  14 -11   1    0.43    0.14
  14 -11  -1    0.22    0.14
  13 -11   1    0.25    0.12
  13 -11  -1   -0.07    0.11
  12 -11   1    1.35    0.17
  12 -11  -1    1.17    0.09
  12 -11  -1    1.36    0.17
 -11  11   1    0.47    0.09
  11 -11   1    0.32    0.12
  11 -11  -1    0.48    0.12
  10 -11   1    1.05    0.14
 -10  11   1    1.17    0.12
  10 -11  -1    0.93    0.14
  -9  11   1    3.35    0.20
  -9  11   1    3.13    0.17
   9 -11   1    3.01    0.21
   9 -11  -1    3.16    0.22
  -8  11   1    1.04    0.09
   8 -11   1    1.10    0.12
  -8  11   1    1.00    0.11
   8 -11   1    1.02    0.07
   8 -11  -1    1.04    0.13
  -7  11   1   12.55    0.52
  -7  11   1   12.55    0.46
   7 -11   1   12.94    0.43
   7 -11   1   12.82    0.52
  -7  11  -1   12.51    0.45
   7 -11  -1   12.55    0.53
   7 -11  -1   12.74    0.46
   6 -11   1    1.35    0.09
   6 -11   1    1.40    0.09
   6 -11   1    1.58    0.13
  -6  11   1    1.48    0.10
  -6  11   1    1.41    0.13
   6 -11  -1    1.47    0.14
   6 -11  -1    1.34    0.10
  -6  11  -1    1.44    0.10
  -5  11   1    2.97    0.15
  -5  11   1    3.13    0.19
   5 -11   1    3.18    0.18
   5 -11   1    3.32    0.15
   5 -11  -1    3.63    0.19
   5 -11  -1    3.13    0.16
  -5  11  -1    3.27    0.14
   4 -11   1   33.15    1.09
  -4  11   1   33.11    1.24
   4 -11   1   33.83    1.19
  -4  11   1   34.32    1.09
   4 -11  -1   32.71    1.20
  -4  11  -1   32.03    1.09
   4 -11  -1   33.18    1.10
   3 -11   1   14.87    0.51
  -3  11   1   14.82    0.51
   3 -11   1   14.71    0.56
  -3  11   1   15.15    0.59
  -3  11  -1   14.96    0.51
   3 -11  -1   14.95    0.57
   3 -11  -1   14.75    0.52
   2 -11   1   45.08    1.48
  -2  11   1   44.95    1.47
  -2  11   1   45.46    1.67
   2 -11   1   45.36    1.59
   2 -11  -1   45.04    1.60
  -2  11  -1   45.02    1.47
   2 -11  -1   47.18    1.48
  -1  11   1    2.74    0.15
   1 -11   1    2.68    0.13
   1 -11   1    2.80    0.13
  -1  11   1    2.80    0.12
  -1  11  -1    2.67    0.12
   1 -11  -1    2.79    0.15
   1 -11  -1    2.90    0.13
   0  11   1    2.74    0.12
   0 -11   1    2.81    0.13
   0  11   1    2.86    0.15
   0 -11   1    2.92    0.13
   0 -11  -1    2.92    0.15
   0  11  -1    2.76    0.12
   0 -11  -1    3.01    0.13
   1  11   1    2.81    0.11
  -1 -11   1    2.76    0.13
   1  11   1    2.59    0.11
  -1 -11   1    2.89    0.13
   1  11   1    2.64    0.15
   1  11  -1    2.89    0.12
  -1 -11  -1    2.74    0.14
  -1 -11  -1    2.92    0.12
  -2 -11   1   47.60    1.50
   2  11   1   47.04    1.48
   2  11   1   45.77    1.70
   2  11   1   43.97    1.48
  -2 -11   1   46.51    1.62
  -2 -11  -1   46.38    1.63
   2  11  -1   46.68    1.63
   2  11  -1   45.89    1.49
   3  11   1   15.09    0.59
  -3 -11   1   15.36    0.57
   3  11   1   15.05    0.58
  -3 -11   1   16.10    0.52
   3  11  -1   14.83    0.57
  -3 -11  -1   14.92    0.57
   3  11  -1   14.85    0.51
   4  11   1   35.24    1.28
  -4 -11   1   34.75    1.23
  -4 -11   1   34.91    1.13
   4  11   1   33.68    1.24
  -4 -11  -1   34.12    1.24
   4  11  -1   33.71    1.12
   4  11  -1   34.72    1.24
   5  11   1    3.37    0.18
  -5 -11   1    3.42    0.15
   5  11   1    3.30    0.19
  -5 -11  -1    3.38    0.18
   5  11  -1    3.37    0.13
   5  11  -1    3.38    0.14
   5  11  -1    3.34    0.16
   5  11  -1    3.10    0.18
   6  11   1    1.49    0.12
   6  11   1    1.39    0.13
  -6 -11   1    1.31    0.10
   6  11  -1    1.42    0.07
   6  11  -1    1.49    0.08
   6  11  -1    1.66    0.10
  -6 -11  -1    1.39    0.12
   6  11  -1    1.28    0.12
   7  11   1   13.15    0.53
   7  11   1   13.11    0.55
  -7 -11   1   13.11    0.47
   7  11  -1   12.63    0.54
   7  11  -1   13.40    0.50
   8  11   1    1.18    0.11
   8  11   1    0.97    0.12
   8  11  -1    0.92    0.12
   9  11   1    3.10    0.22
   9  11  -1    3.30    0.23
  10  11   1    1.36    0.16
  10  11  -1    1.19    0.15
  11  11   1    0.33    0.12
  11  11  -1    0.54    0.12
  12  11   1    1.22    0.18
  12  11  -1    1.38    0.17
  13  11   1    0.06    0.12
  13  11  -1    0.00    0.11
  14  11   1    0.33    0.15
  14  11  -1    0.24    0.13
  15  11   1    0.07    0.12
  15  11  -1    0.07    0.12
  16  11   1    0.04    0.13
  16  11  -1    0.17    0.14
  16 -11   2    0.10    0.14
  16 -11  -2    0.21    0.16
  15 -11   2    0.06    0.13
  15 -11  -2    0.11    0.15
  14 -11   2    0.02    0.12
  14 -11  -2    0.09    0.05
  14 -11  -2    0.04    0.12
  13 -11   2    0.46    0.14
  13 -11  -2    0.71    0.09
  13 -11  -2    0.88    0.17
  12 -11   2    0.99    0.15
  12 -11  -2    0.82    0.16
  11 -11   2    0.70    0.13
  11 -11  -2    0.51    0.13
 -10  11   2    0.75    0.09
  10 -11   2    0.74    0.13
 -10  11   2    0.67    0.09
  10 -11  -2    0.62    0.13
   9 -11   2    0.40    0.10
  -9  11   2    0.46    0.08
  -9  11   2    0.27    0.07
   9 -11  -2    0.18    0.10
  -8  11   2    2.49    0.14
  -8  11   2    2.37    0.16
   8 -11   2    2.35    0.17
   8 -11  -2    2.42    0.19
  -7  11   2    3.62    0.17
   7 -11   2    3.37    0.20
  -7  11   2    3.38    0.19
   7 -11  -2    3.43    0.21
   7 -11  -2    3.61    0.18
   6 -11   2    5.19    0.20
   6 -11   2    5.41    0.19
  -6  11   2    5.13    0.22
  -6  11   2    5.45    0.25
   6 -11   2    5.10    0.25
  -6  11  -2    5.00    0.21
   6 -11  -2    5.06    0.26
   6 -11  -2    5.35    0.23
   5 -11   2   16.58    0.64
   5 -11   2   16.69    0.57
  -5  11   2   16.96    0.58
   5 -11   2   17.57    0.56
  -5  11   2   16.51    0.66
   5 -11  -2   17.24    0.66
   5 -11  -2   16.32    0.60
  -5  11  -2   16.83    0.57
   4 -11   2   27.09    0.89
   4 -11   2   26.78    0.97
  -4  11   2   26.90    1.02
  -4  11   2   26.76    0.90
   4 -11  -2   28.15    1.00
  -4  11  -2   27.30    0.89
   4 -11  -2   26.26    0.91
   3 -11   2   35.77    1.17
  -3  11   2   35.70    1.33
   3 -11   2   35.98    1.26
  -3  11   2   34.92    1.17
   3 -11  -2   36.13    1.18
  -3  11  -2   35.34    1.16
   3 -11  -2   35.43    1.28
  -2  11   2   21.70    0.72
   2 -11   2   21.33    0.72
  -2  11   2   21.27    0.83
   2 -11   2   21.91    0.77
   2 -11  -2   21.33    0.80
  -2  11  -2   21.32    0.72
   2 -11  -2   21.99    0.73
   1 -11   2    1.66    0.09
  -1  11   2    1.51    0.08
  -1  11   2    1.41    0.11
   1 -11   2    1.55    0.09
   1 -11  -2    1.44    0.11
   1 -11  -2    1.66    0.09
  -1  11  -2    1.56    0.09
   0 -11   2   51.88    1.70
   0  11   2   52.56    1.69
   0  11   2   51.94    1.94
   0 -11   2   52.60    1.83
   0  11   2   53.76    1.69
   0  11  -2   52.20    1.70
   0 -11  -2   52.79    1.85
   0 -11  -2   53.15    1.70
   1  11   2    1.58    0.06
   1  11   2    1.79    0.12
  -1 -11   2    1.53    0.09
  -1 -11   2    1.58    0.09
  -1 -11  -2    1.47    0.11
   1  11  -2    1.47    0.09
   2  11   2   21.55    0.84
  -2 -11   2   21.44    0.73
  -2 -11   2   21.94    0.78
  -2 -11  -2   21.96    0.80
   2  11  -2   21.79    0.78
   2  11  -2   21.49    0.72
  -3 -11   2   36.56    1.29
   3  11   2   36.48    1.37
  -3 -11   2   36.54    1.20
   3  11  -2   35.99    1.20
  -3 -11  -2   36.93    1.31
   3  11  -2   37.16    1.30
  -4 -11   2   28.30    0.93
   4  11   2   27.11    1.02
   4  11   2   27.69    1.06
  -4 -11  -2   27.21    1.01
   4  11  -2   28.00    1.01
   4  11  -2   28.17    0.92
  -5 -11   2   17.71    0.60
   5  11   2   16.71    0.67
   5  11   2   18.07    0.69
   5  11  -2   17.67    0.59
   5  11  -2   17.22    0.67
  -5 -11  -2   16.83    0.66
  -6 -11   2    5.77    0.23
   6  11   2    5.18    0.27
   6  11   2    4.99    0.26
  -6 -11  -2    5.17    0.25
   6  11  -2    5.29    0.20
   6  11  -2    5.03    0.26
   7  11   2    3.26    0.22
   7  11   2    3.88    0.21
  -7 -11   2    3.79    0.18
   7  11  -2    3.39    0.21
  -7 -11  -2    3.81    0.21
   7  11  -2    3.80    0.15
   8  11   2    2.23    0.19
   8  11   2    2.48    0.17
  -8 -11  -2    2.68    0.18
   8  11  -2    2.45    0.11
   8  11  -2    2.44    0.18
   9  11   2    0.35    0.11
   9  11   2    0.38    0.09
   9  11  -2    0.37    0.10
   9  11  -2    0.37    0.04
  10  11   2    0.67    0.13
  10  11  -2    0.59    0.13
  11  11   2    0.66    0.14
  11  11  -2    0.83    0.14
  12  11   2    1.01    0.16
  12  11  -2    0.81    0.15
  13  11   2    0.56    0.15
  13  11  -2    0.60    0.15
  14  11   2    0.14    0.13
  14  11  -2    0.03    0.12
  15  11   2    0.00    0.14
  15  11  -2   -0.13    0.12
  16  11   2    0.49    0.18
  16  11  -2    0.02    0.12
  16 -11   3   -0.05    0.14
  15 -11   3   -0.06    0.12
  15 -11  -3   -0.06    0.06
  15 -11  -3    0.02    0.14
  14 -11   3    0.32    0.13
  14 -11  -3    0.00    0.07
  14 -11  -3    0.13    0.13
  13 -11   3    0.18    0.12
  13 -11  -3    0.08    0.12
  12 -11   3    0.07    0.11
  12 -11  -3   -0.08    0.11
 -11  11   3    0.03    0.06
  11 -11   3    0.04    0.09
  11 -11  -3   -0.01    0.10
  10 -11   3    0.35    0.10
 -10  11   3    0.43    0.09
 -10  11   3    0.60    0.09
  10 -11  -3    0.33    0.11
  -9  11   3   -0.02    0.06
  -9  11   3   -0.03    0.06
   9 -11   3    0.05    0.08
   9 -11  -3    0.05    0.09
   8 -11   3    0.06    0.07
  -8  11   3    0.13    0.07
  -8  11   3    0.05    0.06
   8 -11  -3    0.01    0.08
  -7  11   3    0.93    0.10
   7 -11   3    0.65    0.09
  -7  11   3    0.89    0.09
   7 -11  -3    0.92    0.10
   7 -11  -3    1.01    0.12
  -6  11   3    0.98    0.09
   6 -11   3    1.07    0.10
  -6  11   3    1.17    0.11
   6 -11  -3    1.05    0.12
   6 -11  -3    0.91    0.10
  -5  11   3    0.86    0.08
   5 -11   3    0.78    0.06
   5 -11   3    0.97    0.09
  -5  11   3    0.80    0.10
   5 -11  -3    0.91    0.11
  -5  11  -3    0.90    0.07
   5 -11  -3    0.71    0.09
   4 -11   3    4.35    0.17
   4 -11   3    4.31    0.20
  -4  11   3    4.54    0.19
  -4  11   3    4.43    0.23
   4 -11  -3    4.16    0.23
  -4  11  -3    4.45    0.18
   4 -11  -3    4.38    0.20
   3 -11   3    3.46    0.16
  -3  11   3    3.40    0.15
   3 -11   3    3.45    0.15
   3 -11   3    3.35    0.15
  -3  11   3    3.43    0.20
  -3  11  -3    3.62    0.15
   3 -11  -3    3.07    0.17
   3 -11  -3    3.24    0.19
   2 -11   3   42.51    1.42
   2 -11   3   43.70    1.52
  -2  11   3   42.69    1.63
  -2  11   3   43.65    1.42
   2 -11  -3   44.43    1.44
   2 -11  -3   44.02    1.56
  -2  11  -3   44.86    1.43
  -1  11   3    0.68    0.09
  -1  11   3    0.82    0.07
   1 -11   3    0.94    0.07
  -1  11   3    0.75    0.07
   1 -11   3    0.79    0.06
  -1  11  -3    1.07    0.08
   1 -11  -3    0.95    0.09
   1 -11  -3    0.85    0.07
   0  11   3    0.24    0.06
   0 -11   3    0.17    0.04
   0  11   3    0.18    0.03
[truncated: 609,165 more chars]
