# Supplementary material for: Crystal structure and Hirshfeld surface analysis of 3-(cyclo­propyl­meth­oxy)-4-(di­fluoro­meth­oxy)-N-(pyridin-2-ylmeth­yl)benzamide
Source: Acta Crystallogr E Crystallogr Commun. 2019 Sep 20;75(Pt 10):1515–8. doi: 10.1107/S2056989019012866 (PMC6775738; doi:10.1107/S2056989019012866)
Supplement: Supplementary file 2 [file e-75-01515-Isup2.hkl]

data_I                                                                          
_shelx_title ' b in P 21 21 21'                                                 
_shelx_refln_list_code          4                                               
_shelx_F_calc_maximum      291.79                                               
_exptl_crystal_F_000      1456.00                                               
_reflns_d_resolution_high  0.7482                                               
                                                                                
loop_                                                                           
 _space_group_symop_operation_xyz                                               
 'x, y, z'                                                                      
 '-x+1/2, -y, z+1/2'                                                            
 'x+1/2, -y+1/2, -z'                                                            
 '-x, y+1/2, -z+1/2'                                                            
                                                                                
_cell_length_a    13.4775                                                       
_cell_length_b    28.0261                                                       
_cell_length_c     9.1085                                                       
_cell_angle_alpha  90.000                                                       
_cell_angle_beta   90.000                                                       
_cell_angle_gamma  90.000                                                       
                                                                                
_shelx_F_squared_multiplier     1.000                                           
                                                                                
loop_                                                                           
 _refln_index_h                                                                 
 _refln_index_k                                                                 
 _refln_index_l                                                                 
 _refln_F_squared_calc                                                          
 _refln_F_squared_meas                                                          
 _refln_F_squared_sigma                                                         
 _refln_observed_status                                                         
   2   0   0        343.12        183.62         8.78 o                         
   4   0   0      10185.19       9820.47       339.14 o                         
   6   0   0        123.45        180.03        12.73 o                         
   8   0   0       1043.40       1111.97        46.37 o                         
  10   0   0        502.63        487.34        26.37 o                         
  12   0   0        350.79        360.05        25.46 o                         
  14   0   0        229.27        230.03        20.91 o                         
  16   0   0          2.59         -8.18        11.82 o                         
   1   1   0       2640.05       2179.72        55.36 o                         
   2   1   0          0.17          6.18         1.05 o                         
   3   1   0       2489.81       2931.03        49.11 o                         
   4   1   0      54544.97      54947.69       907.51 o                         
   5   1   0       6305.82       6184.73       152.67 o                         
   6   1   0        453.56        444.44        15.10 o                         
   7   1   0       4154.34       4321.51       109.58 o                         
   8   1   0        767.21        664.54        22.17 o                         
   9   1   0         37.94         23.23         5.79 o                         
  10   1   0        105.65         82.80         8.02 o                         
  11   1   0          7.28          3.54         9.09 o                         
  12   1   0         62.79         64.10         9.00 o                         
  13   1   0        105.08        106.30        11.24 o                         
  14   1   0         43.57         58.32        10.29 o                         
  15   1   0          5.08         12.17         8.28 o                         
  16   1   0         33.27         45.51        11.24 o                         
  17   1   0          1.58         -6.06         8.52 o                         
   0   2   0      18749.91      16323.12      1130.05 o                         
   1   2   0       5748.12       6386.69        80.92 o                         
   2   2   0       6085.28       5271.42       102.34 o                         
   3   2   0      12670.76      12205.99       236.05 o                         
   4   2   0      11004.13      11708.38       285.43 o                         
   5   2   0        231.59       1142.89        44.55 o                         
   6   2   0        179.99        208.21        12.73 o                         
   7   2   0       1292.54       1622.05        44.36 o                         
   8   2   0        179.99        165.08        10.29 o                         
   9   2   0        528.80        558.61        19.90 o                         
  10   2   0        217.72        195.40        20.91 o                         
  11   2   0        135.80        108.20        13.64 o                         
  12   2   0          0.94         44.62        26.82 o                         
  13   2   0        160.87        118.36        11.52 o                         
  14   2   0         16.15          6.36         7.07 o                         
  15   2   0         30.66         24.65         8.93 o                         
  16   2   0          1.12         12.98         9.31 o                         
  17   2   0          0.07          0.41         9.31 o                         
   1   3   0        131.15        108.97         1.75 o                         
   2   3   0       3605.63       3016.03        50.40 o                         
   3   3   0      11656.81      11918.16       230.43 o                         
   4   3   0      35127.27      33839.45       651.99 o                         
   5   3   0        781.69        803.55        19.67 o                         
   6   3   0       2063.01       1824.18        31.61 o                         
   7   3   0       6481.76       6604.33       164.49 o                         
   8   3   0        948.09       1105.62        32.79 o                         
   9   3   0        429.32        475.02        18.31 o                         
  10   3   0          0.96         16.47         8.64 o                         
  11   3   0          0.28          1.77         6.08 o                         
  12   3   0         35.22         48.68         8.36 o                         
  13   3   0          0.11          9.09         7.37 o                         
  14   3   0         14.96         20.07        16.82 o                         
  15   3   0        216.96        199.83        22.73 o                         
  16   3   0         21.74         21.46         9.58 o                         
  17   3   0          4.98        -10.00        10.00 o                         
   0   4   0        335.65        449.66         7.95 o                         
   1   4   0       1750.23       1929.06        23.28 o                         
   2   4   0        225.93        183.26         2.78 o                         
   3   4   0          2.18          4.38         1.44 o                         
   4   4   0       3112.50       3243.18       115.47 o                         
   5   4   0        189.99        195.40        11.37 o                         
   6   4   0        335.66        296.69         8.51 o                         
   7   4   0       1640.91       1697.12        29.83 o                         
   8   4   0       1291.58       1500.89        44.09 o                         
   9   4   0        138.15         95.47        11.82 o                         
  10   4   0         36.32         59.59        11.82 o                         
  11   4   0        577.91        631.45        23.76 o                         
  12   4   0        257.39        338.07        22.73 o                         
  13   4   0         12.54         14.96         7.63 o                         
  14   4   0          4.44          5.04        10.46 o                         
  15   4   0         60.45         42.57        10.29 o                         
  16   4   0          0.44         -3.64         8.36 o                         
  17   4   0          0.31          7.27         9.64 o                         
   1   5   0         45.15         29.51         1.11 o                         
   2   5   0       1192.62       1097.45        14.21 o                         
   3   5   0        792.96       1014.34        16.26 o                         
   4   5   0       1874.94       1986.51        88.54 o                         
   5   5   0       6977.11       6404.21       103.44 o                         
   6   5   0        859.61        970.74        18.70 o                         
   7   5   0       3001.85       3395.36        57.96 o                         
   8   5   0       1310.76       1397.21        25.45 o                         
   9   5   0          7.42          9.09         5.14 o                         
  10   5   0         15.70         28.19         6.73 o                         
  11   5   0         19.92         23.09         7.37 o                         
  12   5   0         36.03         39.99         8.66 o                         
  13   5   0          0.67          2.55         6.73 o                         
  14   5   0         13.15          3.18         7.07 o                         
  15   5   0        189.68        168.07        14.10 o                         
  16   5   0          1.23         16.43         9.31 o                         
  17   5   0          0.80          9.00         9.31 o                         
   0   6   0      56506.62      53234.89      1002.97 o                         
   1   6   0         65.78         62.32         1.49 o                         
   2   6   0       3611.96       3141.76        37.36 o                         
   3   6   0       2779.14       2683.89        41.29 o                         
   4   6   0        312.29        402.08         9.39 o                         
   5   6   0         19.40         15.27         2.84 o                         
   6   6   0         98.97         81.10         3.29 o                         
   7   6   0         16.00         13.70         5.66 o                         
   8   6   0       1173.62       1194.64        19.37 o                         
   9   6   0         12.40         -1.27         5.46 o                         
  10   6   0        307.23        291.00        14.79 o                         
  11   6   0       1659.84       1740.60        90.01 o                         
  12   6   0        147.79        145.47        18.64 o                         
  13   6   0          0.39         -0.91         8.64 o                         
  14   6   0          0.61          0.67         7.37 o                         
  15   6   0         13.85         55.18        10.29 o                         
  16   6   0          4.20          1.38         7.86 o                         
  17   6   0          2.26         19.47         9.95 o                         
   1   7   0        712.95        677.41         9.81 o                         
   2   7   0       1150.95       1069.83        13.28 o                         
   3   7   0       1278.57       1364.42        17.88 o                         
   4   7   0      10200.62      10595.88       159.58 o                         
   5   7   0        665.88        793.53        13.63 o                         
   6   7   0       2758.17       2582.38        41.53 o                         
   7   7   0       1094.87       1076.78        18.63 o                         
   8   7   0        238.50        190.67         5.62 o                         
   9   7   0          0.03          7.08         2.37 o                         
  10   7   0        215.87        285.59        14.55 o                         
  11   7   0         73.39        100.92        10.29 o                         
  12   7   0          3.14         -0.77         6.08 o                         
  13   7   0         44.91         24.73         8.02 o                         
  14   7   0         17.99          9.06         8.02 o                         
  15   7   0        260.76        254.62        20.00 o                         
  16   7   0          0.01          2.80        10.91 o                         
  17   7   0          0.02         -1.19         9.55 o                         
   0   8   0       4554.05       4683.85        89.06 o                         
   1   8   0         83.92        107.95         2.33 o                         
   2   8   0       2521.32       2277.72        27.44 o                         
   3   8   0       2294.50       1921.51        23.42 o                         
   4   8   0       1598.81       1700.76        27.01 o                         
   5   8   0        168.21        158.17         4.28 o                         
   6   8   0          0.04          4.32         2.34 o                         
   7   8   0        435.51        372.84         7.66 o                         
   8   8   0        161.68        173.24         5.39 o                         
   9   8   0        713.21        783.63        18.71 o                         
  10   8   0          0.04          9.55         5.79 o                         
  11   8   0        652.78        651.82        24.10 o                         
  12   8   0        469.43        431.54        52.73 o                         
  13   8   0        304.90        268.49        26.37 o                         
  14   8   0         63.89         67.89        10.29 o                         
  15   8   0         19.46         19.71        10.46 o                         
  16   8   0          0.23          5.00         9.00 o                         
  17   8   0          0.01        -11.82        11.82 o                         
   1   9   0        368.57        468.59         7.20 o                         
   2   9   0        424.72        399.39         5.71 o                         
   3   9   0        896.74        598.58         8.09 o                         
   4   9   0        332.26        308.78         6.43 o                         
   5   9   0       1076.49        825.73        14.35 o                         
   6   9   0       5363.03       5375.69        82.34 o                         
   7   9   0        222.88        187.85         5.04 o                         
   8   9   0        264.92        254.86         7.21 o                         
   9   9   0        331.02        288.25        14.14 o                         
  10   9   0         71.35         79.37         9.15 o                         
  11   9   0         63.06         51.86         8.36 o                         
  12   9   0          0.93         -6.08         6.08 o                         
  13   9   0         30.59         16.06        14.55 o                         
  14   9   0         66.70         53.17         9.95 o                         
  15   9   0        117.17         99.28        15.00 o                         
  16   9   0         40.12         21.21         9.95 o                         
  17   9   0          1.81         -2.73        11.82 o                         
   0  10   0       1881.16       1857.41        36.32 o                         
   1  10   0       1133.83       1250.52        17.76 o                         
   2  10   0         64.36         26.68         1.28 o                         
   3  10   0        423.63        428.22         5.74 o                         
   4  10   0          6.10          0.31         1.36 o                         
   5  10   0         14.43         12.36         1.92 o                         
   6  10   0         34.86         47.49         4.11 o                         
   7  10   0        650.72        593.97        13.00 o                         
   8  10   0        217.40        225.34         8.56 o                         
   9  10   0        159.21        155.24        17.28 o                         
  10  10   0        220.65        219.76        14.09 o                         
  11  10   0         23.60          6.27         6.08 o                         
  12  10   0         45.49         63.19         9.64 o                         
  13  10   0         29.95         16.02         7.63 o                         
  14  10   0         17.80         33.19         9.00 o                         
  15  10   0          0.13         -4.21        12.27 o                         
  16  10   0          0.01         -1.24         8.18 o                         
   1  11   0       2185.35       2372.26        32.77 o                         
   2  11   0        431.44        379.29         5.99 o                         
   3  11   0       1131.62        975.45        11.81 o                         
   4  11   0       2431.00       2259.35        27.65 o                         
   5  11   0        681.68        606.63        10.42 o                         
   6  11   0       1432.56       1544.54        27.30 o                         
   7  11   0       1334.69       1322.69        22.40 o                         
   8  11   0          5.34          6.18         3.30 o                         
   9  11   0        164.01        158.97        10.59 o                         
  10  11   0         32.75         19.66         7.27 o                         
  11  11   0         79.02         70.32        14.55 o                         
  12  11   0         20.63         14.55         7.07 o                         
  13  11   0          1.81         -5.18         6.33 o                         
  14  11   0         14.12         12.84        10.46 o                         
  15  11   0         35.05         37.72         9.31 o                         
  16  11   0         65.78         20.21         9.95 o                         
   0  12   0      10704.12      10933.62       206.25 o                         
   1  12   0        770.86        695.98         9.98 o                         
   2  12   0        716.65        758.34        10.83 o                         
   3  12   0         27.38         24.25         1.32 o                         
   4  12   0        140.37        153.18         2.95 o                         
   5  12   0          2.46          3.38         1.67 o                         
   6  12   0        329.73        321.58         6.83 o                         
   7  12   0         21.70         20.20         3.11 o                         
   8  12   0         74.56         67.65         5.18 o                         
   9  12   0        146.02        132.85         9.58 o                         
  10  12   0         18.35         27.57         8.18 o                         
  11  12   0         21.19         11.27         3.23 o                         
  12  12   0          0.79        -10.34        13.64 o                         
  13  12   0         13.71          6.72         7.37 o                         
  14  12   0          5.50         -0.83         6.98 o                         
  15  12   0          0.42          2.62         8.02 o                         
  16  12   0          0.51          2.73         9.00 o                         
   1  13   0        522.89        567.45         8.52 o                         
   2  13   0       2302.27       2387.16        31.08 o                         
   3  13   0        251.75        207.34         3.67 o                         
   4  13   0         59.23         82.10         2.17 o                         
   5  13   0        199.80        109.10         3.42 o                         
   6  13   0        546.08        622.74        16.74 o                         
   7  13   0          1.42          0.37         2.05 o                         
   8  13   0         43.72         64.64         4.16 o                         
   9  13   0        262.50        235.08        12.86 o                         
  10  13   0         74.39         78.27        14.55 o                         
  11  13   0        133.82        130.06        20.91 o                         
  12  13   0         12.43         26.37         7.71 o                         
  13  13   0          2.33         -5.55         6.33 o                         
  14  13   0         74.39         89.74        11.57 o                         
  15  13   0         63.14         68.49        10.87 o                         
  16  13   0          0.04         -1.14         8.66 o                         
   0  14   0       2251.13       2399.16        47.28 o                         
   1  14   0       1249.60       1382.43        18.82 o                         
   2  14   0       1618.81       1998.09        26.40 o                         
   3  14   0        121.37        120.00         2.84 o                         
   4  14   0        207.47        176.22         3.28 o                         
   5  14   0        216.03        224.57         6.42 o                         
   6  14   0         58.90         42.91         2.89 o                         
   7  14   0        314.35        325.69         7.25 o                         
   8  14   0          8.00         -0.10         3.01 o                         
   9  14   0         48.96         53.17         5.35 o                         
  10  14   0         59.92         55.08         8.02 o                         
  11  14   0        264.45        276.11        15.74 o                         
  12  14   0         14.14          3.03         6.73 o                         
  13  14   0          0.88          4.78         7.37 o                         
  14  14   0          5.67          0.87        11.37 o                         
  15  14   0          4.05          1.44        15.46 o                         
  16  14   0          9.14         26.82        10.29 o                         
   1  15   0       1041.68       1098.63        15.29 o                         
   2  15   0         94.44        105.86         3.20 o                         
   3  15   0         10.78          1.27         1.20 o                         
   4  15   0        123.36        130.36         2.84 o                         
   5  15   0        117.92        127.10         3.81 o                         
   6  15   0       1695.48       1836.42        27.90 o                         
   7  15   0          0.31         -1.23         2.12 o                         
   8  15   0          8.19          2.91         2.82 o                         
   9  15   0          9.11          6.01         3.64 o                         
  10  15   0          5.06         -5.68         5.68 o                         
  11  15   0         95.74         91.93        10.23 o                         
  12  15   0          1.89         -5.68         6.82 o                         
  13  15   0         19.79         17.02         8.02 o                         
  14  15   0          2.58          5.93        15.00 o                         
  15  15   0         12.88          4.04        12.73 o                         
  16  15   0         22.55          9.09        13.64 o                         
   0  16   0       5265.70       4956.84        95.67 o                         
   1  16   0        389.04        388.12         6.72 o                         
   2  16   0        422.17        477.10         7.79 o                         
   3  16   0          6.70          1.28         1.26 o                         
   4  16   0          0.64          2.01         1.26 o                         
   5  16   0         19.74         22.64         3.54 o                         
   6  16   0        315.11        324.37         7.27 o                         
   7  16   0        303.05        265.27         6.91 o                         
   8  16   0          6.39         -0.44         2.89 o                         
   9  16   0        580.71        605.54        12.96 o                         
  10  16   0        371.12        350.69        16.65 o                         
  11  16   0        193.41        186.73        10.62 o                         
  12  16   0          0.77         -4.24         4.72 o                         
  13  16   0          0.95          2.12         6.73 o                         
  14  16   0          2.66          2.51         8.02 o                         
  15  16   0          4.47          5.79         8.66 o                         
  16  16   0          2.77          9.09        13.64 o                         
   1  17   0          0.77         -1.44         1.44 o                         
   2  17   0        247.35        255.81         5.22 o                         
   3  17   0         50.39         85.36         2.73 o                         
   4  17   0       2887.72       2531.35        30.99 o                         
   5  17   0       1795.77       1692.08        26.03 o                         
   6  17   0          4.74         12.57         2.50 o                         
   7  17   0        574.52        559.24        11.65 o                         
   8  17   0          2.35         -2.76         2.76 o                         
   9  17   0        300.84        275.72         8.28 o                         
  10  17   0          7.60          0.13         5.06 o                         
  11  17   0         49.71         46.17         7.13 o                         
  12  17   0          1.99         -3.76         4.76 o                         
  13  17   0          0.29         -1.87         5.73 o                         
  14  17   0         17.02         15.51         6.55 o                         
  15  17   0         16.46         23.61         7.61 o                         
   0  18   0        379.27        291.73         7.70 o                         
   1  18   0        270.92        230.97         5.09 o                         
   2  18   0        280.11        326.17         6.14 o                         
   3  18   0        398.37        423.63         7.39 o                         
   4  18   0        594.15        637.98         9.21 o                         
   5  18   0         57.47         40.73         3.32 o                         
   6  18   0         96.23        115.98         5.42 o                         
   7  18   0          7.48         10.30         3.55 o                         
   8  18   0         14.32          2.05         4.11 o                         
   9  18   0         14.53         11.52         3.59 o                         
  10  18   0         43.04         35.07         6.12 o                         
  11  18   0        154.25        150.97         8.40 o                         
  12  18   0          9.71         11.19         5.36 o                         
  13  18   0         15.58         29.30         7.67 o                         
  14  18   0          3.43         -1.48         6.46 o                         
  15  18   0          0.80          2.11         6.55 o                         
   1  19   0         15.02         24.59         1.98 o                         
   2  19   0         84.58         84.60         3.04 o                         
   3  19   0         72.75         92.92         3.88 o                         
   4  19   0       1143.43       1106.08        17.42 o                         
   5  19   0        437.10        333.74         8.42 o                         
   6  19   0        788.99        806.24        14.39 o                         
   7  19   0        403.84        367.03         8.45 o                         
   8  19   0         12.68          3.95         3.46 o                         
   9  19   0        270.20        259.18        14.01 o                         
  10  19   0         11.61         15.15         8.50 o                         
  11  19   0          0.53          6.59         5.00 o                         
  12  19   0          0.12          2.32         4.85 o                         
  13  19   0         27.07          9.38         6.55 o                         
  14  19   0          9.90          2.68         6.41 o                         
  15  19   0          0.81         -8.18        12.73 o                         
   0  20   0        360.53        391.07         9.71 o                         
   1  20   0          9.19          5.56         1.88 o                         
   2  20   0         23.87         26.71         2.31 o                         
   3  20   0          2.07          1.84         1.86 o                         
   4  20   0          0.63          3.09         2.10 o                         
   5  20   0          6.01          3.01         2.81 o                         
   6  20   0         45.23         56.82         3.93 o                         
   7  20   0          2.11          1.10         4.61 o                         
   8  20   0         21.70         13.22         3.54 o                         
   9  20   0        476.21        462.45        11.42 o                         
  10  20   0        129.40        164.69         7.13 o                         
  11  20   0        156.55        141.91         8.23 o                         
  12  20   0          0.28          3.74         5.12 o                         
  13  20   0         15.67         19.62         6.94 o                         
  14  20   0          0.02          0.15         6.81 o                         
  15  20   0          0.97          3.64        13.64 o                         
   1  21   0        228.51        187.70         5.80 o                         
   2  21   0         14.31         10.59         2.02 o                         
   3  21   0         30.33         33.81         3.21 o                         
   4  21   0        995.90        967.21        15.76 o                         
   5  21   0        622.41        553.80        12.11 o                         
   6  21   0         24.21         15.73         3.42 o                         
   7  21   0         43.98         31.39         3.58 o                         
   8  21   0         57.02         47.73         6.86 o                         
   9  21   0         64.86         86.66         5.29 o                         
  10  21   0         21.09         15.88         4.22 o                         
  11  21   0         11.37          6.10         4.87 o                         
  12  21   0          0.05         -4.61         4.61 o                         
  13  21   0          5.63         -1.56         6.49 o                         
  14  21   0          1.33         -2.27         8.04 o                         
   0  22   0         23.82         17.04         3.53 o                         
   1  22   0        184.34        183.21         4.79 o                         
   2  22   0         13.17          4.01         2.13 o                         
   3  22   0        159.12        151.44         4.71 o                         
   4  22   0        623.06        704.26        12.52 o                         
   5  22   0        233.88        214.70         9.08 o                         
   6  22   0          8.46          7.78         4.40 o                         
   7  22   0          3.92         -0.63         3.22 o                         
   8  22   0        170.70        163.14         6.28 o                         
   9  22   0         41.70         38.76         4.13 o                         
  10  22   0         30.83         30.55         4.71 o                         
  11  22   0         40.67         28.89         5.99 o                         
  12  22   0          3.63          0.94         6.82 o                         
  13  22   0          3.69         -6.11         6.11 o                         
  14  22   0          0.07         15.46        12.73 o                         
   1  23   0          6.50         13.64         2.49 o                         
   2  23   0        159.30        153.01         4.64 o                         
   3  23   0          7.53          0.35         2.50 o                         
   4  23   0       1346.82       1355.59        20.05 o                         
   5  23   0        104.11         85.05         4.64 o                         
   6  23   0          0.04         -1.13         3.13 o                         
   7  23   0         14.76         19.84         3.63 o                         
   8  23   0          9.43          3.94         3.39 o                         
   9  23   0         13.84         19.97         3.84 o                         
  10  23   0          0.43          1.35         3.89 o                         
  11  23   0          3.61          3.16         4.85 o                         
  12  23   0          6.53          1.03         5.43 o                         
  13  23   0         13.76         10.18         7.25 o                         
  14  23   0          0.58        -11.82        11.82 o                         
   0  24   0       1682.54       1754.33        33.06 o                         
   1  24   0       1010.64        959.10        14.17 o                         
   2  24   0        744.94        715.43        11.32 o                         
   3  24   0        246.85        247.16         6.39 o                         
   4  24   0        114.43        132.39         4.66 o                         
   5  24   0          4.76          9.02         3.33 o                         
   6  24   0          9.46          1.17         3.25 o                         
   7  24   0         85.45         87.94         5.34 o                         
   8  24   0         41.11         31.06         4.43 o                         
   9  24   0        182.82        176.58         6.72 o                         
  10  24   0          3.10          0.33         4.18 o                         
  11  24   0         19.31         11.26         5.53 o                         
  12  24   0          4.98          5.43         5.64 o                         
  13  24   0         15.67         23.53         6.71 o                         
   1  25   0        316.82        346.15         7.15 o                         
   2  25   0          7.93         13.51         2.90 o                         
   3  25   0        500.48        475.23         9.27 o                         
   4  25   0         32.75         29.40         3.19 o                         
   5  25   0          0.02          4.86         3.28 o                         
   6  25   0        118.70        105.87         5.41 o                         
   7  25   0        158.52        146.87         6.69 o                         
   8  25   0         75.69         58.31         5.10 o                         
   9  25   0          3.41          5.61         3.83 o                         
  10  25   0          1.98         -3.99         3.99 o                         
  11  25   0          3.80          7.03         4.38 o                         
  12  25   0          9.00          7.73         5.91 o                         
  13  25   0          4.61         -0.24         8.66 o                         
   0  26   0        685.20        695.90        15.76 o                         
   1  26   0          6.37          8.29         2.53 o                         
   2  26   0          7.30         13.60         2.90 o                         
   3  26   0        511.60        511.65        11.15 o                         
   4  26   0          9.89         12.75         2.91 o                         
   5  26   0          2.33         -3.24         3.24 o                         
   6  26   0         11.38          7.77         3.67 o                         
   7  26   0          0.27          7.33         3.94 o                         
   8  26   0         53.17         57.63         5.14 o                         
   9  26   0         35.37         33.15         6.22 o                         
  10  26   0          0.36         -6.69         6.69 o                         
  11  26   0         83.31         90.34         6.72 o                         
  12  26   0          5.33          3.49         6.61 o                         
   1  27   0          6.68         -2.49         2.49 o                         
   2  27   0        135.19        149.45         6.38 o                         
   3  27   0        271.47        281.47         7.03 o                         
   4  27   0         22.94         15.80         3.01 o                         
   5  27   0        221.73        217.95         7.38 o                         
   6  27   0         92.50         83.04         5.23 o                         
   7  27   0        253.64        224.53        16.91 o                         
   8  27   0         63.90         85.18         5.85 o                         
   9  27   0         14.70         12.15         4.49 o                         
  10  27   0         32.38         14.23         5.12 o                         
  11  27   0         42.88         43.49         6.25 o                         
  12  27   0          0.40         -9.75        16.82 o                         
   0  28   0        138.12        150.38         8.66 o                         
   1  28   0        250.86        226.01         6.45 o                         
   2  28   0          0.02         -0.89         2.65 o                         
   3  28   0          8.00          0.89         2.69 o                         
   4  28   0          0.79          3.98         2.79 o                         
   5  28   0         84.38         86.49         5.18 o                         
   6  28   0         40.17         49.08         4.63 o                         
   7  28   0          8.87         10.72         4.16 o                         
   8  28   0         13.83         15.38         4.43 o                         
   9  28   0          0.02         -3.33         3.94 o                         
  10  28   0        157.20        189.39         8.22 o                         
  11  28   0         28.76         30.39         6.35 o                         
   1  29   0          5.25          4.77         2.93 o                         
   2  29   0         58.71         72.87         4.18 o                         
   3  29   0          1.20         -2.59         2.59 o                         
   4  29   0          8.69          1.35         2.67 o                         
   5  29   0         63.16         44.94         4.38 o                         
   6  29   0        195.10        207.10         7.41 o                         
   7  29   0        183.03        179.62         7.73 o                         
   8  29   0          4.01          5.26         4.38 o                         
   9  29   0          2.26          0.42         4.36 o                         
  10  29   0         19.06         26.09         5.37 o                         
  11  29   0          1.28          2.70         6.27 o                         
   0  30   0         13.23         17.30         4.29 o                         
   1  30   0          0.30         -2.65         2.65 o                         
   2  30   0         39.45         29.59         3.59 o                         
   3  30   0          7.38         -1.48         2.86 o                         
   4  30   0          8.33          5.51         2.90 o                         
   5  30   0          1.33          0.11         3.55 o                         
   6  30   0          2.16          2.17         4.13 o                         
   7  30   0          0.45         -1.19         5.30 o                         
   8  30   0          6.52          5.53         4.58 o                         
   9  30   0         13.81         11.85         5.08 o                         
  10  30   0        149.43        192.01         8.74 o                         
   1  31   0         23.87         15.93         3.33 o                         
   2  31   0          0.94          2.36         2.94 o                         
   3  31   0          2.58          4.40         2.94 o                         
   4  31   0          4.04         -1.63         2.56 o                         
   5  31   0          0.02         -3.73         3.73 o                         
   6  31   0         81.24        107.00         6.87 o                         
   7  31   0         39.06         40.00         5.38 o                         
   8  31   0          5.66          9.46         4.87 o                         
   9  31   0          9.24         16.39         5.10 o                         
  10  31   0         33.61         51.70         6.77 o                         
   0  32   0         11.69          1.25         4.70 o                         
   1  32   0          9.06          4.79         3.11 o                         
   2  32   0         29.70         24.16         3.47 o                         
   3  32   0          1.93         -1.72         3.07 o                         
   4  32   0          0.06         -0.53         2.56 o                         
   5  32   0         18.62         22.06         4.38 o                         
   6  32   0          8.66          9.70         4.82 o                         
   7  32   0          7.49         10.95         4.90 o                         
   8  32   0         36.93         49.66         8.69 o                         
   9  32   0          5.72          6.32         6.82 o                         
   1  33   0          3.14         -3.10         3.10 o                         
   2  33   0          3.43         -0.02         3.24 o                         
   3  33   0          0.44         -0.67         3.00 o                         
   4  33   0         71.93         95.99         6.01 o                         
   5  33   0         59.43         91.08         6.12 o                         
   6  33   0          5.57          3.47         5.47 o                         
   7  33   0          0.59          2.31         4.83 o                         
   8  33   0         24.91         32.96         6.32 o                         
   0  34   0         21.02         44.11         6.59 o                         
   1  34   0         14.98         10.40         3.48 o                         
   2  34   0          8.17          4.51         3.39 o                         
   3  34   0          1.51          3.19         3.34 o                         
   4  34   0          2.67         10.66         4.44 o                         
   5  34   0          6.30         11.68         4.65 o                         
   6  34   0          0.37         -2.32         4.79 o                         
   7  34   0         10.47         11.07         5.02 o                         
   1  35   0          9.30         15.98         3.78 o                         
   2  35   0          5.21          5.15         3.58 o                         
   3  35   0          8.75         18.08         3.60 o                         
   4  35   0        118.95        149.48         7.39 o                         
   5  35   0         29.70         37.25         5.42 o                         
   6  35   0          2.94          2.60         4.99 o                         
   0  36   0         83.98        135.62         9.15 o                         
   1  36   0         75.64        105.94         5.52 o                         
   2  36   0         12.68         14.54         4.02 o                         
   3  36   0          0.07          6.35         4.67 o                         
   4  36   0          0.17          1.10         4.68 o                         
   1  37   0         28.35         52.07         5.73 o                         
   2  37   0         10.29         10.67         4.78 o                         
   1   0   1        808.83        820.25        12.98 o                         
   2   0   1      23206.14      24254.24       369.14 o                         
   3   0   1      11657.67      12793.96       217.56 o                         
   4   0   1       1381.98       1355.49        24.58 o                         
   5   0   1        778.25       1046.14        53.02 o                         
   6   0   1        623.83       1047.57        24.47 o                         
   7   0   1       2002.41       2234.83        34.43 o                         
   8   0   1        595.53        621.65        10.87 o                         
   9   0   1         61.98         64.49         4.73 o                         
  10   0   1          0.75          2.44         5.91 o                         
  11   0   1         15.51         23.82         6.43 o                         
  12   0   1        162.90        175.45        28.19 o                         
  13   0   1          0.05         -3.18         6.43 o                         
  14   0   1         10.69         19.72         9.55 o                         
  15   0   1         22.26         11.93        10.46 o                         
  16   0   1          1.16          0.73         8.02 o                         
  17   0   1         21.18         31.27        10.59 o                         
 -17   1   1          6.82         17.73        10.29 o                         
 -16   1   1         24.03         11.45        10.00 o                         
 -15   1   1         14.87         18.15         8.66 o                         
 -14   1   1          4.29         -4.11        14.09 o                         
 -13   1   1         41.51         48.19         9.00 o                         
 -12   1   1         34.28         33.29         8.36 o                         
 -11   1   1          3.85          2.15         6.08 o                         
 -10   1   1        286.12        270.35        41.82 o                         
  -9   1   1         25.36         43.81         4.16 o                         
  -8   1   1        408.63        518.21        15.39 o                         
  -7   1   1        466.46        658.37        43.20 o                         
  -6   1   1       2676.93       3138.36        44.01 o                         
  -5   1   1       1931.29       1876.79        29.64 o                         
  -4   1   1       2601.02       2801.16        43.68 o                         
  -3   1   1      27193.36      26250.31       364.65 o                         
  -2   1   1       3278.52       3094.00        48.56 o                         
  -1   1   1       2944.07       3020.94        57.14 o                         
   0   1   1          0.10          2.32         0.60 o                         
   1   1   1       2947.43       2933.57        41.31 o                         
   2   1   1       3281.50       3171.58        48.51 o                         
   3   1   1      27201.07      26930.00       453.10 o                         
   4   1   1       2601.63       2953.12       106.56 o                         
   5   1   1       1931.07       1893.44        33.73 o                         
   6   1   1       2676.83       3195.64        47.69 o                         
   7   1   1        467.30        612.71        43.70 o                         
   8   1   1        408.43        517.91        14.99 o                         
   9   1   1         25.39         44.02         2.71 o                         
  10   1   1        286.22        274.58        19.09 o                         
  11   1   1          3.85         15.00         9.55 o                         
  12   1   1         34.24         43.61         8.66 o                         
  13   1   1         41.48         54.78         9.09 o                         
  14   1   1          4.27          1.67        12.73 o                         
  15   1   1         14.89         14.90         8.28 o                         
  16   1   1         24.04         15.00         9.00 o                         
  17   1   1          6.82         -1.47         8.28 o                         
 -17   2   1          2.20         -8.93         8.93 o                         
 -16   2   1          0.90          9.73         8.66 o                         
 -15   2   1          0.19         -2.89         8.18 o                         
 -14   2   1          7.95          7.39         7.37 o                         
 -13   2   1         11.56         14.11        10.00 o                         
 -12   2   1         90.98        117.29        15.46 o                         
 -11   2   1        203.44        127.75        10.29 o                         
 -10   2   1         92.93         96.42        13.64 o                         
  -9   2   1         18.40         17.13         2.49 o                         
  -8   2   1        468.90        477.64        13.79 o                         
  -7   2   1        742.28        827.51        40.68 o                         
  -6   2   1       1233.02       1438.49        59.18 o                         
  -5   2   1        183.30        335.59        61.84 o                         
  -4   2   1      12340.22      12305.26       187.07 o                         
  -3   2   1      27472.94      26534.23       395.88 o                         
  -2   2   1        266.82        240.00         8.09 o                         
  -1   2   1       2523.04       2417.84        32.83 o                         
   0   2   1          3.44          8.05         0.39 o                         
   1   2   1       2522.86       2365.82        31.03 o                         
   2   2   1        267.46        227.43         4.34 o                         
   3   2   1      27475.82      26293.46       447.65 o                         
   4   2   1      12340.87      12711.95       213.51 o                         
   5   2   1        183.02        437.33        22.73 o                         
   6   2   1       1233.63       1475.58        74.39 o                         
   7   2   1        742.12        800.85        19.80 o                         
   8   2   1        469.11        462.92        16.31 o                         
   9   2   1         18.30         17.48         1.81 o                         
  10   2   1         92.86        100.92        12.73 o                         
  11   2   1        203.39        120.02        14.55 o                         
  12   2   1         91.00         88.19        14.55 o                         
  13   2   1         11.60         10.32         7.37 o                         
  14   2   1          8.01          7.49         8.02 o                         
  15   2   1          0.18         -0.45         7.63 o                         
  16   2   1          0.90          3.71         8.28 o                         
  17   2   1          2.19          7.88         8.66 o                         
 -17   3   1          1.34          5.00         9.64 o                         
 -16   3   1          5.38          1.82         8.66 o                         
 -15   3   1          6.04         -8.02         8.02 o                         
 -14   3   1         14.03         24.08         8.66 o                         
 -13   3   1          5.22          7.58         6.73 o                         
 -12   3   1        122.70        144.23        11.57 o                         
 -11   3   1        285.80        288.27        24.55 o                         
 -10   3   1       1102.40       1133.50        42.28 o                         
  -9   3   1          1.50          0.19         3.54 o                         
  -8   3   1       1441.00       1456.87        28.03 o                         
  -7   3   1       4306.04       4952.45        68.63 o                         
  -6   3   1       1823.05       1887.90        46.21 o                         
  -5   3   1        846.49       1003.90        14.99 o                         
  -4   3   1       1917.81       1843.45        33.00 o                         
  -3   3   1      16334.13      16931.07       330.01 o                         
  -2   3   1       2592.73       2991.37        37.93 o                         
  -1   3   1       1757.70       1616.26        20.75 o                         
   0   3   1        293.41        244.99         3.10 o                         
   1   3   1       1757.70       1606.72        22.62 o                         
   2   3   1       2596.50       2978.13        41.69 o                         
   3   3   1      16324.35      16837.02       252.66 o                         
   4   3   1       1916.80       2051.64       110.26 o                         
   5   3   1        846.79       1070.03        25.20 o                         
   6   3   1       1823.10       2049.49        39.01 o                         
   7   3   1       4308.72       4998.26        76.25 o                         
   8   3   1       1440.78       1499.16        23.81 o                         
   9   3   1          1.50          2.84         1.79 o                         
  10   3   1       1102.90       1105.77        59.55 o                         
  11   3   1        285.79        315.38        15.74 o                         
  12   3   1        122.75        134.20        30.46 o                         
  13   3   1          5.15          4.55         7.07 o                         
  14   3   1         14.02         16.82         8.36 o                         
  15   3   1          6.02         11.02         8.64 o                         
  16   3   1          5.39         -4.51         8.02 o                         
  17   3   1          1.32         -8.18         8.18 o                         
 -17   4   1         20.82         13.70        13.64 o                         
 -16   4   1          9.96          2.27         9.00 o                         
 -15   4   1         20.48         15.91         8.36 o                         
 -14   4   1         19.02         10.66         8.02 o                         
 -13   4   1         31.46         45.48         8.66 o                         
 -12   4   1        605.54        596.91        23.79 o                         
 -11   4   1        989.15        998.39        36.37 o                         
 -10   4   1        267.00        232.55        12.86 o                         
  -9   4   1        205.23        223.17         6.93 o                         
  -8   4   1       1474.53       1444.82        34.78 o                         
  -7   4   1       1780.60       2076.83        73.87 o                         
  -6   4   1       3713.82       3635.46        50.79 o                         
  -5   4   1        850.64        956.69        14.62 o                         
  -4   4   1       4078.17       3855.24        59.83 o                         
  -3   4   1       7481.15       7630.44       104.01 o                         
  -2   4   1      57029.89      55041.60       698.22 o                         
  -1   4   1       2598.28       3033.49        38.85 o                         
   0   4   1         83.56         87.27         2.06 o                         
   1   4   1       2598.78       3057.45        41.72 o                         
   2   4   1      57013.57      55979.92       831.36 o                         
   3   4   1       7493.86       7624.78       114.92 o                         
   4   4   1       4078.61       3980.49        59.89 o                         
   5   4   1        849.63       1095.05        27.96 o                         
   6   4   1       3715.94       3685.83        64.09 o                         
   7   4   1       1777.94       1993.11        32.46 o                         
   8   4   1       1475.02       1408.15        21.11 o                         
   9   4   1        205.04        215.41         7.72 o                         
  10   4   1        266.78        237.14         6.23 o                         
  11   4   1        989.24        970.06        49.55 o                         
  12   4   1        605.45        636.72        40.91 o                         
  13   4   1         31.09         31.12         8.66 o                         
  14   4   1         18.97         28.38        10.46 o                         
  15   4   1         20.43         21.04        10.91 o                         
  16   4   1          9.95          0.63         8.28 o                         
  17   4   1         20.86         15.91        10.29 o                         
 -17   5   1          5.33         -8.05        10.91 o                         
 -16   5   1          8.45         14.09         9.00 o                         
 -15   5   1         18.92         22.28         9.00 o                         
 -14   5   1         20.84          9.09         7.71 o                         
 -13   5   1        107.33         95.94        10.29 o                         
 -12   5   1         90.24         86.16        10.91 o                         
 -11   5   1        405.06        435.04        19.26 o                         
 -10   5   1        159.45        166.39        15.46 o                         
  -9   5   1        169.87        159.64         6.17 o                         
  -8   5   1        680.84        681.85        22.44 o                         
  -7   5   1       3281.44       3650.25        57.06 o                         
  -6   5   1       2472.54       2428.66        34.50 o                         
  -5   5   1       4430.95       4829.66        66.82 o                         
  -4   5   1       1319.24       1267.98        41.89 o                         
  -3   5   1        721.28        867.83        15.70 o                         
  -2   5   1      18988.62      19148.06       239.38 o                         
  -1   5   1        753.54        638.00         8.74 o                         
   0   5   1         26.50         51.98         1.75 o                         
   1   5   1        754.65        644.90         8.74 o                         
   2   5   1      19001.24      18881.28       257.54 o                         
   3   5   1        721.41        874.16        14.42 o                         
   4   5   1       1319.31       1346.30        44.94 o                         
   5   5   1       4430.40       4929.99        84.65 o                         
   6   5   1       2470.89       2486.70        43.93 o                         
   7   5   1       3283.43       3732.34        65.22 o                         
   8   5   1        680.07        667.60        12.38 o                         
   9   5   1        169.93        155.64        12.18 o                         
  10   5   1        160.03        151.84        14.55 o                         
  11   5   1        405.33        477.79        48.19 o                         
  12   5   1         90.30         86.53         9.95 o                         
  13   5   1        107.71        103.60        10.59 o                         
  14   5   1         20.89         19.09         7.71 o                         
  15   5   1         18.93         27.06         9.31 o                         
  16   5   1          8.45         10.79         9.31 o                         
  17   5   1          5.28          9.55         9.64 o                         
 -17   6   1         16.40         22.73        10.29 o                         
 -16   6   1         22.00         26.57         9.95 o                         
 -15   6   1         44.73         43.14         9.58 o                         
 -14   6   1         46.51         33.45         9.09 o                         
 -13   6   1         62.40         79.02        10.91 o                         
 -12   6   1        191.30        176.92        13.18 o                         
 -11   6   1        139.17        195.22        17.28 o                         
 -10   6   1        678.48        651.81        18.11 o                         
  -9   6   1        863.29        838.68        17.69 o                         
  -8   6   1        802.66        736.63        15.76 o                         
  -7   6   1        909.71       1019.97        20.01 o                         
  -6   6   1       1256.50       1274.81        18.69 o                         
  -5   6   1        467.72        456.45         7.00 o                         
  -4   6   1       2475.00       2357.15        30.48 o                         
  -3   6   1       1721.35       1502.07        20.00 o                         
  -2   6   1       3452.45       3461.39        44.22 o                         
  -1   6   1       1227.32       1072.04        14.23 o                         
   0   6   1          3.43          8.72         0.72 o                         
   1   6   1       1227.79       1075.33        15.41 o                         
   2   6   1       3453.59       3453.56        47.70 o                         
   3   6   1       1720.39       1506.78        21.54 o                         
   4   6   1       2478.40       2388.50        37.03 o                         
   5   6   1        469.07        479.29        28.39 o                         
   6   6   1       1256.10       1280.18        24.07 o                         
   7   6   1        907.35        978.74        19.47 o                         
   8   6   1        803.18        744.77        13.60 o                         
   9   6   1        863.13        817.04        27.00 o                         
  10   6   1        677.92        666.97        19.41 o                         
  11   6   1        139.20        255.14        29.55 o                         
  12   6   1        191.14        205.10        25.46 o                         
  13   6   1         61.89         62.22         9.95 o                         
  14   6   1         46.29         39.66        10.00 o                         
  15   6   1         44.66         42.18        13.18 o                         
  16   6   1         22.02         16.37         9.00 o                         
  17   6   1         16.42         14.96         9.95 o                         
 -17   7   1         17.92         22.73        14.55 o                         
 -16   7   1          9.49         12.09         8.66 o                         
 -15   7   1         42.64         57.25        10.59 o                         
 -14   7   1         16.78         19.89        12.27 o                         
 -13   7   1        200.06        213.76        14.14 o                         
 -12   7   1        201.52        207.66        13.81 o                         
 -11   7   1         12.17         22.25         6.73 o                         
 -10   7   1        162.49        152.00         8.14 o                         
  -9   7   1        894.71        795.95        17.14 o                         
  -8   7   1       1357.94       1349.55        26.10 o                         
  -7   7   1       1758.16       1648.56        31.14 o                         
  -6   7   1        412.67        457.97         6.90 o                         
  -5   7   1        907.06        841.35        11.02 o                         
  -4   7   1       1141.51        908.74        12.47 o                         
  -3   7   1        467.87        447.23         6.71 o                         
  -2   7   1       9643.49       9677.80       122.45 o                         
  -1   7   1       3062.04       2587.22        33.36 o                         
   0   7   1         22.31         24.39         1.16 o                         
   1   7   1       3063.89       2595.16        30.67 o                         
   2   7   1       9638.42       9682.67       122.45 o                         
   3   7   1        466.42        445.96         7.42 o                         
   4   7   1       1141.19        913.78        13.82 o                         
   5   7   1        906.30        851.40        13.12 o                         
   6   7   1        412.42        450.59         8.87 o                         
   7   7   1       1759.59       1683.46        27.18 o                         
   8   7   1       1358.82       1344.71        22.74 o                         
   9   7   1        894.29        798.77        26.34 o                         
  10   7   1        163.24        157.33         7.27 o                         
  11   7   1         12.03         17.28         7.07 o                         
  12   7   1        201.78        195.10        24.09 o                         
  13   7   1        200.50        185.91        21.82 o                         
  14   7   1         16.87         23.71         8.66 o                         
  15   7   1         42.69         60.47        10.93 o                         
  16   7   1          9.48         33.61         9.95 o                         
  17   7   1         17.93         25.40        15.46 o                         
 -17   8   1          8.15         15.46        14.55 o                         
 -16   8   1          8.10          8.18         8.28 o                         
 -15   8   1         24.30         13.85         9.09 o                         
 -14   8   1         48.20         36.39         9.55 o                         
 -13   8   1        343.09        335.55        20.46 o                         
 -12   8   1        122.36        113.20        10.93 o                         
 -11   8   1        523.24        567.91        21.86 o                         
 -10   8   1        195.27        240.41         9.89 o                         
  -9   8   1        440.56        462.91        12.20 o                         
  -8   8   1       1252.38       1150.23        22.68 o                         
  -7   8   1        353.29        353.13         9.13 o                         
  -6   8   1         12.81          9.25         1.72 o                         
  -5   8   1       1740.24       1703.62        19.74 o                         
  -4   8   1        473.51        415.98         6.68 o                         
  -3   8   1        510.69        585.95         8.63 o                         
  -2   8   1        751.92        764.99        10.74 o                         
  -1   8   1        766.17        800.08        11.99 o                         
   0   8   1         46.13         35.17         1.41 o                         
   1   8   1        766.59        811.57        10.10 o                         
   2   8   1        752.91        774.56        10.80 o                         
   3   8   1        512.71        592.46         9.34 o                         
   4   8   1        473.39        421.18         7.21 o                         
   5   8   1       1740.19       1698.61        24.75 o                         
   6   8   1         12.86          7.48         1.81 o                         
   7   8   1        352.09        345.91         7.61 o                         
   8   8   1       1251.30       1143.58        22.73 o                         
   9   8   1        440.70        450.97        18.00 o                         
  10   8   1        195.13        236.52        13.50 o                         
  11   8   1        523.23        518.42        16.97 o                         
  12   8   1        122.16        113.61        11.24 o                         
  13   8   1        342.60        363.62        22.73 o                         
  14   8   1         48.08         53.64         9.95 o                         
  15   8   1         24.30         28.32         8.66 o                         
  16   8   1          8.09          0.94         8.66 o                         
 -17   9   1          4.69        -12.73        12.73 o                         
 -16   9   1         14.22         25.40         9.58 o                         
 -15   9   1         22.89         31.29         9.31 o                         
 -14   9   1         80.67         97.72        11.24 o                         
 -13   9   1        298.71        305.85        17.03 o                         
 -12   9   1         26.38         21.82         9.09 o                         
 -11   9   1        131.99        145.43        11.57 o                         
 -10   9   1         29.38         26.13         4.82 o                         
  -9   9   1        396.20        400.66        10.52 o                         
  -8   9   1        946.57        961.67        21.96 o                         
  -7   9   1        587.93        702.29        11.42 o                         
  -6   9   1          7.00          2.42         1.56 o                         
  -5   9   1        558.57        523.78         6.69 o                         
  -4   9   1        394.10        325.37         5.56 o                         
  -3   9   1        805.06        831.68        11.84 o                         
  -2   9   1       1651.32       1753.11        23.33 o                         
  -1   9   1        737.92        720.24        10.95 o                         
   0   9   1         43.92         69.89         1.92 o                         
   1   9   1        738.52        722.14         9.23 o                         
   2   9   1       1651.73       1791.97        25.32 o                         
   3   9   1        802.73        848.63        11.96 o                         
   4   9   1        393.81        317.70         6.08 o                         
   5   9   1        557.76        517.68         9.69 o                         
   6   9   1          7.02          4.27         1.62 o                         
   7   9   1        588.76        680.13        12.84 o                         
   8   9   1        947.77        967.85        23.94 o                         
   9   9   1        395.88        395.81        16.38 o                         
  10   9   1         29.47         22.28         6.43 o                         
  11   9   1        132.29        138.34         7.07 o                         
  12   9   1         26.31         21.82         8.57 o                         
  13   9   1        299.25        322.90        17.67 o                         
  14   9   1         80.94         87.43        11.24 o                         
  15   9   1         22.87         29.88         9.58 o                         
  16   9   1         14.21          5.64         9.31 o                         
 -17  10   1          3.55          6.36        13.64 o                         
 -16  10   1          4.21         -5.60         8.02 o                         
 -15  10   1         29.74         20.46         9.00 o                         
 -14  10   1         55.83         42.00         9.00 o                         
 -13  10   1         93.87         91.38        10.93 o                         
 -12  10   1        196.00        176.95        15.46 o                         
 -11  10   1        213.37        237.47        17.73 o                         
 -10  10   1        218.45        221.40         9.73 o                         
  -9  10   1        172.96        209.84         8.66 o                         
  -8  10   1        185.83        242.71         6.13 o                         
  -7  10   1        628.89        698.38        11.59 o                         
  -6  10   1       1053.87       1060.48        12.85 o                         
  -5  10   1       2007.85       2226.11        26.07 o                         
  -4  10   1       2303.13       2518.60        33.22 o                         
  -3  10   1        803.52        761.52        11.03 o                         
  -2  10   1       1359.03       1361.41        18.53 o                         
  -1  10   1        806.13        898.09        12.31 o                         
   0  10   1         82.81         75.85         2.08 o                         
   1  10   1        806.12        900.26        11.41 o                         
   2  10   1       1356.06       1387.40        18.31 o                         
   3  10   1        802.56        765.60        11.18 o                         
   4  10   1       2305.15       2537.77        36.02 o                         
   5  10   1       2005.51       2225.53        31.94 o                         
   6  10   1       1054.40       1063.05        16.56 o                         
   7  10   1        628.99        689.09        11.73 o                         
   8  10   1        184.92        212.29         9.32 o                         
   9  10   1        173.28        194.34        14.09 o                         
  10  10   1        218.31        207.92        12.86 o                         
  11  10   1        213.61        248.91        23.19 o                         
  12  10   1        196.08        173.09        20.06 o                         
  13  10   1         93.98        102.17        12.27 o                         
  14  10   1         55.58         80.00        10.93 o                         
  15  10   1         29.82         25.00         9.64 o                         
  16  10   1          4.18         -7.62        10.46 o                         
 -17  11   1         13.64         14.55        14.55 o                         
 -16  11   1          0.47          5.08        10.00 o                         
 -15  11   1          9.15          8.55         8.02 o                         
 -14  11   1         26.81         30.24         8.66 o                         
 -13  11   1          0.65         10.87        11.37 o                         
 -12  11   1        131.78        124.12        10.93 o                         
 -11  11   1         44.73         41.88         5.61 o                         
 -10  11   1        120.31        103.78         7.08 o                         
  -9  11   1        258.44        290.46         9.04 o                         
  -8  11   1         93.65         92.84         3.88 o                         
  -7  11   1       1225.13       1166.39        18.20 o                         
  -6  11   1        116.71        131.99         2.79 o                         
  -5  11   1        360.71        296.54         4.80 o                         
  -4  11   1       2849.34       3077.45        40.11 o                         
  -3  11   1       1411.04       1352.31        18.66 o                         
  -2  11   1       4250.46       4151.42        53.61 o                         
  -1  11   1        209.96        255.17         4.43 o                         
   0  11   1        213.93        259.61         4.52 o                         
   1  11   1        210.98        250.58         4.06 o                         
   2  11   1       4257.02       4187.61        49.35 o                         
   3  11   1       1409.92       1381.97        18.86 o                         
   4  11   1       2845.48       3068.39        40.39 o                         
   5  11   1        360.64        304.10         6.12 o                         
   6  11   1        116.82        127.25         4.15 o                         
   7  11   1       1225.40       1168.26        18.33 o                         
   8  11   1         93.23         98.15         6.26 o                         
   9  11   1        258.35        284.61        14.14 o                         
  10  11   1        120.31        105.21        19.55 o                         
  11  11   1         44.75         37.80         7.71 o                         
  12  11   1        131.21        110.67         6.61 o                         
  13  11   1          0.69         -0.71         7.37 o                         
  14  11   1         26.94         24.83         9.31 o                         
  15  11   1          9.15         -0.91         7.71 o                         
  16  11   1          0.48         13.35        10.46 o                         
 -16  12   1          5.33         -4.55        11.82 o                         
 -15  12   1          1.77         -6.63         8.64 o                         
 -14  12   1         22.48         19.55         8.36 o                         
 -13  12   1         20.70         20.61         7.63 o                         
 -12  12   1         21.29         15.77         7.37 o                         
 -11  12   1         58.18         56.81         6.41 o                         
 -10  12   1         99.94         98.91         7.08 o                         
  -9  12   1         25.91         24.52         3.69 o                         
  -8  12   1         60.72         47.95         4.72 o                         
  -7  12   1         53.54         47.53         2.56 o                         
  -6  12   1        112.88        117.49         2.83 o                         
  -5  12   1        201.69        266.91         4.51 o                         
  -4  12   1       1118.08       1073.19        15.32 o                         
  -3  12   1       1031.40        919.63        13.22 o                         
  -2  12   1       2332.47       2452.37        31.87 o                         
  -1  12   1       1166.25        932.97        12.85 o                         
   0  12   1        177.65        208.73         4.59 o                         
   1  12   1       1161.28        920.44        11.87 o                         
   2  12   1       2329.46       2457.41        29.59 o                         
   3  12   1       1030.53        929.78        14.44 o                         
   4  12   1       1120.24       1081.89        15.50 o                         
   5  12   1        201.74        265.76         5.49 o                         
   6  12   1        112.58        113.67         4.54 o                         
   7  12   1         53.49         42.86         2.79 o                         
   8  12   1         60.76         55.48         4.31 o                         
   9  12   1         26.04         20.39         6.08 o                         
  10  12   1         99.99         96.85         9.64 o                         
  11  12   1         58.05         55.52         9.00 o                         
  12  12   1         21.17         14.09         7.71 o                         
  13  12   1         20.72         24.27         9.55 o                         
  14  12   1         22.36         30.91         9.00 o                         
  15  12   1          1.77          3.16         7.86 o                         
  16  12   1          5.33          5.17         9.31 o                         
 -16  13   1          1.57         -0.56         8.28 o                         
 -15  13   1          6.98          6.04         8.18 o                         
 -14  13   1          8.50         10.91         7.71 o                         
 -13  13   1          9.46          7.39         7.73 o                         
 -12  13   1         45.75         44.58         8.66 o                         
 -11  13   1        220.32        204.29        10.41 o                         
 -10  13   1         30.15         28.23         5.20 o                         
  -9  13   1        193.93        186.75         7.37 o                         
  -8  13   1          3.09         -0.82         2.53 o                         
  -7  13   1        266.27        234.43         5.79 o                         
  -6  13   1         49.12         60.87         2.18 o                         
  -5  13   1        677.50        526.58         7.49 o                         
  -4  13   1        245.84        204.42         4.30 o                         
  -3  13   1       3425.04       3554.07        46.60 o                         
  -2  13   1       5011.09       4792.91        60.81 o                         
  -1  13   1        824.68        894.58        12.60 o                         
   0  13   1          9.72         13.37         1.37 o                         
   1  13   1        826.47        891.51        11.67 o                         
   2  13   1       5011.42       4787.82        56.74 o                         
   3  13   1       3428.09       3605.94        50.23 o                         
   4  13   1        245.89        200.27         4.61 o                         
   5  13   1        677.14        533.25         8.85 o                         
   6  13   1         49.22         61.85         2.86 o                         
   7  13   1        266.28        229.65         6.42 o                         
   8  13   1          3.14         -2.10         2.76 o                         
   9  13   1        193.53        177.84        20.46 o                         
  10  13   1         30.06         25.99         7.07 o                         
  11  13   1        219.91        211.78        13.81 o                         
  12  13   1         45.95         11.82         7.71 o                         
  13  13   1          9.56         12.73         3.64 o                         
  14  13   1          8.50          4.55         8.36 o                         
  15  13   1          6.98          6.36         9.00 o                         
  16  13   1          1.57         -7.64        10.00 o                         
 -16  14   1         21.88         20.00        13.64 o                         
 -15  14   1          1.23          1.20         8.02 o                         
 -14  14   1          3.86         10.00         7.71 o                         
 -13  14   1         67.19         68.92        11.37 o                         
 -12  14   1         43.88         46.09         8.66 o                         
 -11  14   1        177.42        191.48         9.86 o                         
 -10  14   1          2.53         -3.72         3.92 o                         
  -9  14   1        257.36        237.95         8.21 o                         
  -8  14   1        120.85         93.63         4.01 o                         
  -7  14   1        306.96        260.32         5.88 o                         
  -6  14   1        194.48        225.44         4.24 o                         
  -5  14   1         52.02         58.16         2.18 o                         
  -4  14   1       1297.36       1176.90        15.77 o                         
  -3  14   1        345.74        388.52         6.19 o                         
  -2  14   1        392.14        406.55         6.79 o                         
  -1  14   1       1228.61       1350.20        18.32 o                         
   0  14   1          1.96         -0.26         1.27 o                         
   1  14   1       1226.71       1339.69        16.94 o                         
   2  14   1        393.69        407.15         6.11 o                         
   3  14   1        346.93        376.89         7.36 o                         
   4  14   1       1299.58       1181.94        16.88 o                         
   5  14   1         52.03         51.51         2.64 o                         
   6  14   1        194.48        226.36         5.29 o                         
   7  14   1        306.65        249.09         6.98 o                         
   8  14   1        120.71         94.46         5.38 o                         
   9  14   1        256.98        254.32        20.00 o                         
  10  14   1          2.51          4.55         5.79 o                         
  11  14   1        177.48        206.46        13.50 o                         
  12  14   1         43.89         49.33        16.37 o                         
  13  14   1         66.95         61.91         5.41 o                         
  14  14   1          3.86         -1.82         7.71 o                         
  15  14   1          1.23         -9.55         9.55 o                         
  16  14   1         21.85         31.82        14.55 o                         
 -16  15   1          0.89         -9.09        11.82 o                         
 -15  15   1         22.77         20.41        13.64 o                         
 -14  15   1         34.41         57.27        10.29 o                         
 -13  15   1         29.17         30.84         8.28 o                         
 -12  15   1        104.07         93.35         8.37 o                         
 -11  15   1         80.11         69.60         6.07 o                         
 -10  15   1         34.67         31.35         4.23 o                         
  -9  15   1        149.27        134.61         5.93 o                         
  -8  15   1         67.74         50.55         3.30 o                         
  -7  15   1        334.84        365.27         7.40 o                         
  -6  15   1         37.91         37.38         1.81 o                         
  -5  15   1        242.81        221.07         4.22 o                         
  -4  15   1         55.51         49.14         2.40 o                         
  -3  15   1        236.87        250.19         5.04 o                         
  -2  15   1        877.34        914.73        13.21 o                         
  -1  15   1        692.37        649.34        10.30 o                         
   0  15   1         38.38         45.97         2.17 o                         
   1  15   1        692.59        648.11         9.84 o                         
   2  15   1        877.48        917.13        12.10 o                         
   3  15   1        238.23        247.14         5.64 o                         
   4  15   1         54.70         42.92         2.62 o                         
   5  15   1        242.69        220.77         5.98 o                         
   6  15   1         37.70         39.12         3.03 o                         
   7  15   1        335.31        376.80         8.25 o                         
   8  15   1         67.65         56.15         3.62 o                         
   9  15   1        149.90        132.78         7.71 o                         
  10  15   1         34.68         25.73         7.37 o                         
  11  15   1         80.10         83.11         9.95 o                         
  12  15   1        104.19        102.06        13.64 o                         
  13  15   1         29.33         25.69         8.66 o                         
  14  15   1         34.45         37.60         9.95 o                         
  15  15   1         22.77         12.47         9.95 o                         
 -16  16   1         19.73         10.91        13.64 o                         
 -15  16   1         20.70         22.52         7.31 o                         
 -14  16   1         15.14         10.70         6.41 o                         
 -13  16   1         10.34          3.92         5.93 o                         
 -12  16   1        140.33        116.02         9.26 o                         
 -11  16   1         27.44         21.61         6.17 o                         
 -10  16   1         70.73         62.72         6.91 o                         
  -9  16   1        273.74        286.12         8.73 o                         
  -8  16   1         67.29         63.20         3.72 o                         
  -7  16   1         48.10         42.66         2.93 o                         
  -6  16   1         11.08          5.77         1.50 o                         
  -5  16   1         37.89         49.53         2.75 o                         
  -4  16   1        298.18        279.40         5.02 o                         
  -3  16   1        197.43        215.78         7.60 o                         
  -2  16   1        940.70       1035.41        14.64 o                         
  -1  16   1       2701.49       2626.26        34.47 o                         
   0  16   1        132.75        103.47         3.21 o                         
   1  16   1       2702.11       2624.24        34.47 o                         
   2  16   1        940.91       1022.98        13.48 o                         
   3  16   1        198.47        208.48         4.63 o                         
   4  16   1        298.28        281.87         6.36 o                         
   5  16   1         38.04         47.67         2.69 o                         
   6  16   1         11.13          3.13         2.30 o                         
   7  16   1         48.36         49.10         3.43 o                         
   8  16   1         67.49         68.27         4.00 o                         
   9  16   1        274.02        292.44         9.78 o                         
  10  16   1         70.73         71.01         8.93 o                         
  11  16   1         27.47         40.09        16.37 o                         
  12  16   1        140.26        130.93        12.22 o                         
  13  16   1         10.34         10.95         8.02 o                         
  14  16   1         15.13         22.47         8.93 o                         
  15  16   1         20.68         39.09        11.37 o                         
 -15  17   1         15.73         -1.92         6.27 o                         
 -14  17   1          8.40          4.67         6.63 o                         
 -13  17   1          5.26          4.36         6.01 o                         
 -12  17   1        160.44        159.90        10.29 o                         
 -11  17   1         97.57         83.78         8.14 o                         
 -10  17   1         10.94          2.63         5.72 o                         
  -9  17   1         64.95         65.68         6.52 o                         
  -8  17   1        452.68        452.17         9.73 o                         
  -7  17   1         17.76         15.68         2.58 o                         
  -6  17   1        254.48        274.49         5.40 o                         
  -5  17   1        184.88        174.60         4.28 o                         
  -4  17   1        515.45        489.13         7.93 o                         
  -3  17   1        324.92        356.21         6.47 o                         
  -2  17   1        280.92        248.55         5.29 o                         
  -1  17   1        487.26        487.67         8.11 o                         
   0  17   1        423.92        394.42         6.90 o                         
   1  17   1        486.54        486.83         8.04 o                         
   2  17   1        280.86        253.95         5.00 o                         
   3  17   1        323.23        352.34         6.28 o                         
   4  17   1        514.79        481.25         9.13 o                         
   5  17   1        184.59        177.50         5.58 o                         
   6  17   1        254.22        260.41         6.79 o                         
   7  17   1         17.63         11.55         2.82 o                         
   8  17   1        452.18        461.98        10.10 o                         
   9  17   1         64.92         66.22         7.96 o                         
  10  17   1         10.84          6.83         5.35 o                         
  11  17   1         97.58         99.55         8.37 o                         
  12  17   1        160.38        157.28        13.50 o                         
  13  17   1          5.24         10.91         8.36 o                         
  14  17   1          8.33          8.18         9.00 o                         
  15  17   1         15.76          5.91         9.00 o                         
 -15  18   1          6.38          5.46         9.31 o                         
 -14  18   1         21.60         31.53         7.51 o                         
 -13  18   1          0.53         -0.79         6.67 o                         
 -12  18   1         54.61         50.75         6.01 o                         
 -11  18   1         23.21         20.99         4.92 o                         
 -10  18   1         11.55          9.54         3.92 o                         
  -9  18   1         77.25         76.73         4.43 o                         
  -8  18   1       1165.16       1089.33        18.51 o                         
  -7  18   1         93.92         75.08         3.73 o                         
  -6  18   1         41.32         47.91         2.70 o                         
  -5  18   1        267.40        266.42         5.58 o                         
  -4  18   1        354.01        317.76         9.09 o                         
  -3  18   1         87.45         85.87         3.08 o                         
  -2  18   1        153.38        141.97         3.94 o                         
  -1  18   1        215.87        247.41         5.22 o                         
   0  18   1         90.76         82.11         3.04 o                         
   1  18   1        215.64        252.31         5.25 o                         
   2  18   1        153.23        136.01         3.41 o                         
   3  18   1         87.42         83.65         4.47 o                         
   4  18   1        355.05        319.91         7.09 o                         
   5  18   1        267.32        269.33         6.54 o                         
   6  18   1         41.10         46.38         3.47 o                         
   7  18   1         94.37         71.02         4.12 o                         
   8  18   1       1164.99       1082.93        20.38 o                         
   9  18   1         77.25         81.48         5.90 o                         
  10  18   1         11.36         12.38         5.58 o                         
  11  18   1         23.20         26.75         7.38 o                         
  12  18   1         54.76         56.94         7.69 o                         
  13  18   1          0.53          2.15         6.26 o                         
  14  18   1         21.65         25.34         4.41 o                         
  15  18   1          6.35         11.56         8.73 o                         
 -15  19   1          7.61         10.00        13.64 o                         
 -14  19   1         12.65         25.19         7.48 o                         
 -13  19   1         11.68         12.53         6.27 o                         
 -12  19   1         32.00         25.09         5.61 o                         
 -11  19   1        108.13        103.54         7.19 o                         
 -10  19   1         87.16         92.56         6.38 o                         
  -9  19   1        257.28        262.45         9.89 o                         
  -8  19   1        818.67        816.47        14.84 o                         
  -7  19   1        286.48        297.71         7.84 o                         
  -6  19   1        124.76        128.01         3.92 o                         
  -5  19   1        152.39        177.00         6.86 o                         
  -4  19   1        540.86        480.49         8.48 o                         
  -3  19   1         57.32         65.86         2.96 o                         
  -2  19   1        171.68        175.10         6.62 o                         
  -1  19   1        276.74        277.52         5.80 o                         
   0  19   1         50.02         60.94         2.62 o                         
   1  19   1        277.58        277.53         5.69 o                         
   2  19   1        171.26        174.57         4.36 o                         
   3  19   1         57.16         60.98         2.30 o                         
   4  19   1        539.97        460.61         9.20 o                         
   5  19   1        152.51        172.92         6.05 o                         
   6  19   1        124.83        127.40         5.42 o                         
   7  19   1        286.33        311.90         8.82 o                         
   8  19   1        818.60        791.31        16.76 o                         
   9  19   1        257.36        260.13        10.76 o                         
  10  19   1         87.51         92.08         6.55 o                         
  11  19   1        107.98        116.87         8.84 o                         
  12  19   1         32.04         44.54         7.31 o                         
  13  19   1         11.69         12.62         6.99 o                         
  14  19   1         12.63         17.47         7.47 o                         
  15  19   1          7.62          0.91        13.64 o                         
 -15  20   1          5.86          3.64        12.73 o                         
 -14  20   1          1.20         -2.73         6.43 o                         
 -13  20   1          7.17          8.95         6.26 o                         
 -12  20   1         43.99         48.82         6.27 o                         
 -11  20   1         36.26         18.87         5.30 o                         
 -10  20   1         11.51          8.15         4.82 o                         
  -9  20   1         51.57         55.77         4.28 o                         
  -8  20   1        353.86        326.85         8.42 o                         
  -7  20   1        343.89        352.51         8.74 o                         
  -6  20   1        567.56        599.83         9.72 o                         
  -5  20   1        156.61        139.22         4.48 o                         
  -4  20   1       1075.54        997.60        15.16 o                         
  -3  20   1        187.95        176.85         4.96 o                         
  -2  20   1        391.78        406.47         7.45 o                         
  -1  20   1       1259.46       1142.89        16.43 o                         
   0  20   1         50.84         50.34         2.65 o                         
   1  20   1       1258.64       1129.82        16.47 o                         
   2  20   1        392.40        393.07         7.34 o                         
   3  20   1        188.73        168.37         3.87 o                         
   4  20   1       1074.46        983.84        16.48 o                         
   5  20   1        156.83        145.54         5.74 o                         
   6  20   1        567.98        600.55        14.23 o                         
   7  20   1        343.91        376.77         9.09 o                         
   8  20   1        353.82        332.85         9.40 o                         
   9  20   1         51.60         48.32         5.44 o                         
  10  20   1         11.44          5.94         4.34 o                         
  11  20   1         36.25         29.00         6.78 o                         
  12  20   1         43.99         54.95         7.84 o                         
  13  20   1          7.17          0.88         6.15 o                         
  14  20   1          1.19          0.39         6.55 o                         
 -14  21   1          6.30         -7.71         8.66 o                         
 -13  21   1         25.21         29.40         7.35 o                         
 -12  21   1         11.73          7.73         5.36 o                         
 -11  21   1          3.40         -1.35         5.64 o                         
 -10  21   1         25.22         16.73         4.16 o                         
  -9  21   1         14.30          5.42         3.73 o                         
  -8  21   1        360.66        323.55         8.56 o                         
  -7  21   1        353.53        369.29         8.97 o                         
  -6  21   1         66.29         66.14         3.17 o                         
  -5  21   1        412.55        383.68         7.79 o                         
  -4  21   1        154.35        158.37         4.81 o                         
  -3  21   1        140.70        162.93         4.82 o                         
  -2  21   1        198.92        185.42         5.31 o                         
  -1  21   1        519.27        495.32         8.69 o                         
   0  21   1         19.56         15.94         3.05 o                         
   1  21   1        519.35        501.30         8.73 o                         
   2  21   1        199.00        178.61         4.86 o                         
   3  21   1        140.23        155.77         4.42 o                         
   4  21   1        154.27        172.26         5.69 o                         
   5  21   1        412.45        388.16         9.80 o                         
   6  21   1         66.11         62.85         4.60 o                         
   7  21   1        353.83        370.50        11.87 o                         
   8  21   1        360.90        329.00        10.65 o                         
   9  21   1         14.39          5.96         4.48 o                         
  10  21   1         25.28         20.80         4.80 o                         
  11  21   1          3.40          2.76         5.58 o                         
  12  21   1         11.76         15.73         6.78 o                         
  13  21   1         25.18         35.69        11.84 o                         
  14  21   1          6.29          5.82         7.31 o                         
 -14  22   1          2.68         -5.46        10.91 o                         
 -13  22   1          9.10          6.46         6.60 o                         
 -12  22   1         60.65         69.06        10.11 o                         
 -11  22   1          0.30         -1.28         4.69 o                         
 -10  22   1          0.07         -1.00         3.23 o                         
  -9  22   1         52.13         51.09         6.37 o                         
  -8  22   1         68.03         70.91         4.81 o                         
  -7  22   1        322.81        311.22         8.31 o                         
  -6  22   1         54.46         47.03         3.62 o                         
  -5  22   1         38.55         29.12         2.99 o                         
  -4  22   1        151.16        142.18         4.91 o                         
  -3  22   1        427.39        426.39         8.36 o                         
  -2  22   1         47.35         57.53         3.32 o                         
  -1  22   1        698.71        714.43        11.65 o                         
   0  22   1         34.77         40.54         2.91 o                         
   1  22   1        698.89        719.92        11.64 o                         
   2  22   1         47.29         54.38         3.04 o                         
   3  22   1        428.03        425.85         7.97 o                         
   4  22   1        150.78        132.67         5.15 o                         
   5  22   1         38.39         30.80         3.92 o                         
   6  22   1         54.57         41.90         4.31 o                         
   7  22   1        322.47        326.38         9.91 o                         
   8  22   1         67.85         58.00         4.75 o                         
   9  22   1         51.97         52.01         6.88 o                         
  10  22   1          0.06          2.86         4.34 o                         
  11  22   1          0.31         -5.54         5.54 o                         
  12  22   1         60.73         68.96         8.82 o                         
  13  22   1          9.13         11.18         7.16 o                         
  14  22   1          2.70        -10.91        10.91 o                         
 -14  23   1          3.45          0.91        12.73 o                         
 -13  23   1         28.27         23.85         7.51 o                         
 -12  23   1          4.69          2.15         8.53 o                         
 -11  23   1          1.55         -4.65         4.65 o                         
 -10  23   1          2.97          6.41         3.27 o                         
  -9  23   1         21.31         33.39         4.16 o                         
  -8  23   1        133.11        135.42         6.30 o                         
  -7  23   1         21.99         25.35         3.89 o                         
  -6  23   1         72.13         74.70         3.48 o                         
  -5  23   1        168.84        171.73         5.22 o                         
  -4  23   1         99.76        113.28         4.37 o                         
  -3  23   1        774.20        815.97        13.55 o                         
  -2  23   1         68.02         74.23         4.21 o                         
  -1  23   1       1099.78       1070.03        16.14 o                         
   0  23   1        365.65        332.40         7.11 o                         
   1  23   1       1098.96       1062.45        16.08 o                         
   2  23   1         67.89         73.57         3.62 o                         
   3  23   1        774.66        811.95        13.02 o                         
   4  23   1         99.64        119.15         5.63 o                         
   5  23   1        168.98        172.19         8.42 o                         
   6  23   1         72.12         68.83         4.94 o                         
   7  23   1         22.09         20.81         4.17 o                         
   8  23   1        133.28        130.29         6.77 o                         
   9  23   1         21.28         21.74         5.51 o                         
  10  23   1          2.94         -0.08         4.59 o                         
  11  23   1          1.54          2.46         5.58 o                         
  12  23   1          4.67         -4.84         6.63 o                         
  13  23   1         28.24         25.08         7.04 o                         
 -13  24   1          9.03          5.14        25.00 o                         
 -12  24   1         11.24         12.87         5.97 o                         
 -11  24   1          0.31          0.17         4.85 o                         
 -10  24   1          1.04          5.87         3.51 o                         
  -9  24   1         13.18         10.91         4.00 o                         
  -8  24   1        139.56        137.06         5.86 o                         
  -7  24   1         71.39         70.24         4.94 o                         
  -6  24   1         47.25         48.70         3.27 o                         
  -5  24   1        174.93        168.24         5.17 o                         
  -4  24   1        301.95        317.83         7.34 o                         
  -3  24   1       1539.56       1548.43        22.70 o                         
  -2  24   1        184.41        243.84         6.78 o                         
  -1  24   1        174.51        185.56         5.75 o                         
   0  24   1        111.61        120.27         4.43 o                         
   1  24   1        174.70        178.56         5.40 o                         
   2  24   1        184.27        245.88         6.19 o                         
   3  24   1       1538.47       1568.65        22.37 o                         
   4  24   1        302.07        309.39         8.91 o                         
   5  24   1        174.82        166.01         6.66 o                         
   6  24   1         47.02         40.49         4.52 o                         
   7  24   1         71.14         64.98         5.12 o                         
   8  24   1        139.40        145.63         7.25 o                         
   9  24   1         13.08          8.66         5.67 o                         
  10  24   1          1.04         -2.22         4.61 o                         
  11  24   1          0.31         -4.36         4.90 o                         
  12  24   1         11.22         26.13         7.61 o                         
  13  24   1          9.08          4.45         9.45 o                         
 -13  25   1          4.80         -8.18        10.91 o                         
 -12  25   1         12.12         13.59         6.02 o                         
 -11  25   1          9.74          9.33         4.52 o                         
 -10  25   1         18.74         13.43         4.27 o                         
  -9  25   1         18.75         17.55         3.88 o                         
  -8  25   1         61.74         79.63         5.38 o                         
  -7  25   1          4.86          6.98         3.73 o                         
  -6  25   1         38.97         32.16         3.00 o                         
  -5  25   1        239.96        242.89         6.48 o                         
  -4  25   1        565.55        583.15        10.68 o                         
  -3  25   1        182.42        197.45         8.21 o                         
  -2  25   1         38.07         42.34         3.33 o                         
  -1  25   1        381.79        367.78         7.85 o                         
   0  25   1          3.35          0.36         2.64 o                         
   1  25   1        382.01        364.62         7.83 o                         
   2  25   1         37.97         54.45         3.39 o                         
   3  25   1        182.30        198.30         5.47 o                         
   4  25   1        565.62        569.64        13.02 o                         
   5  25   1        239.96        256.25         8.28 o                         
   6  25   1         39.13         28.50         4.17 o                         
   7  25   1          4.95         -2.22         3.61 o                         
   8  25   1         62.03         79.56         6.06 o                         
   9  25   1         18.79         21.05         6.68 o                         
  10  25   1         18.81         22.93        10.12 o                         
  11  25   1          9.74         12.94         5.31 o                         
  12  25   1         12.07          0.12         5.91 o                         
  13  25   1          4.77          2.41        11.82 o                         
 -12  26   1         64.79         98.36         9.68 o                         
 -11  26   1         18.98         24.39         5.06 o                         
 -10  26   1          5.76          2.91         3.63 o                         
  -9  26   1         43.38         41.96         4.78 o                         
  -8  26   1         27.16         29.75         4.31 o                         
  -7  26   1         56.07         49.20         4.85 o                         
  -6  26   1        187.42        205.02         6.39 o                         
  -5  26   1        240.16        253.30         6.63 o                         
  -4  26   1        206.16        213.44         6.22 o                         
  -3  26   1         45.17         47.37         3.55 o                         
  -2  26   1          7.01         -0.09         2.59 o                         
  -1  26   1         47.91         51.85         3.71 o                         
   0  26   1         15.74         12.73         2.78 o                         
   1  26   1         47.82         46.69         3.29 o                         
   2  26   1          7.10          1.65         2.58 o                         
   3  26   1         45.03         44.42         4.47 o                         
   4  26   1        206.09        206.45         9.81 o                         
   5  26   1        240.34        270.32         8.79 o                         
   6  26   1        187.47        201.09         7.82 o                         
   7  26   1         56.25         57.72         5.12 o                         
   8  26   1         27.11         24.27         4.94 o                         
   9  26   1         43.31         52.37         6.94 o                         
  10  26   1          5.76          5.95         8.26 o                         
  11  26   1         18.97         21.19         7.22 o                         
  12  26   1         64.85         95.42        13.08 o                         
 -12  27   1         12.31          9.49         7.13 o                         
 -11  27   1         24.72         31.16         5.23 o                         
 -10  27   1          7.99          8.98         4.10 o                         
  -9  27   1         36.10         37.27         4.90 o                         
  -8  27   1         42.04         55.74         5.08 o                         
  -7  27   1        121.08        137.31         6.59 o                         
  -6  27   1         46.86         49.09         3.15 o                         
  -5  27   1         59.48         60.01         3.83 o                         
  -4  27   1        144.07        159.14         5.36 o                         
  -3  27   1        297.54        283.86         7.12 o                         
  -2  27   1        172.95        179.24         5.83 o                         
  -1  27   1         66.21         68.57         4.09 o                         
   0  27   1         99.36         92.73         4.28 o                         
   1  27   1         66.51         59.41         3.51 o                         
   2  27   1        173.27        165.98         5.34 o                         
   3  27   1        297.11        295.10         7.27 o                         
   4  27   1        144.58        163.74         6.88 o                         
   5  27   1         59.35         54.43         4.81 o                         
   6  27   1         46.84         45.78         5.73 o                         
   7  27   1        120.98        143.27         7.57 o                         
   8  27   1         42.05         46.86         5.61 o                         
   9  27   1         36.15         53.46         7.35 o                         
  10  27   1          8.03         -1.71         5.35 o                         
  11  27   1         24.71         26.96         6.38 o                         
  12  27   1         12.26         13.15         9.58 o                         
 -11  28   1          1.78         -5.19         5.57 o                         
 -10  28   1          2.25          6.84         4.48 o                         
  -9  28   1          8.66          2.25         4.05 o                         
  -8  28   1         20.63         20.83         4.43 o                         
  -7  28   1         29.82         26.44         4.43 o                         
  -6  28   1         12.93          8.61         2.55 o                         
  -5  28   1         61.77         65.24         4.94 o                         
  -4  28   1         68.29         73.48         4.06 o                         
  -3  28   1         32.75         37.64         3.50 o                         
  -2  28   1        112.56        122.53         4.84 o                         
  -1  28   1         59.98         60.70         3.98 o                         
   0  28   1          0.06         -1.14         2.76 o                         
   1  28   1         60.07         59.14         3.57 o                         
   2  28   1        112.66        122.14         4.50 o                         
   3  28   1         32.53         39.64         3.25 o                         
   4  28   1         68.38         63.69         5.12 o                         
   5  28   1         61.75         63.08         5.92 o                         
   6  28   1         12.90         11.95         4.40 o                         
   7  28   1         29.87         38.69         5.27 o                         
   8  28   1         20.65         26.71         5.12 o                         
   9  28   1          8.66         -3.79         5.34 o                         
  10  28   1          2.24         -4.47         5.64 o                         
  11  28   1          1.78          3.72         6.96 o                         
 -11  29   1          7.46          8.05         4.98 o                         
 -10  29   1          2.35          5.80         4.67 o                         
  -9  29   1         13.73         20.13         4.64 o                         
  -8  29   1         52.56         46.70         5.33 o                         
  -7  29   1         20.65         19.46         4.56 o                         
  -6  29   1          2.83          7.47         3.94 o                         
  -5  29   1          4.45          6.53         3.67 o                         
  -4  29   1          9.31          6.37         3.02 o                         
  -3  29   1          2.21          1.73         3.72 o                         
  -2  29   1         84.17         83.34         4.31 o                         
  -1  29   1          3.89          2.01         2.92 o                         
   0  29   1          7.08          3.50         2.96 o                         
   1  29   1          3.88          4.33         2.67 o                         
   2  29   1         84.01         85.21         4.24 o                         
   3  29   1          2.19          3.14         2.53 o                         
   4  29   1          9.32          8.87         3.71 o                         
   5  29   1          4.46          4.06         3.77 o                         
   6  29   1          2.84         -0.55         3.84 o                         
   7  29   1         20.63         18.61         4.69 o                         
   8  29   1         52.56         50.67         5.42 o                         
   9  29   1         13.69         13.58         4.95 o                         
  10  29   1          2.37          3.90         5.80 o                         
  11  29   1          7.47          0.07         6.78 o                         
 -10  30   1         16.21         20.79         5.39 o                         
  -9  30   1         21.40         20.42         5.05 o                         
  -8  30   1         33.32         37.62         5.20 o                         
  -7  30   1         33.01         45.84         5.28 o                         
  -6  30   1          0.58         -3.83         3.83 o                         
  -5  30   1         35.72         41.98         3.70 o                         
  -4  30   1          9.30          3.60         2.97 o                         
  -3  30   1         29.15         26.59         3.50 o                         
  -2  30   1         13.72         11.19         3.18 o                         
  -1  30   1         12.10         21.41         3.32 o                         
   0  30   1          6.39          4.41         3.10 o                         
   1  30   1         12.18         12.71         2.96 o                         
   2  30   1         13.72         14.43         3.20 o                         
   3  30   1         29.21         29.50         2.73 o                         
   4  30   1          9.29         11.03         3.87 o                         
   5  30   1         35.58         36.07         4.51 o                         
   6  30   1          0.59          2.45         3.78 o                         
   7  30   1         32.94         41.33         5.34 o                         
   8  30   1         33.33         46.93         5.49 o                         
   9  30   1         21.46         14.69         7.38 o                         
  10  30   1         16.20         33.50         6.93 o                         
  -9  31   1         61.10         62.12         6.02 o                         
  -8  31   1         43.30         42.22         5.55 o                         
  -7  31   1         15.23         34.32         5.05 o                         
  -6  31   1          2.15         -0.11         4.19 o                         
  -5  31   1          0.12         -2.72         2.72 o                         
  -4  31   1         31.89         37.22         3.67 o                         
  -3  31   1         11.03         10.36         3.30 o                         
  -2  31   1          5.04          4.62         3.97 o                         
  -1  31   1          0.47         -2.50         2.99 o                         
   0  31   1          0.28          0.74         2.98 o                         
   1  31   1          0.46          0.22         2.99 o                         
   2  31   1          5.01          5.38         3.04 o                         
   3  31   1         11.18         13.51         3.93 o                         
   4  31   1         31.83         43.95         4.58 o                         
   5  31   1          0.11          2.71         3.80 o                         
   6  31   1          2.16          1.27         4.09 o                         
   7  31   1         15.25         28.27         5.28 o                         
   8  31   1         43.42         38.12         5.48 o                         
   9  31   1         60.83         67.41         6.57 o                         
  -9  32   1         18.66         23.00         6.60 o                         
  -8  32   1          4.20          9.77         4.82 o                         
  -7  32   1         28.43         31.62         5.28 o                         
  -6  32   1          6.95          6.19         4.33 o                         
  -5  32   1         33.70         41.34         3.63 o                         
  -4  32   1          4.80          2.46         3.08 o                         
  -3  32   1          4.35          0.77         3.13 o                         
  -2  32   1          3.22          2.98         3.46 o                         
  -1  32   1          3.62          2.21         3.08 o                         
   0  32   1          3.18          5.16         3.22 o                         
   1  32   1          3.62          1.27         3.12 o                         
   2  32   1          3.20          2.09         3.46 o                         
   3  32   1          4.37         -3.62         3.62 o                         
   4  32   1          4.79          3.46         3.91 o                         
   5  32   1         33.64         35.60         4.92 o                         
   6  32   1          6.94          9.47         4.31 o                         
   7  32   1         28.39         31.35         8.95 o                         
   8  32   1          4.15         -3.15         6.68 o                         
   9  32   1         18.67         17.32         5.54 o                         
  -8  33   1          3.86         10.56         6.38 o                         
  -7  33   1         14.52         18.70         5.06 o                         
  -6  33   1         26.24         25.09         5.00 o                         
  -5  33   1          0.91          6.20         3.51 o                         
  -4  33   1         13.94         18.73         3.57 o                         
  -3  33   1          8.44         10.81         3.49 o                         
  -2  33   1         16.53         10.64         3.53 o                         
  -1  33   1         18.89         17.77         3.59 o                         
   0  33   1          4.17          3.69         3.30 o                         
   1  33   1         18.89         15.17         3.47 o                         
   2  33   1         16.57         23.83         3.83 o                         
   3  33   1          8.39         10.87         4.47 o                         
   4  33   1         13.94         12.71         4.45 o                         
   5  33   1          0.91         -4.01         4.01 o                         
   6  33   1         26.28         31.65         5.15 o                         
   7  33   1         14.54         10.25         5.07 o                         
   8  33   1          3.91          7.16         5.14 o                         
  -7  34   1          6.70         -1.82         5.65 o                         
  -6  34   1          2.98          2.39         5.34 o                         
  -5  34   1         12.78         15.73         4.76 o                         
  -4  34   1          5.58          2.87         3.45 o                         
  -3  34   1          9.27          9.53         3.69 o                         
  -2  34   1         23.57         31.12         4.09 o                         
  -1  34   1         11.32         17.25         3.79 o                         
   0  34   1          2.06         -3.26         3.26 o                         
   1  34   1         11.42         13.96         4.11 o                         
   2  34   1         23.52         32.59         4.34 o                         
   3  34   1          9.28         16.70         5.29 o                         
   4  34   1          5.58          8.61         4.47 o                         
   5  34   1         12.81         12.04         4.86 o                         
   6  34   1          2.99          6.13         6.89 o                         
   7  34   1          6.64         -2.63         5.28 o                         
  -6  35   1          5.94         -0.45         5.88 o                         
  -5  35   1         27.92         28.45         5.92 o                         
  -4  35   1          9.84          7.09         3.57 o                         
  -3  35   1         30.99         30.50         4.22 o                         
  -2  35   1         31.11         45.16         4.37 o                         
  -1  35   1         10.84         19.31         5.24 o                         
   0  35   1          3.43          1.93         3.53 o                         
   1  35   1         10.79         20.49         4.06 o                         
   2  35   1         31.07         39.08         5.73 o                         
   3  35   1         30.96         33.13         5.09 o                         
   4  35   1          9.85          4.36         4.58 o                         
   5  35   1         27.93         25.68         5.11 o                         
   6  35   1          5.93          0.43         5.68 o                         
  -4  36   1          0.18         -3.80         3.80 o                         
  -3  36   1         16.03         18.77         4.95 o                         
  -2  36   1          7.89         10.05         4.04 o                         
  -1  36   1         14.35         27.24         4.37 o                         
   0  36   1          0.13         -1.06         3.65 o                         
   1  36   1         14.39         27.12         4.45 o                         
   2  36   1          7.85          6.80         5.11 o                         
   3  36   1         16.00          9.78         4.74 o                         
   4  36   1          0.17         -3.84         4.66 o                         
  -2  37   1         18.00         12.76        10.59 o                         
  -1  37   1         22.36         25.91         5.96 o                         
   0  37   1          0.06          1.29         3.89 o                         
   1  37   1         22.25         24.08         4.20 o                         
   2  37   1         18.02         31.00         6.67 o                         
   0   0   2      85143.84      83600.00      2862.05 o                         
   1   0   2        333.48        372.81         8.33 o                         
   2   0   2        297.05        406.89         7.36 o                         
   3   0   2       2003.70       1940.57        31.03 o                         
   4   0   2        100.85        109.48         6.86 o                         
   5   0   2        327.85        295.93         7.97 o                         
   6   0   2          1.69         12.31         4.14 o                         
   7   0   2        165.56        174.70         4.79 o                         
   8   0   2        514.34        445.69        10.26 o                         
   9   0   2        211.53        223.78         7.47 o                         
  10   0   2        141.84        167.09         9.60 o                         
  11   0   2          7.45         21.16        12.73 o                         
  12   0   2        220.89        237.59        14.14 o                         
  13   0   2         45.39         28.88         8.02 o                         
  14   0   2         11.28          5.80        12.27 o                         
  15   0   2         21.84         20.37         8.66 o                         
  16   0   2          0.01         -6.97         7.63 o                         
  17   0   2          1.83          6.96         9.31 o                         
 -17   1   2          1.41         -5.56         9.55 o                         
 -16   1   2         49.60         50.13        14.55 o                         
 -15   1   2         10.25          3.64         7.71 o                         
 -14   1   2         17.33         14.41         8.28 o                         
 -13   1   2         35.36         11.11         7.37 o                         
 -12   1   2         89.77         89.79        10.00 o                         
 -11   1   2         30.51         38.67         6.10 o                         
 -10   1   2         12.12         12.84         3.08 o                         
  -9   1   2         68.96         88.12         5.80 o                         
  -8   1   2         41.22         69.57         5.89 o                         
  -7   1   2         65.27         96.75        11.87 o                         
  -6   1   2       2102.36       2188.39        34.98 o                         
  -5   1   2       3368.02       3089.65        44.32 o                         
  -4   1   2        170.75        136.12         5.70 o                         
  -3   1   2       4220.02       4586.60        71.34 o                         
  -2   1   2        977.39       1031.06        17.42 o                         
  -1   1   2       3928.76       3875.93        91.14 o                         
   0   1   2       4457.80       4581.16        65.88 o                         
   1   1   2       3929.34       4048.24        92.88 o                         
   2   1   2        971.31       1011.60        14.04 o                         
   3   1   2       4213.17       4564.59        76.68 o                         
   4   1   2        170.64        132.36         6.52 o                         
   5   1   2       3369.33       3136.22        49.55 o                         
   6   1   2       2103.27       2268.70        40.42 o                         
   7   1   2         64.78         78.03        12.07 o                         
   8   1   2         41.03         73.41         5.41 o                         
   9   1   2         69.06         84.30         7.78 o                         
  10   1   2         12.11         10.86         3.49 o                         
  11   1   2         30.48         38.77         4.85 o                         
  12   1   2         89.83         95.14         9.95 o                         
  13   1   2         35.40         30.08         8.02 o                         
  14   1   2         17.20         28.46         8.66 o                         
  15   1   2         10.25          3.42         8.02 o                         
  16   1   2         49.53         64.82        11.24 o                         
  17   1   2          1.41         -1.00        14.09 o                         
 -17   2   2          7.15          5.91         9.64 o                         
 -16   2   2          1.01         11.54         9.31 o                         
 -15   2   2          8.73          5.13         8.02 o                         
 -14   2   2         10.48         14.59         7.63 o                         
 -13   2   2          5.19         -6.43         6.43 o                         
 -12   2   2         60.07         69.40         8.93 o                         
 -11   2   2        314.05        306.00        15.10 o                         
 -10   2   2         98.35         84.84        14.64 o                         
  -9   2   2        702.91        860.02        17.05 o                         
  -8   2   2        301.97        391.82        14.71 o                         
  -7   2   2       1377.27       1384.89        29.47 o                         
  -6   2   2       1313.53       1247.74        42.31 o                         
  -5   2   2        933.76        850.82        16.28 o                         
  -4   2   2       2344.25       2339.10        34.09 o                         
  -3   2   2        510.49        584.76        14.59 o                         
  -2   2   2       5183.03       5112.67        88.86 o                         
  -1   2   2       4189.53       4304.59       110.25 o                         
   0   2   2       1004.91       1313.86        17.26 o                         
   1   2   2       4191.39       4332.60        66.79 o                         
   2   2   2       5192.10       4979.24        65.23 o                         
   3   2   2        512.98        605.61        15.84 o                         
   4   2   2       2344.60       2442.76        38.44 o                         
   5   2   2        933.33        884.99        15.97 o                         
   6   2   2       1312.28       1305.66        76.12 o                         
   7   2   2       1380.12       1381.97        37.93 o                         
   8   2   2        302.31        352.64         9.71 o                         
   9   2   2        702.14        838.71        17.36 o                         
  10   2   2         98.32         75.92         6.32 o                         
  11   2   2        314.46        303.05        10.12 o                         
  12   2   2         59.79         84.81        11.73 o                         
  13   2   2          5.12          2.73         7.07 o                         
  14   2   2         10.59         28.19         8.36 o                         
  15   2   2          8.71         26.82         9.00 o                         
  16   2   2          1.03         -2.73         8.36 o                         
  17   2   2          7.17          4.55         9.64 o                         
 -17   3   2          2.82         -1.82        13.64 o                         
 -16   3   2          6.87         12.12         8.52 o                         
 -15   3   2         42.47         39.22        11.82 o                         
 -14   3   2         10.46          2.73        10.46 o                         
 -13   3   2         44.60         56.54         9.64 o                         
 -12   3   2        174.27        164.27        12.16 o                         
 -11   3   2         90.67         68.89         8.36 o                         
 -10   3   2        118.78        121.42         4.97 o                         
  -9   3   2        579.99        672.71        14.83 o                         
  -8   3   2        936.72       1052.33        16.17 o                         
  -7   3   2       1107.31       1176.77        34.12 o                         
  -6   3   2         65.35         45.43         6.82 o                         
  -5   3   2        390.12        394.45        10.62 o                         
  -4   3   2       1098.90       1026.16        19.03 o                         
  -3   3   2       1135.57       1036.20        20.88 o                         
  -2   3   2       4267.75       4316.07        89.09 o                         
  -1   3   2       5264.26       5005.73        96.01 o                         
   0   3   2      50150.16      48665.97       666.06 o                         
   1   3   2       5261.65       5024.15        99.05 o                         
   2   3   2       4260.23       4183.75        55.22 o                         
   3   3   2       1135.82       1031.39        15.64 o                         
   4   3   2       1097.53       1086.05        55.18 o                         
   5   3   2        389.65        470.30        14.45 o                         
   6   3   2         65.51         46.93        17.73 o                         
   7   3   2       1105.30       1177.29        50.09 o                         
   8   3   2        935.89       1008.81        20.87 o                         
   9   3   2        581.82        633.83        14.20 o                         
  10   3   2        118.71        124.08         6.59 o                         
  11   3   2         90.71         78.55         5.20 o                         
  12   3   2        174.23        168.62        11.03 o                         
  13   3   2         44.55         45.23         9.00 o                         
  14   3   2         10.54         -3.44         7.37 o                         
  15   3   2         42.47         55.30        10.29 o                         
  16   3   2          6.85         11.37         9.64 o                         
  17   3   2          2.86         11.37        10.29 o                         
 -17   4   2          0.68          4.55        13.64 o                         
 -16   4   2         42.16         31.62        10.46 o                         
 -15   4   2         39.96         33.64         9.64 o                         
 -14   4   2         42.49         43.56         9.17 o                         
 -13   4   2          4.63          1.82         9.55 o                         
 -12   4   2         23.74          8.05        12.27 o                         
 -11   4   2         79.85         98.48        33.64 o                         
 -10   4   2         85.63         71.29         3.91 o                         
  -9   4   2        358.69        346.20        18.16 o                         
  -8   4   2        925.63        981.99        16.00 o                         
  -7   4   2        428.52        476.69        26.16 o                         
  -6   4   2        482.04        393.88         7.94 o                         
  -5   4   2       1655.30       1752.02        28.60 o                         
  -4   4   2       3322.43       3351.01        51.71 o                         
  -3   4   2        602.60        612.71        14.35 o                         
  -2   4   2       2182.19       2328.59        40.94 o                         
  -1   4   2       3946.26       3832.99        49.49 o                         
   0   4   2       2798.45       2562.12        30.62 o                         
   1   4   2       3942.52       3922.39        75.16 o                         
   2   4   2       2184.44       2286.08        32.79 o                         
   3   4   2        602.28        601.59        10.67 o                         
   4   4   2       3323.38       3376.16        52.08 o                         
   5   4   2       1653.80       1905.12        77.52 o                         
   6   4   2        483.72        402.94        11.59 o                         
   7   4   2        427.19        443.01        13.91 o                         
   8   4   2        925.46        931.24        22.89 o                         
   9   4   2        357.54        335.52        11.03 o                         
  10   4   2         85.34         58.16         4.82 o                         
  11   4   2         79.64         94.71        13.64 o                         
  12   4   2         23.73          8.79         4.00 o                         
  13   4   2          4.64          9.09         7.07 o                         
  14   4   2         42.35         38.40         9.00 o                         
  15   4   2         39.96         46.33         9.95 o                         
  16   4   2         42.15         46.07        10.59 o                         
  17   4   2          0.69          0.91        12.73 o                         
 -17   5   2          0.69          7.27        13.64 o                         
 -16   5   2         17.70         27.73        10.29 o                         
 -15   5   2          3.10          8.11         8.02 o                         
 -14   5   2        192.06        151.95        13.46 o                         
 -13   5   2         45.49         40.01         8.28 o                         
 -12   5   2        404.14        430.62        19.29 o                         
 -11   5   2        295.42        298.48        15.10 o                         
 -10   5   2         22.68         29.57         3.94 o                         
  -9   5   2        202.88        210.51        12.41 o                         
  -8   5   2        377.25        386.22        15.02 o                         
  -7   5   2        484.72        515.80        10.78 o                         
  -6   5   2        289.37        304.74         6.66 o                         
  -5   5   2       4169.95       4067.23        62.69 o                         
  -4   5   2       5252.26       5304.25        80.68 o                         
  -3   5   2        236.11        334.05         9.06 o                         
  -2   5   2       3530.04       3314.25        42.41 o                         
  -1   5   2        687.42        777.01        10.68 o                         
   0   5   2       1709.06       1763.32        21.30 o                         
   1   5   2        685.40        794.23        12.97 o                         
   2   5   2       3528.33       3301.87        46.44 o                         
   3   5   2        235.18        326.91         6.66 o                         
   4   5   2       5250.39       5277.41        80.80 o                         
   5   5   2       4168.80       4093.44        62.96 o                         
   6   5   2        288.54        305.18         7.95 o                         
   7   5   2        486.32        526.51        14.57 o                         
   8   5   2        378.12        351.42         9.59 o                         
   9   5   2        202.10        204.69         7.19 o                         
  10   5   2         22.82         30.07         7.49 o                         
  11   5   2        295.34        291.62        10.48 o                         
  12   5   2        404.54        419.28        19.10 o                         
  13   5   2         45.62         49.10         9.00 o                         
  14   5   2        192.29        174.15        27.73 o                         
  15   5   2          3.09         -5.16         8.02 o                         
  16   5   2         17.72         44.78        12.73 o                         
  17   5   2          0.69          7.27        13.64 o                         
 -17   6   2         12.91         33.64        14.55 o                         
 -16   6   2         30.54         30.97         9.95 o                         
 -15   6   2          6.01         16.97         8.66 o                         
 -14   6   2         53.97         47.02         9.31 o                         
 -13   6   2        102.76         95.21        10.59 o                         
 -12   6   2         87.25         79.32        14.09 o                         
 -11   6   2         89.87        100.72        17.28 o                         
 -10   6   2         66.24         72.44         3.56 o                         
  -9   6   2        454.25        496.26        11.47 o                         
  -8   6   2         56.01         64.31         2.85 o                         
  -7   6   2         36.23         26.17         2.15 o                         
  -6   6   2        157.09        139.63         4.36 o                         
  -5   6   2        962.22        945.85        29.85 o                         
  -4   6   2       1320.40       1259.24        23.44 o                         
  -3   6   2        169.79        215.80         3.84 o                         
  -2   6   2       2147.64       1820.34        22.02 o                         
  -1   6   2       7655.79       7931.20       101.10 o                         
   0   6   2       1998.70       1767.04        21.36 o                         
   1   6   2       7658.21       8024.78       101.07 o                         
   2   6   2       2149.57       1799.12        28.09 o                         
   3   6   2        170.39        213.77         5.07 o                         
   4   6   2       1320.44       1261.63        20.88 o                         
   5   6   2        961.71        932.62        20.68 o                         
   6   6   2        156.67        150.01         5.46 o                         
   7   6   2         36.63         22.29         3.28 o                         
   8   6   2         55.60         55.80         4.76 o                         
   9   6   2        454.97        472.75        14.79 o                         
  10   6   2         66.15         60.83         8.02 o                         
  11   6   2         89.97        110.77         6.94 o                         
  12   6   2         87.49         87.65         5.79 o                         
  13   6   2        102.50         98.24         8.15 o                         
  14   6   2         54.02         48.95        10.00 o                         
  15   6   2          5.99          8.07         8.02 o                         
  16   6   2         30.52         13.83        10.00 o                         
  17   6   2         12.92         11.82        14.55 o                         
 -17   7   2          2.87         15.46        14.55 o                         
 -16   7   2          1.94          5.02         8.66 o                         
 -15   7   2         21.79         19.72         8.28 o                         
 -14   7   2         35.86         30.01        10.46 o                         
 -13   7   2        166.59        144.22        13.64 o                         
 -12   7   2        169.06        143.06        11.57 o                         
 -11   7   2         22.86         29.45         7.27 o                         
 -10   7   2        631.74        596.11        16.57 o                         
  -9   7   2        527.26        519.79        10.50 o                         
  -8   7   2        465.63        444.29         8.15 o                         
  -7   7   2         59.36         52.78         2.49 o                         
  -6   7   2        213.04        266.04         6.20 o                         
  -5   7   2       1993.13       2023.03        29.58 o                         
  -4   7   2       4172.26       4145.14        53.71 o                         
  -3   7   2       1214.20       1086.30        13.82 o                         
  -2   7   2       2213.79       1945.94        25.53 o                         
  -1   7   2       1380.30       1258.83        16.72 o                         
   0   7   2        399.46        406.66         5.24 o                         
   1   7   2       1380.90       1256.67        16.83 o                         
   2   7   2       2213.80       1950.38        30.10 o                         
   3   7   2       1212.98       1105.89        16.36 o                         
   4   7   2       4174.59       4209.59        64.33 o                         
   5   7   2       1992.93       2042.71        32.80 o                         
   6   7   2        212.51        272.46         6.68 o                         
   7   7   2         59.55         46.37         3.76 o                         
   8   7   2        465.52        437.43        10.98 o                         
   9   7   2        526.95        516.89        16.82 o                         
  10   7   2        631.46        620.01        22.82 o                         
  11   7   2         22.88         33.70        14.16 o                         
  12   7   2        168.80        168.06         8.12 o                         
  13   7   2        167.01        152.85         7.41 o                         
  14   7   2         35.83         36.29         9.31 o                         
  15   7   2         21.82         22.51         9.31 o                         
  16   7   2          1.94         14.83         9.31 o                         
 -17   8   2         44.06         34.55        15.46 o                         
 -16   8   2         74.29         48.84        10.93 o                         
 -15   8   2          2.34         -2.73         7.71 o                         
 -14   8   2         26.15         45.43        11.37 o                         
 -13   8   2        217.09        193.39        16.37 o                         
 -12   8   2        234.73        227.33        20.91 o                         
 -11   8   2        162.26        175.78        11.88 o                         
 -10   8   2        265.94        273.21         8.79 o                         
  -9   8   2         81.67         74.52         4.37 o                         
  -8   8   2        581.73        555.05        10.80 o                         
  -7   8   2        688.32        627.60        10.40 o                         
  -6   8   2        808.56        679.61        12.45 o                         
  -5   8   2        251.22        225.58         5.08 o                         
  -4   8   2        700.16        731.49         9.84 o                         
  -3   8   2         42.20         29.93         1.54 o                         
  -2   8   2        375.23        305.35         5.00 o                         
  -1   8   2         41.97         45.58         1.52 o                         
   0   8   2        215.41        152.12         2.79 o                         
   1   8   2         41.43         48.82         2.64 o                         
   2   8   2        375.45        304.29         5.48 o                         
   3   8   2         42.54         36.32         3.65 o                         
   4   8   2        700.33        749.63        11.90 o                         
   5   8   2        249.86        226.02         6.03 o                         
   6   8   2        808.95        691.10        13.00 o                         
   7   8   2        688.52        612.86        13.85 o                         
   8   8   2        581.03        536.41        13.10 o                         
   9   8   2         81.82         71.01         7.74 o                         
  10   8   2        266.06        234.97        14.09 o                         
  11   8   2        162.08        168.98        13.18 o                         
  12   8   2        234.81        217.20         9.45 o                         
  13   8   2        216.65        198.50         8.63 o                         
  14   8   2         26.32         23.84         8.52 o                         
  15   8   2          2.34          1.23         7.37 o                         
  16   8   2         74.30         56.83        11.57 o                         
 -17   9   2         14.46         23.64        15.46 o                         
 -16   9   2          5.00          5.39         8.66 o                         
 -15   9   2          2.60         -2.27         7.71 o                         
 -14   9   2          6.73          8.18         7.71 o                         
 -13   9   2        195.57        180.09        25.46 o                         
 -12   9   2         42.53         40.87         8.36 o                         
 -11   9   2         16.10         16.97         6.73 o                         
 -10   9   2         47.26         46.99         4.99 o                         
  -9   9   2        104.70        104.20         6.69 o                         
  -8   9   2         93.82        107.50         4.25 o                         
  -7   9   2        107.52        109.01         4.22 o                         
  -6   9   2        556.31        458.90         8.50 o                         
  -5   9   2       2756.43       2572.97        31.29 o                         
  -4   9   2         57.86         50.70         1.82 o                         
  -3   9   2       1550.25       1894.58        25.27 o                         
  -2   9   2        536.55        536.47         8.14 o                         
  -1   9   2        747.81        641.20         9.90 o                         
   0   9   2        986.06        956.30        11.98 o                         
   1   9   2        749.18        625.01         9.84 o                         
   2   9   2        535.82        552.19         8.76 o                         
   3   9   2       1552.43       1912.26        27.49 o                         
   4   9   2         57.97         47.85         2.33 o                         
   5   9   2       2757.33       2563.03        36.81 o                         
   6   9   2        556.45        462.22         8.52 o                         
   7   9   2        108.24        108.33         3.84 o                         
   8   9   2         93.93        105.95         6.56 o                         
   9   9   2        104.89         97.46         6.55 o                         
  10   9   2         47.15         41.54         7.37 o                         
  11   9   2         16.05         15.00         7.07 o                         
  12   9   2         42.12         58.70         6.05 o                         
  13   9   2        195.85        191.16         8.64 o                         
  14   9   2          6.66          3.64         8.18 o                         
  15   9   2          2.59          4.09         8.36 o                         
  16   9   2          4.99         13.18         9.00 o                         
 -17  10   2         78.53         75.47        18.18 o                         
 -16  10   2         24.12         25.00         9.64 o                         
 -15  10   2         44.56         75.09        12.73 o                         
 -14  10   2         15.57         20.07        10.91 o                         
 -13  10   2        131.07        159.75        13.18 o                         
 -12  10   2         11.88          1.82         6.43 o                         
 -11  10   2         48.29         66.79        14.55 o                         
 -10  10   2        230.25        217.69         7.87 o                         
  -9  10   2        153.53        138.50         4.70 o                         
  -8  10   2         23.31         30.90         2.69 o                         
  -7  10   2        443.72        448.05         7.62 o                         
  -6  10   2        849.01        913.98        13.18 o                         
  -5  10   2        417.68        338.43         5.50 o                         
  -4  10   2       1337.28       1213.14        15.64 o                         
  -3  10   2       1185.89       1053.94        14.83 o                         
  -2  10   2       2153.82       1861.83        24.74 o                         
  -1  10   2       2688.20       2791.93        39.25 o                         
   0  10   2       2113.40       2325.17        27.93 o                         
   1  10   2       2685.98       2819.94        39.37 o                         
   2  10   2       2152.74       1866.42        26.73 o                         
   3  10   2       1184.49       1079.56        16.22 o                         
   4  10   2       1337.99       1227.84        18.51 o                         
   5  10   2        417.54        333.32         6.83 o                         
   6  10   2        849.70        901.99        14.68 o                         
   7  10   2        443.70        440.86         8.49 o                         
   8  10   2         23.06         24.69         3.40 o                         
   9  10   2        153.21        135.26         7.84 o                         
  10  10   2        230.59        227.70        13.17 o                         
  11  10   2         48.35         49.62        10.00 o                         
  12  10   2         11.94          5.46         7.07 o                         
  13  10   2        131.01        159.07         8.40 o                         
  14  10   2         15.72         24.55         9.09 o                         
  15  10   2         44.51         37.28        10.29 o                         
  16  10   2         24.16         22.07        10.59 o                         
 -16  11   2         13.30          5.18         8.28 o                         
 -15  11   2          7.64         -3.53         8.64 o                         
 -14  11   2          5.08          2.27         7.71 o                         
 -13  11   2         55.70         48.59         9.31 o                         
 -12  11   2         85.16         82.65         9.64 o                         
 -11  11   2         75.84         69.62         8.66 o                         
 -10  11   2         66.65         63.67         4.76 o                         
  -9  11   2         42.72         34.09         2.64 o                         
  -8  11   2        190.67        223.83         5.54 o                         
  -7  11   2        342.15        327.08         7.39 o                         
  -6  11   2        486.71        476.37         7.16 o                         
  -5  11   2       1409.85       1549.24        19.67 o                         
  -4  11   2       2524.83       2480.25        32.84 o                         
  -3  11   2       3659.28       3276.09        42.74 o                         
  -2  11   2       1860.97       1967.01        26.10 o                         
  -1  11   2        170.08        138.56         3.46 o                         
   0  11   2       4564.35       4785.74        56.44 o                         
   1  11   2        170.99        144.44         2.99 o                         
   2  11   2       1862.85       1963.86        28.32 o                         
   3  11   2       3659.55       3279.04        46.04 o                         
   4  11   2       2520.61       2496.66        35.72 o                         
   5  11   2       1408.65       1557.72        23.28 o                         
   6  11   2        486.85        477.36         9.42 o                         
   7  11   2        342.29        329.65         9.05 o                         
   8  11   2        190.96        217.24         9.58 o                         
   9  11   2         42.75         28.65         5.20 o                         
  10  11   2         66.77         58.73         8.36 o                         
  11  11   2         75.80         53.56         8.66 o                         
  12  11   2         85.58         84.09        10.29 o                         
  13  11   2         55.74         65.47         7.07 o                         
  14  11   2          5.04          8.10         3.95 o                         
  15  11   2          7.67          4.83         9.31 o                         
  16  11   2         13.26         31.07        12.73 o                         
 -16  12   2         10.58         16.21         9.31 o                         
 -15  12   2          5.97         14.38         8.66 o                         
 -14  12   2          6.75         15.97         8.02 o                         
 -13  12   2         48.29         62.17        16.82 o                         
 -12  12   2         36.79         26.73         8.02 o                         
 -11  12   2         39.61         37.11         8.02 o                         
 -10  12   2         11.87          3.12         3.43 o                         
  -9  12   2        210.96        188.72         5.10 o                         
  -8  12   2        131.92        117.73         4.06 o                         
  -7  12   2         23.52         16.44         1.70 o                         
  -6  12   2        189.59        232.47         4.55 o                         
  -5  12   2        398.15        416.22         6.65 o                         
  -4  12   2       1122.00       1292.07        17.96 o                         
  -3  12   2       1669.95       1630.58        22.28 o                         
  -2  12   2       1022.12       1032.36        14.60 o                         
  -1  12   2       7658.10       8296.91       113.60 o                         
   0  12   2        599.02        749.77         9.97 o                         
   1  12   2       7654.28       8340.49        97.53 o                         
   2  12   2       1020.54       1037.35        15.87 o                         
   3  12   2       1671.10       1649.83        24.11 o                         
   4  12   2       1122.15       1278.14        18.28 o                         
   5  12   2        399.50        406.62         8.05 o                         
   6  12   2        189.54        235.78         5.74 o                         
   7  12   2         23.33         19.37         2.95 o                         
   8  12   2        132.54        117.39         5.94 o                         
   9  12   2        210.90        178.99        11.88 o                         
  10  12   2         11.84          6.65         6.08 o                         
  11  12   2         39.32         29.64         8.02 o                         
  12  12   2         36.74         21.46         9.09 o                         
  13  12   2         48.21         55.61         6.24 o                         
  14  12   2          6.74         10.39         4.51 o                         
  15  12   2          5.98          7.58        13.64 o                         
  16  12   2         10.56         11.82        14.55 o                         
 -16  13   2         13.08         12.27         9.64 o                         
 -15  13   2         21.60         15.02         8.66 o                         
 -14  13   2          9.35         20.46         8.64 o                         
 -13  13   2          0.88         -6.43         6.43 o                         
 -12  13   2         61.60         69.02         9.95 o                         
 -11  13   2          9.98          6.65         4.23 o                         
 -10  13   2          7.27          2.88         3.08 o                         
  -9  13   2         22.64         18.59         3.32 o                         
  -8  13   2        479.92        500.30         9.56 o                         
  -7  13   2        261.97        258.04         5.36 o                         
  -6  13   2       1125.36        947.60        14.12 o                         
  -5  13   2        392.73        490.84         8.35 o                         
  -4  13   2        214.25        202.48         5.11 o                         
  -3  13   2       1325.06       1256.58        17.57 o                         
  -2  13   2        195.41        229.49         5.06 o                         
  -1  13   2       1385.80       1395.73        18.99 o                         
   0  13   2       2069.79       1986.59        24.35 o                         
   1  13   2       1384.65       1406.23        17.44 o                         
   2  13   2        195.68        233.01         5.53 o                         
   3  13   2       1324.88       1261.32        19.11 o                         
   4  13   2        214.36        207.84         5.17 o                         
   5  13   2        391.59        501.01         8.61 o                         
   6  13   2       1125.11        956.31        15.59 o                         
   7  13   2        261.94        260.12         7.28 o                         
   8  13   2        479.91        500.15        12.94 o                         
   9  13   2         22.61         12.78         7.73 o                         
  10  13   2          7.32         -0.05         8.64 o                         
  11  13   2          9.93          1.82         8.18 o                         
  12  13   2         61.88         66.42         9.64 o                         
  13  13   2          0.87         -5.46         6.98 o                         
  14  13   2          9.38          8.26         4.57 o                         
  15  13   2         21.62         23.64        10.29 o                         
  16  13   2         13.06         25.00        10.29 o                         
 -16  14   2          2.34         -4.55        11.82 o                         
 -15  14   2        116.75        126.72        10.41 o                         
 -14  14   2         60.09         64.27         8.21 o                         
 -13  14   2         12.36          5.08         8.45 o                         
 -12  14   2         21.43          5.46         5.41 o                         
 -11  14   2        130.31        137.49         6.38 o                         
 -10  14   2         57.43         45.87         6.04 o                         
  -9  14   2         71.52         72.06         4.49 o                         
  -8  14   2        536.64        545.44        10.30 o                         
  -7  14   2        417.98        435.78         7.78 o                         
  -6  14   2        104.00        106.33         3.51 o                         
  -5  14   2        423.80        355.77         9.10 o                         
  -4  14   2        166.97        165.65         4.19 o                         
  -3  14   2        728.19        688.75        10.63 o                         
  -2  14   2        724.66        578.00         9.76 o                         
  -1  14   2       1782.35       1988.46        26.34 o                         
   0  14   2       1232.27       1371.78        17.31 o                         
   1  14   2       1782.94       1993.55        24.41 o                         
   2  14   2        724.67        564.47         9.76 o                         
   3  14   2        728.37        700.68        11.54 o                         
   4  14   2        166.88        169.51         4.63 o                         
   5  14   2        423.49        359.36         7.00 o                         
   6  14   2        104.02        107.75         3.83 o                         
   7  14   2        417.49        436.88         9.99 o                         
   8  14   2        537.08        539.29        13.90 o                         
   9  14   2         71.27         70.54         8.36 o                         
  10  14   2         57.43         29.09         7.37 o                         
  11  14   2        130.60        133.77        17.73 o                         
  12  14   2         21.50         10.51         8.02 o                         
  13  14   2         12.26          3.89         7.86 o                         
  14  14   2         60.04         76.02         6.61 o                         
  15  14   2        116.72        127.81        14.10 o                         
 -16  15   2          2.55         21.82        13.64 o                         
 -15  15   2         36.26         38.92         7.84 o                         
 -14  15   2         32.61         55.10        13.42 o                         
 -13  15   2         14.61         17.68         6.11 o                         
 -12  15   2          6.29          3.00         5.31 o                         
 -11  15   2         98.71         94.10         5.54 o                         
 -10  15   2        163.78        156.60         6.55 o                         
  -9  15   2         10.47          2.36         3.12 o                         
  -8  15   2        332.40        323.67         7.35 o                         
  -7  15   2        731.77        717.60        11.47 o                         
  -6  15   2         31.90         27.04         2.17 o                         
  -5  15   2         43.38         46.16         2.72 o                         
  -4  15   2       1226.37       1228.63        17.40 o                         
  -3  15   2        167.97        211.34         4.88 o                         
  -2  15   2        382.86        352.63         6.24 o                         
  -1  15   2         34.57         51.92         2.82 o                         
   0  15   2        212.94        300.21         5.07 o                         
   1  15   2         34.01         49.46         1.79 o                         
   2  15   2        382.17        352.83         7.03 o                         
   3  15   2        167.06        215.77         5.25 o                         
   4  15   2       1228.14       1209.12        18.99 o                         
   5  15   2         43.73         47.44         2.81 o                         
   6  15   2         32.11         27.47         2.66 o                         
   7  15   2        732.33        709.33        14.81 o                         
   8  15   2        332.19        326.26        10.23 o                         
   9  15   2         10.47          7.16         4.52 o                         
  10  15   2        163.72        124.11        18.18 o                         
  11  15   2         98.71         96.05        13.18 o                         
  12  15   2          6.35         -1.69         6.82 o                         
  13  15   2         14.63         15.04         8.28 o                         
  14  15   2         32.68         43.32         5.87 o                         
  15  15   2         36.24         38.30        10.59 o                         
 -16  16   2         13.34          5.46        13.64 o                         
 -15  16   2         63.45         80.79        10.53 o                         
 -14  16   2        157.00        172.53        11.52 o                         
 -13  16   2         84.26         86.23         8.67 o                         
 -12  16   2          8.48          2.34         9.77 o                         
 -11  16   2        206.64        225.65        11.62 o                         
 -10  16   2        443.01        402.92        10.70 o                         
  -9  16   2          5.69          2.24         4.04 o                         
  -8  16   2        102.65         98.81         3.57 o                         
  -7  16   2         30.32         27.70         2.42 o                         
  -6  16   2        210.05        170.59         4.38 o                         
  -5  16   2        773.59        728.37        11.43 o                         
  -4  16   2        419.26        425.74         7.56 o                         
  -3  16   2         17.53         22.51         2.19 o                         
  -2  16   2        624.46        618.43         9.69 o                         
  -1  16   2        300.44        310.79         6.96 o                         
   0  16   2        934.56       1043.48        13.80 o                         
   1  16   2        300.05        315.15         6.70 o                         
   2  16   2        622.16        617.17        10.66 o                         
   3  16   2         17.68         19.89         2.76 o                         
   4  16   2        419.64        419.10         8.28 o                         
   5  16   2        772.95        725.12        12.59 o                         
   6  16   2        209.90        176.08         5.05 o                         
   7  16   2         30.16         19.23         4.83 o                         
   8  16   2        102.86        106.09         8.06 o                         
   9  16   2          5.79         -3.31         4.00 o                         
  10  16   2        443.31        396.90        18.96 o                         
  11  16   2        206.70        203.11        14.45 o                         
  12  16   2          8.49         18.55         8.02 o                         
  13  16   2         84.27         79.62        11.24 o                         
  14  16   2        156.95        167.30        15.43 o                         
  15  16   2         63.41         63.12        12.16 o                         
 -15  17   2         26.55         23.88         7.44 o                         
 -14  17   2         57.73         78.16        10.28 o                         
 -13  17   2         29.75         38.54         7.37 o                         
 -12  17   2         57.88         46.77         7.08 o                         
 -11  17   2        345.42        348.73        10.13 o                         
 -10  17   2        325.48        357.16        10.12 o                         
  -9  17   2        123.89        110.48         6.14 o                         
  -8  17   2         57.18         52.26         3.00 o                         
  -7  17   2        634.60        635.04        10.63 o                         
  -6  17   2         18.62         13.88         2.12 o                         
  -5  17   2        365.27        299.98         6.23 o                         
  -4  17   2         84.74         71.31         2.96 o                         
  -3  17   2         93.23        104.86         3.79 o                         
  -2  17   2         75.73         89.55         2.95 o                         
  -1  17   2         48.63         48.61         2.89 o                         
   0  17   2       1455.71       1503.25        19.10 o                         
   1  17   2         48.73         45.56         2.09 o                         
   2  17   2         75.85         83.77         4.13 o                         
   3  17   2         92.75        106.43         3.77 o                         
   4  17   2         84.75         70.70         3.39 o                         
   5  17   2        365.43        297.25         6.90 o                         
   6  17   2         18.70         20.88         2.58 o                         
   7  17   2        633.20        631.58        13.84 o                         
   8  17   2         57.10         41.51         4.50 o                         
   9  17   2        123.65        113.84         6.68 o                         
  10  17   2        325.77        337.12        22.73 o                         
  11  17   2        345.21        323.51        18.00 o                         
  12  17   2         57.80         44.17        12.27 o                         
  13  17   2         29.71         41.01         9.95 o                         
  14  17   2         57.78         70.03        15.46 o                         
  15  17   2         26.53         26.78        10.48 o                         
 -15  18   2         19.29         24.23        10.00 o                         
 -14  18   2         28.24         41.41         7.84 o                         
 -13  18   2         18.94         14.26         6.38 o                         
 -12  18   2         11.52         14.24         6.41 o                         
 -11  18   2         34.12         52.25         4.94 o                         
 -10  18   2         92.04        102.54         6.12 o                         
  -9  18   2        194.19        231.88         8.07 o                         
  -8  18   2         59.15         63.25         3.34 o                         
  -7  18   2        441.31        431.63         8.25 o                         
  -6  18   2        533.22        513.57         8.60 o                         
  -5  18   2         24.06         18.44         2.28 o                         
  -4  18   2         98.41         90.06         3.64 o                         
  -3  18   2         21.33         14.66         2.12 o                         
  -2  18   2         14.00         11.94         2.12 o                         
  -1  18   2         11.73         10.21         1.90 o                         
   0  18   2       1179.68       1263.93        17.80 o                         
   1  18   2         11.65          9.67         1.58 o                         
   2  18   2         14.08          8.83         2.17 o                         
   3  18   2         21.37         11.40         2.16 o                         
   4  18   2         98.25         98.50         3.97 o                         
   5  18   2         24.02         18.07         2.66 o                         
   6  18   2        533.79        517.24        15.99 o                         
   7  18   2        442.09        428.77        11.42 o                         
   8  18   2         59.36         60.79         5.19 o                         
   9  18   2        194.46        216.29        15.88 o                         
  10  18   2         92.18         92.23         6.90 o                         
  11  18   2         33.93         51.41         7.62 o                         
  12  18   2         11.53          9.40         7.63 o                         
  13  18   2         18.95         26.09         9.31 o                         
  14  18   2         28.22         24.93         9.83 o                         
  15  18   2         19.28         30.91         6.36 o                         
 -15  19   2         15.76         24.55        13.64 o                         
 -14  19   2         14.77         12.02         9.69 o                         
 -13  19   2          3.63         -2.24         5.73 o                         
 -12  19   2          9.94          9.78         6.01 o                         
 -11  19   2        148.60        137.38         6.54 o                         
 -10  19   2         75.45         72.98         5.28 o                         
  -9  19   2        760.37        771.74        16.49 o                         
  -8  19   2         53.45         54.28         3.28 o                         
  -7  19   2        465.48        498.91         9.15 o                         
  -6  19   2        248.93        259.73         5.84 o                         
  -5  19   2        134.80        128.30         4.41 o                         
  -4  19   2        358.65        346.94         7.41 o                         
  -3  19   2        394.82        432.96         8.55 o                         
  -2  19   2        180.33        175.38         4.96 o                         
  -1  19   2        430.33        426.82         7.57 o                         
   0  19   2          1.32         -1.73         1.73 o                         
   1  19   2        430.71        422.96         7.82 o                         
   2  19   2        180.22        165.27         6.47 o                         
   3  19   2        395.61        437.88         8.70 o                         
   4  19   2        358.48        348.96         7.84 o                         
   5  19   2        134.69        127.45         5.35 o                         
   6  19   2        248.42        259.83         7.87 o                         
   7  19   2        463.09        488.93        17.03 o                         
   8  19   2         53.41         57.62         5.19 o                         
   9  19   2        760.11        785.84        18.94 o                         
  10  19   2         75.52         67.73         6.07 o                         
  11  19   2        148.55        140.29        10.11 o                         
  12  19   2          9.99          5.10         6.01 o                         
  13  19   2          3.62          8.18         6.94 o                         
  14  19   2         14.72          6.81         6.91 o                         
  15  19   2         15.74          7.27         6.36 o                         
 -14  20   2         18.07         17.55         7.44 o                         
 -13  20   2         38.29         43.20         7.82 o                         
 -12  20   2          1.16          9.94         6.26 o                         
 -11  20   2         20.90         17.41         4.21 o                         
 -10  20   2         28.20         28.24         5.11 o                         
  -9  20   2        232.48        241.70         7.22 o                         
  -8  20   2        329.68        335.40         9.27 o                         
  -7  20   2        597.79        580.93        10.31 o                         
  -6  20   2        195.90        202.21         5.28 o                         
  -5  20   2         52.23         58.96         3.63 o                         
  -4  20   2        590.09        551.62        10.39 o                         
  -3  20   2        640.88        631.83        11.37 o                         
  -2  20   2        113.95        111.70         4.19 o                         
  -1  20   2        108.92        101.05         3.47 o                         
   0  20   2        143.69        138.42         4.26 o                         
   1  20   2        108.96        100.49         3.46 o                         
   2  20   2        113.78        113.26         3.37 o                         
   3  20   2        640.10        628.83        11.60 o                         
   4  20   2        590.60        535.36        10.50 o                         
   5  20   2         52.17         58.27         3.83 o                         
   6  20   2        196.82        197.96         8.43 o                         
   7  20   2        599.28        579.02        13.07 o                         
   8  20   2        329.53        348.07        18.02 o                         
   9  20   2        232.56        232.79        12.34 o                         
  10  20   2         28.29         21.67         5.16 o                         
  11  20   2         20.86         19.04         6.41 o                         
  12  20   2          1.16         -1.82         6.07 o                         
  13  20   2         38.26         49.75        10.65 o                         
  14  20   2         18.15         -6.31         7.31 o                         
 -14  21   2          0.55         -1.89        12.73 o                         
 -13  21   2         25.94         30.09         7.61 o                         
 -12  21   2          2.27          1.45         5.15 o                         
 -11  21   2         54.80         61.42         5.19 o                         
 -10  21   2         15.98         24.87         4.38 o                         
  -9  21   2         30.75         26.57         3.56 o                         
  -8  21   2        102.62         86.12         3.80 o                         
  -7  21   2        212.64        234.62         6.13 o                         
  -6  21   2        493.56        489.03         8.85 o                         
  -5  21   2         31.12         38.30         3.49 o                         
  -4  21   2        103.87        120.21         4.61 o                         
  -3  21   2        716.39        713.02        12.56 o                         
  -2  21   2         48.35         49.62         3.27 o                         
  -1  21   2         99.24         94.88         3.85 o                         
   0  21   2         40.64         31.04         3.13 o                         
   1  21   2         99.40         89.21         3.57 o                         
   2  21   2         48.36         47.34         2.91 o                         
   3  21   2        717.51        712.65        12.90 o                         
   4  21   2        103.90        119.24         4.74 o                         
   5  21   2         31.03         31.35         3.47 o                         
   6  21   2        493.14        501.10        11.66 o                         
   7  21   2        212.48        232.30         7.92 o                         
   8  21   2        102.85         83.11         6.44 o                         
   9  21   2         30.94         21.31         6.04 o                         
  10  21   2         15.92         16.25         4.90 o                         
  11  21   2         54.83         60.65         7.84 o                         
  12  21   2          2.24          8.83         6.55 o                         
  13  21   2         25.91         27.11         8.00 o                         
  14  21   2          0.54         -4.55         8.36 o                         
 -13  22   2         12.70          9.53         6.78 o                         
 -12  22   2          3.18          1.25         5.05 o                         
 -11  22   2          3.34          3.63         3.94 o                         
 -10  22   2          8.79         10.58         4.03 o                         
  -9  22   2          6.65          3.29         3.09 o                         
  -8  22   2        115.86        112.26         4.24 o                         
  -7  22   2         26.73         20.98         2.97 o                         
  -6  22   2        156.99        151.18         4.99 o                         
  -5  22   2       1069.36        930.02        14.86 o                         
  -4  22   2        131.82        161.02         5.44 o                         
  -3  22   2        539.47        558.21        10.69 o                         
  -2  22   2        305.79        294.31         7.09 o                         
  -1  22   2         60.78         70.41         3.69 o                         
   0  22   2       3223.81       3150.40        41.73 o                         
   1  22   2         61.06         67.39         3.82 o                         
   2  22   2        306.07        278.99         5.98 o                         
   3  22   2        538.50        546.03        10.99 o                         
   4  22   2        131.86        158.31         7.20 o                         
   5  22   2       1069.98        937.06        16.37 o                         
   6  22   2        157.11        159.02         6.57 o                         
   7  22   2         26.55         25.06         4.22 o                         
   8  22   2        116.01        105.38         7.97 o                         
   9  22   2          6.59         -1.25         4.23 o                         
  10  22   2          8.74          5.79         4.78 o                         
  11  22   2          3.36          1.85         6.01 o                         
  12  22   2          3.19         -1.79         6.07 o                         
  13  22   2         12.75         10.60         7.08 o                         
 -13  23   2         15.22         22.73        14.55 o                         
 -12  23   2         11.98         12.00         5.38 o                         
 -11  23   2          0.40          0.47         3.89 o                         
 -10  23   2          4.46         -1.13         3.78 o                         
  -9  23   2         16.00         16.60         3.53 o                         
  -8  23   2         64.82         72.40         3.54 o                         
  -7  23   2         80.12         80.77         4.04 o                         
  -6  23   2         81.61         98.33         4.21 o                         
  -5  23   2         60.62         64.79         3.70 o                         
  -4  23   2         22.11         17.75         2.96 o                         
  -3  23   2         94.34         87.77         5.21 o                         
  -2  23   2        432.88        433.30         9.13 o                         
  -1  23   2        320.91        299.87         7.47 o                         
   0  23   2       1549.51       1632.40        25.18 o                         
   1  23   2        321.09        302.67         6.65 o                         
   2  23   2        433.40        424.30         8.01 o                         
   3  23   2         94.32         88.64         5.62 o                         
   4  23   2         22.25         14.34         3.23 o                         
   5  23   2         60.50         61.99         7.11 o                         
   6  23   2         81.89         94.90         5.39 o                         
   7  23   2         80.20         86.55         5.50 o                         
   8  23   2         64.76         80.53         7.31 o                         
   9  23   2         15.87         12.04         5.31 o                         
  10  23   2          4.51         -1.26         4.76 o                         
  11  23   2          0.41         -1.09         4.76 o                         
  12  23   2         12.00         18.63         7.08 o                         
  13  23   2         15.19         17.03         7.51 o                         
 -13  24   2         29.03         55.46        16.37 o                         
 -12  24   2         10.24          2.13         6.26 o                         
 -11  24   2         10.62          3.80         4.32 o                         
 -10  24   2          3.34         -1.01         3.73 o                         
  -9  24   2          2.20         -1.22         3.19 o                         
  -8  24   2          4.60         -0.02         3.20 o                         
  -7  24   2         39.50         36.66         3.38 o                         
  -6  24   2        133.33        113.58         4.53 o                         
  -5  24   2         28.62         23.42         3.05 o                         
  -4  24   2         20.10         17.35         2.99 o                         
  -3  24   2          9.03         10.23         3.04 o                         
  -2  24   2        182.12        159.05         5.60 o                         
  -1  24   2       1268.66       1266.81        20.27 o                         
   0  24   2         58.79         73.76         3.99 o                         
   1  24   2       1267.47       1261.32        18.71 o                         
   2  24   2        182.13        152.84         6.30 o                         
   3  24   2          9.08          6.41         3.12 o                         
   4  24   2         20.01         14.84         3.25 o                         
   5  24   2         28.66         21.26         3.89 o                         
   6  24   2        133.20        108.84         5.88 o                         
   7  24   2         39.28         36.13         4.45 o                         
   8  24   2          4.59          4.64         4.88 o                         
   9  24   2          2.21          0.69         5.31 o                         
  10  24   2          3.35         -0.21         5.31 o                         
  11  24   2         10.66         14.63         5.78 o                         
  12  24   2         10.26          7.27         6.82 o                         
  13  24   2         29.12          8.18        11.82 o                         
 -12  25   2         29.31         37.02         8.27 o                         
 -11  25   2         11.04         13.18         5.03 o                         
 -10  25   2          9.16         10.45         3.52 o                         
  -9  25   2          7.06          4.61         4.68 o                         
  -8  25   2         36.98         37.61         4.31 o                         
  -7  25   2         20.39         21.89         3.20 o                         
  -6  25   2        111.78         98.80         4.32 o                         
  -5  25   2         95.00         88.21         4.20 o                         
  -4  25   2        373.87        351.04         7.89 o                         
  -3  25   2         32.24         33.88         3.47 o                         
  -2  25   2         44.34         43.70         3.62 o                         
  -1  25   2        479.32        485.05         9.91 o                         
   0  25   2         39.54         51.41         3.47 o                         
   1  25   2        479.29        468.50         9.00 o                         
   2  25   2         44.28         40.50         3.26 o                         
   3  25   2         31.97         33.27         3.77 o                         
   4  25   2        374.38        361.12        10.57 o                         
   5  25   2         95.13         91.09         5.33 o                         
   6  25   2        111.89        104.60         6.00 o                         
   7  25   2         20.35         19.65         4.25 o                         
   8  25   2         37.01         31.39         6.11 o                         
   9  25   2          7.07          3.53         5.54 o                         
  10  25   2          9.19         -0.44         5.58 o                         
  11  25   2         11.01          5.72         6.01 o                         
  12  25   2         29.26         54.96        10.59 o                         
 -12  26   2          7.51         16.06         6.22 o                         
 -11  26   2          3.42          5.54         5.19 o                         
 -10  26   2          0.39         -0.62         3.76 o                         
  -9  26   2          1.55         -0.63         4.39 o                         
  -8  26   2         19.50         12.23         3.89 o                         
  -7  26   2         53.39         54.06         3.83 o                         
  -6  26   2          3.16          1.82         3.01 o                         
  -5  26   2         22.56         10.85         3.12 o                         
  -4  26   2         22.24         30.55         3.34 o                         
  -3  26   2         47.15         50.27         3.66 o                         
  -2  26   2         64.08         52.22         3.85 o                         
  -1  26   2         42.18         42.19         3.65 o                         
   0  26   2         59.04         92.56         4.74 o                         
   1  26   2         42.17         36.50         3.80 o                         
   2  26   2         63.93         59.77         4.22 o                         
   3  26   2         47.55         53.98         4.22 o                         
   4  26   2         22.29         19.95         4.07 o                         
   5  26   2         22.36         25.41         4.22 o                         
   6  26   2          3.16          1.89         3.61 o                         
   7  26   2         53.39         45.92         4.82 o                         
   8  26   2         19.50         23.12         6.07 o                         
   9  26   2          1.55         -5.20         5.20 o                         
  10  26   2          0.38         -5.41         5.41 o                         
  11  26   2          3.43         -5.41         5.41 o                         
  12  26   2          7.51          0.00        12.27 o                         
 -12  27   2          6.77         -1.22         6.12 o                         
 -11  27   2          8.76         15.21         5.70 o                         
 -10  27   2          1.49         -2.50         3.94 o                         
  -9  27   2          0.78         -0.43         4.16 o                         
  -8  27   2          0.35         -0.83         4.83 o                         
  -7  27   2          7.21          4.80         3.66 o                         
  -6  27   2         72.93         63.98         4.14 o                         
  -5  27   2         52.70         55.89         3.92 o                         
  -4  27   2         19.32         25.05         3.40 o                         
  -3  27   2        139.17        156.04         5.54 o                         
  -2  27   2        170.50        168.83         5.83 o                         
  -1  27   2         39.01         37.54         3.67 o                         
   0  27   2        265.57        252.72         6.99 o                         
   1  27   2         38.99         34.79         3.38 o                         
   2  27   2        170.99        168.15         6.33 o                         
   3  27   2        138.59        167.48         6.19 o                         
   4  27   2         19.34         13.82         4.00 o                         
   5  27   2         52.77         54.07         4.95 o                         
   6  27   2         73.09         76.90        10.24 o                         
   7  27   2          7.18          4.95         4.03 o                         
   8  27   2          0.33          4.25         5.06 o                         
   9  27   2          0.79         -6.68         6.68 o                         
  10  27   2          1.48         -5.58         5.58 o                         
  11  27   2          8.75          0.83         7.27 o                         
  12  27   2          6.76          3.64        11.82 o                         
 -11  28   2          2.26         -4.81         6.73 o                         
 -10  28   2          2.56         -3.97         3.97 o                         
  -9  28   2          0.87         -4.23         4.23 o                         
  -8  28   2          0.38         -3.90         3.90 o                         
  -7  28   2          1.17         -2.89         2.90 o                         
  -6  28   2        111.04        113.52         5.16 o                         
  -5  28   2         24.86         23.93         4.23 o                         
  -4  28   2         16.85         22.66         3.27 o                         
  -3  28   2        133.41        137.96         5.45 o                         
  -2  28   2          9.53          8.51         3.10 o                         
  -1  28   2         72.96         67.66         4.18 o                         
   0  28   2         59.64         81.20         4.34 o                         
   1  28   2         73.37         74.22         4.17 o                         
   2  28   2          9.54          9.98         3.41 o                         
   3  28   2        133.66        150.40         5.98 o                         
   4  28   2         17.00         18.70         4.36 o                         
   5  28   2         24.75         35.22         4.78 o                         
   6  28   2        110.99        117.94         6.43 o                         
   7  28   2          1.16          0.21         4.03 o                         
   8  28   2          0.38          0.05         5.54 o                         
   9  28   2          0.88         -3.94         5.77 o                         
  10  28   2          2.56         -3.63         6.86 o                         
  11  28   2          2.26          6.05         6.63 o                         
 -11  29   2         13.91         20.00        12.73 o                         
 -10  29   2          5.30          3.14         5.31 o                         
  -9  29   2         20.87         19.99         5.02 o                         
  -8  29   2          0.93         -0.26         4.38 o                         
  -7  29   2          2.09         -0.39         2.75 o                         
  -6  29   2         12.17          9.07         4.73 o                         
  -5  29   2         14.69         14.08         3.25 o                         
  -4  29   2          7.70          8.62         3.18 o                         
  -3  29   2         37.57         43.99         3.76 o                         
  -2  29   2         53.95         51.09         3.86 o                         
  -1  29   2         14.35         21.55         3.27 o                         
   0  29   2         35.80         25.36         3.46 o                         
   1  29   2         14.33         25.59         3.36 o                         
   2  29   2         53.86         57.25         5.09 o                         
   3  29   2         37.43         35.98         4.16 o                         
   4  29   2          7.82          5.37         3.91 o                         
   5  29   2         14.67         16.44         4.33 o                         
   6  29   2         12.10         17.52         4.36 o                         
   7  29   2          2.10          2.52         4.21 o                         
   8  29   2          0.93          3.84         6.48 o                         
   9  29   2         20.76         17.84         6.94 o                         
  10  29   2          5.31          3.23         6.78 o                         
 -10  30   2          4.12          1.07         6.90 o                         
  -9  30   2          5.33          6.81         5.02 o                         
  -8  30   2          4.20          1.71         4.69 o                         
  -7  30   2         20.12         18.74         4.76 o                         
  -6  30   2         11.66         15.91         3.56 o                         
  -5  30   2         23.57         24.46         3.72 o                         
  -4  30   2         20.81         27.35         3.62 o                         
  -3  30   2          8.85         11.19         3.18 o                         
  -2  30   2          2.87          3.25         2.93 o                         
  -1  30   2         67.25         89.11         4.61 o                         
   0  30   2         14.66         18.32         3.34 o                         
   1  30   2         67.35         87.62         4.62 o                         
   2  30   2          2.87         -1.64         3.61 o                         
   3  30   2          8.82          9.54         4.59 o                         
   4  30   2         20.81         22.96         4.43 o                         
   5  30   2         23.56         25.78         4.63 o                         
   6  30   2         11.65          7.41         4.40 o                         
   7  30   2         20.08         29.68         5.31 o                         
   8  30   2          4.25         12.99         6.46 o                         
   9  30   2          5.39          6.41         6.63 o                         
  10  30   2          4.08          2.73         7.71 o                         
  -9  31   2          4.94          5.99         5.65 o                         
  -8  31   2         16.37         13.81         5.15 o                         
  -7  31   2          1.90          0.10         4.50 o                         
  -6  31   2         22.86         22.48         4.30 o                         
  -5  31   2          3.87         -3.00         3.38 o                         
  -4  31   2         32.95         36.88         4.02 o                         
  -3  31   2         15.17         26.26         3.72 o                         
  -2  31   2          7.79          9.03         3.28 o                         
  -1  31   2          0.08          0.47         2.99 o                         
   0  31   2          2.59          3.28         3.00 o                         
   1  31   2          0.07          2.76         2.99 o                         
   2  31   2          7.74         11.67         4.07 o                         
   3  31   2         15.10         15.54         4.19 o                         
   4  31   2         33.01         30.57         4.97 o                         
   5  31   2          3.85         -4.02         4.02 o                         
   6  31   2         22.85         17.19         4.82 o                         
   7  31   2          1.91         -3.87         4.80 o                         
   8  31   2         16.32         15.53         5.44 o                         
   9  31   2          4.96          3.42         8.02 o                         
  -8  32   2          4.27          0.68         5.41 o                         
  -7  32   2          0.44          1.52         4.92 o                         
  -6  32   2          0.90         -3.47         3.47 o                         
  -5  32   2          2.95         -3.44         4.99 o                         
  -4  32   2         11.63         15.62         3.88 o                         
  -3  32   2         12.01         18.25         3.77 o                         
  -2  32   2         14.24         16.21         3.74 o                         
  -1  32   2         34.23         38.98         3.82 o                         
   0  32   2          0.06          0.43         3.04 o                         
   1  32   2         34.22         44.86         3.59 o                         
   2  32   2         14.23         17.17         4.23 o                         
   3  32   2         12.13         14.48         4.42 o                         
   4  32   2         11.61         14.83         4.53 o                         
   5  32   2          2.96          3.32         4.55 o                         
   6  32   2          0.90         -0.27         4.55 o                         
   7  32   2          0.44          0.04         5.15 o                         
   8  32   2          4.31          8.37         5.38 o                         
  -7  33   2         17.32         25.74         6.49 o                         
  -6  33   2         12.44          9.84         3.68 o                         
  -5  33   2          8.41          6.19         5.80 o                         
  -4  33   2          0.47         -3.46         3.46 o                         
  -3  33   2          2.75          2.95         3.61 o                         
  -2  33   2         10.56         11.61         3.93 o                         
  -1  33   2          2.83          9.77         3.63 o                         
   0  33   2         15.49          0.76         4.00 o                         
   1  33   2          2.80          2.62         3.02 o                         
   2  33   2         10.60          4.63         4.54 o                         
   3  33   2          2.71         -1.19         4.36 o                         
   4  33   2          0.46         -4.11         4.11 o                         
   5  33   2          8.40          9.97         4.90 o                         
   6  33   2         12.43          7.31         4.83 o                         
   7  33   2         17.40         25.26         6.01 o                         
  -6  34   2          6.02          7.32         5.74 o                         
  -5  34   2          0.08          0.19         3.88 o                         
  -4  34   2          7.46          6.40         3.88 o                         
  -3  34   2         20.27         26.16         5.08 o                         
  -2  34   2         15.57         12.76         4.14 o                         
  -1  34   2         22.41         30.96         4.38 o                         
   0  34   2         16.17         21.63         3.95 o                         
   1  34   2         22.39         31.20         5.24 o                         
   2  34   2         15.54          6.00         5.58 o                         
   3  34   2         20.32         30.50         9.22 o                         
   4  34   2          7.42          2.28         4.55 o                         
   5  34   2          0.08         -4.27         4.27 o                         
   6  34   2          6.01          6.43         4.89 o                         
  -5  35   2          2.39         -3.21         4.15 o                         
  -4  35   2          5.88          0.11         5.10 o                         
  -3  35   2         19.52         17.07         4.38 o                         
  -2  35   2         10.79          4.81         4.06 o                         
  -1  35   2         11.62         10.78         3.89 o                         
   0  35   2         89.23        114.30         5.85 o                         
   1  35   2         11.63          7.89         4.92 o                         
   2  35   2         10.80          8.84         5.84 o                         
   3  35   2         19.50         12.77         7.09 o                         
   4  35   2          5.89         -1.37         5.86 o                         
   5  35   2          2.40          3.36         5.92 o                         
  -4  36   2          5.97         -0.91        12.73 o                         
  -3  36   2          4.80          2.15         4.44 o                         
  -2  36   2          1.64          0.03         4.28 o                         
  -1  36   2          4.07         -1.79         4.48 o                         
   0  36   2         24.18         50.18         4.62 o                         
   1  36   2          4.05         -4.82         4.82 o                         
   2  36   2          1.64          4.07         5.77 o                         
   3  36   2          4.79         -1.46         6.79 o                         
   1   0   3        223.72        234.10         7.18 o                         
   2   0   3       2208.73       2259.03        47.85 o                         
   3   0   3        266.15        285.93         7.05 o                         
   4   0   3          9.32         35.80         6.96 o                         
   5   0   3       2736.51       2897.64        46.44 o                         
   6   0   3         28.29         16.41         3.82 o                         
   7   0   3        146.19        168.48         6.01 o                         
   8   0   3         34.58         47.25        10.10 o                         
   9   0   3          8.47          3.19         3.55 o                         
  10   0   3         40.07         30.82         8.11 o                         
  11   0   3          2.28          0.00         3.86 o                         
  12   0   3        128.90        152.09         7.73 o                         
  13   0   3         14.70         15.47         4.50 o                         
  14   0   3         18.82          7.87         7.37 o                         
  15   0   3          4.42          6.18         8.02 o                         
  16   0   3          0.24          3.57        14.09 o                         
  17   0   3         30.52         30.00        15.46 o                         
 -17   1   3          1.90          9.09        14.55 o                         
 -16   1   3          2.19         13.18         9.00 o                         
 -15   1   3          7.32         -0.41         6.98 o                         
 -14   1   3         19.20         14.26         8.02 o                         
 -13   1   3         36.28         23.58         6.84 o                         
 -12   1   3        103.21        103.85         6.55 o                         
 -11   1   3        168.54        137.36         7.38 o                         
 -10   1   3         54.79         40.91         3.97 o                         
  -9   1   3          3.30         -0.52         3.15 o                         
  -8   1   3        280.78        274.39        11.71 o                         
  -7   1   3         96.03        137.20         4.69 o                         
  -6   1   3        434.87        453.53         9.37 o                         
  -5   1   3        817.35        809.75        16.09 o                         
  -4   1   3        136.29        122.97         3.89 o                         
  -3   1   3        218.56        260.21         6.89 o                         
  -2   1   3       2416.29       2685.29        57.20 o                         
  -1   1   3      17299.55      17529.99       278.32 o                         
   0   1   3        908.81        936.49        15.25 o                         
   1   1   3      17313.21      18675.49       372.75 o                         
   2   1   3       2413.20       2699.14        53.39 o                         
   3   1   3        218.46        261.47        10.96 o                         
   4   1   3        136.33        123.10         4.82 o                         
   5   1   3        818.09        800.24        29.18 o                         
   6   1   3        434.54        458.67        12.96 o                         
   7   1   3         96.38        134.06         6.77 o                         
   8   1   3        281.79        255.69         9.84 o                         
   9   1   3          3.28          3.64         4.20 o                         
  10   1   3         54.68         42.42         3.90 o                         
  11   1   3        169.28        160.77         7.83 o                         
  12   1   3        103.20        128.99        15.40 o                         
  13   1   3         36.19         28.04         4.96 o                         
  14   1   3         19.26         10.51         8.02 o                         
  15   1   3          7.29          7.20         8.02 o                         
  16   1   3          2.17         11.37         9.00 o                         
  17   1   3          1.90          0.00        12.73 o                         
 -17   2   3         10.11        -10.91        12.73 o                         
 -16   2   3          2.68          3.78         8.28 o                         
 -15   2   3          3.68          2.47         8.02 o                         
 -14   2   3          0.66         -3.59         6.73 o                         
 -13   2   3         29.36         34.69         3.68 o                         
 -12   2   3         21.35         25.93         4.32 o                         
 -11   2   3         83.56         59.53         8.26 o                         
 -10   2   3        180.95        166.75         9.58 o                         
  -9   2   3         69.05         87.71         4.69 o                         
  -8   2   3        403.81        450.07         9.34 o                         
  -7   2   3        104.33        127.08         5.80 o                         
  -6   2   3         14.56          9.97         2.50 o                         
  -5   2   3       3672.12       3860.63        54.92 o                         
  -4   2   3        511.75        555.46        10.35 o                         
  -3   2   3        330.96        310.09         6.39 o                         
  -2   2   3       1937.79       2163.05        64.92 o                         
  -1   2   3       1420.10       1416.90        24.13 o                         
   0   2   3         42.19         38.35         1.05 o                         
   1   2   3       1418.49       1551.29        36.36 o                         
   2   2   3       1938.01       2138.41        49.83 o                         
   3   2   3        331.54        292.36         8.00 o                         
   4   2   3        511.86        563.15        10.67 o                         
   5   2   3       3672.41       3847.96        61.37 o                         
   6   2   3         14.86         13.35         3.57 o                         
   7   2   3        103.60        135.50         5.46 o                         
   8   2   3        402.62        418.34        11.91 o                         
   9   2   3         68.86         78.52         5.38 o                         
  10   2   3        180.91        170.55         8.53 o                         
  11   2   3         83.61         61.42         5.57 o                         
  12   2   3         21.33         43.45         5.57 o                         
  13   2   3         29.44         32.72         6.43 o                         
  14   2   3          0.65         -9.61        10.91 o                         
  15   2   3          3.70          2.12         7.63 o                         
  16   2   3          2.68         -0.36         8.02 o                         
  17   2   3         10.08          5.46        13.64 o                         
 -17   3   3          8.34         27.28        15.46 o                         
 -16   3   3          0.58          1.82         8.36 o                         
 -15   3   3          0.24         -1.70         7.37 o                         
 -14   3   3          8.31          9.47         7.63 o                         
 -13   3   3          3.56          7.47         7.37 o                         
 -12   3   3         88.36         91.95         5.94 o                         
 -11   3   3          2.82          4.55         4.29 o                         
 -10   3   3         60.49         49.44         4.02 o                         
  -9   3   3        239.13        243.39         8.45 o                         
  -8   3   3         92.75        104.28         6.28 o                         
  -7   3   3        177.19        211.92        10.55 o                         
  -6   3   3        243.52        254.39         6.13 o                         
  -5   3   3       1187.39       1234.45        25.01 o                         
  -4   3   3         91.55        118.77         3.68 o                         
  -3   3   3       1278.01       1192.66        27.14 o                         
  -2   3   3       1098.25        972.96        25.70 o                         
  -1   3   3        567.81        592.02        11.05 o                         
   0   3   3        766.68        701.65        13.55 o                         
   1   3   3        569.07        592.64        14.88 o                         
   2   3   3       1096.97        981.05        26.23 o                         
   3   3   3       1279.02       1197.00        29.08 o                         
   4   3   3         91.77        115.30         3.88 o                         
   5   3   3       1186.36       1223.71        20.97 o                         
   6   3   3        243.14        268.13         6.57 o                         
   7   3   3        177.44        199.53        13.17 o                         
   8   3   3         92.79        114.84         8.40 o                         
   9   3   3        239.32        264.65        11.94 o                         
  10   3   3         60.50         54.81         4.57 o                         
  11   3   3          2.86          5.43         4.08 o                         
  12   3   3         88.44        115.60         9.89 o                         
  13   3   3          3.49         -0.28         5.42 o                         
  14   3   3          8.38          8.91         3.29 o                         
  15   3   3          0.25          4.09         8.18 o                         
  16   3   3          0.58         -5.46         7.71 o                         
  17   3   3          8.35        -10.00        12.73 o                         
 -17   4   3          0.39        -10.91        11.82 o                         
 -16   4   3         18.79         17.74        13.64 o                         
 -15   4   3          2.31          8.18        11.82 o                         
 -14   4   3         18.03          9.67         8.18 o                         
 -13   4   3          9.25         15.91         7.71 o                         
 -12   4   3        340.31        386.54        11.72 o                         
 -11   4   3        183.07        184.38         8.14 o                         
 -10   4   3        156.32        184.45         9.71 o                         
  -9   4   3        226.80        231.00         7.14 o                         
  -8   4   3         51.94         41.96         3.35 o                         
  -7   4   3        703.43        669.64        12.68 o                         
  -6   4   3        292.01        274.50         6.55 o                         
  -5   4   3        220.75        220.24         6.97 o                         
  -4   4   3         17.50         26.98         2.33 o                         
  -3   4   3       1234.90       1228.96        24.94 o                         
  -2   4   3        239.05        259.93         6.29 o                         
  -1   4   3       4040.00       3968.50        51.70 o                         
   0   4   3          9.81          8.53         1.60 o                         
   1   4   3       4043.91       4140.08        75.42 o                         
   2   4   3        239.49        264.38         5.04 o                         
   3   4   3       1233.55       1198.02        18.28 o                         
   4   4   3         17.50         22.35         1.84 o                         
   5   4   3        221.37        215.16         6.24 o                         
   6   4   3        291.66        293.79        24.67 o                         
   7   4   3        703.24        679.93        14.87 o                         
   8   4   3         51.67         45.17         4.40 o                         
   9   4   3        226.95        208.10         7.83 o                         
  10   4   3        156.34        172.74         7.48 o                         
  11   4   3        183.20        219.34         9.26 o                         
  12   4   3        340.24        369.91        12.79 o                         
  13   4   3          9.23         11.21         4.51 o                         
  14   4   3         17.94         12.34         5.70 o                         
  15   4   3          2.32          8.11         8.02 o                         
  16   4   3         18.78         11.82         9.00 o                         
  17   4   3          0.38        -10.91        13.64 o                         
 -17   5   3          9.16         12.73        14.55 o                         
 -16   5   3          2.78         -2.45         8.28 o                         
 -15   5   3         45.32         36.82         9.64 o                         
 -14   5   3          4.82         11.20         8.02 o                         
 -13   5   3         58.93         50.63        14.09 o                         
 -12   5   3        118.19        126.25        10.32 o                         
 -11   5   3         15.63         21.50         3.21 o                         
 -10   5   3        414.83        418.77        10.51 o                         
  -9   5   3        402.02        387.02         9.15 o                         
  -8   5   3        356.03        338.71         7.94 o                         
  -7   5   3         87.56        107.31         5.20 o                         
  -6   5   3        471.74        482.55         9.69 o                         
  -5   5   3        194.27        244.13         5.41 o                         
  -4   5   3        131.31        141.74         3.59 o                         
  -3   5   3        749.00        749.34        18.95 o                         
  -2   5   3        116.56        131.30         3.13 o                         
  -1   5   3       3827.75       3744.19        47.52 o                         
   0   5   3         37.34         41.11         2.08 o                         
   1   5   3       3818.81       3770.35        48.65 o                         
   2   5   3        117.21        141.94         4.74 o                         
   3   5   3        749.21        721.61        12.99 o                         
   4   5   3        131.32        141.68         4.31 o                         
   5   5   3        194.07        248.94         6.27 o                         
   6   5   3        472.76        528.57        29.92 o                         
   7   5   3         87.47        118.32        16.53 o                         
   8   5   3        355.96        336.71        13.91 o                         
   9   5   3        401.98        379.19        10.54 o                         
  10   5   3        414.54        431.27        15.50 o                         
  11   5   3         15.44         14.73         4.73 o                         
  12   5   3        118.03        138.65         8.25 o                         
  13   5   3         58.90         42.09         6.71 o                         
  14   5   3          4.78         11.15         3.87 o                         
  15   5   3         45.25         38.95         9.95 o                         
  16   5   3          2.79         -0.51        10.00 o                         
  17   5   3          9.15          1.82        14.55 o                         
 -17   6   3          0.88          0.91        12.73 o                         
 -16   6   3         26.99         32.77        20.00 o                         
 -15   6   3         19.49         15.91         9.00 o                         
 -14   6   3         69.27         54.51        13.64 o                         
 -13   6   3         44.13         49.92         9.00 o                         
 -12   6   3        149.90        138.09        13.74 o                         
 -11   6   3         41.81         27.24         4.99 o                         
 -10   6   3         20.65         18.05         3.28 o                         
  -9   6   3          6.15          9.39         2.52 o                         
  -8   6   3        441.34        445.76         9.43 o                         
  -7   6   3       1245.83       1358.82        22.99 o                         
  -6   6   3       1324.62       1388.28        21.20 o                         
  -5   6   3        481.38        529.55         9.17 o                         
  -4   6   3         67.87         62.45         2.43 o                         
  -3   6   3        117.97         90.41         3.22 o                         
  -2   6   3       1103.23       1098.76        14.84 o                         
  -1   6   3        319.91        329.86         5.23 o                         
   0   6   3        331.23        325.22         6.07 o                         
   1   6   3        319.36        340.30         5.90 o                         
   2   6   3       1101.91       1101.65        19.24 o                         
   3   6   3        118.43         84.47         3.24 o                         
   4   6   3         68.09         60.77         3.65 o                         
   5   6   3        480.90        536.72        10.57 o                         
   6   6   3       1324.48       1400.09        26.82 o                         
   7   6   3       1245.38       1373.14        26.82 o                         
   8   6   3        442.17        433.76        11.37 o                         
   9   6   3          6.17          5.67         4.20 o                         
  10   6   3         20.82         11.12         9.91 o                         
  11   6   3         41.85         33.14         7.37 o                         
  12   6   3        149.99        171.32         9.52 o                         
  13   6   3         44.31         47.83         6.56 o                         
  14   6   3         69.28         61.38         5.36 o                         
  15   6   3         19.52         38.98         9.95 o                         
  16   6   3         26.99         15.93         9.31 o                         
 -17   7   3         18.30         32.73        15.46 o                         
 -16   7   3          8.10          8.18         9.00 o                         
 -15   7   3         82.00         99.95        14.09 o                         
 -14   7   3         49.60         48.85         9.64 o                         
 -13   7   3        108.09         93.74        10.59 o                         
 -12   7   3         65.07         83.01         9.64 o                         
 -11   7   3         95.09        106.08         6.12 o                         
 -10   7   3        325.13        344.17         9.36 o                         
  -9   7   3        220.20        227.43         6.41 o                         
  -8   7   3        256.25        260.67         6.79 o                         
  -7   7   3        446.16        474.94        10.13 o                         
  -6   7   3        719.21        676.54        11.68 o                         
  -5   7   3        103.07         87.80         3.30 o                         
  -4   7   3        419.62        375.15         6.94 o                         
  -3   7   3        114.25        119.64         3.34 o                         
  -2   7   3       1460.72       1607.15        21.47 o                         
  -1   7   3       1064.40       1143.07        13.40 o                         
   0   7   3        184.41        220.14         4.20 o                         
   1   7   3       1066.19       1128.44        15.38 o                         
   2   7   3       1461.17       1624.34        23.35 o                         
   3   7   3        113.67        127.03         5.91 o                         
   4   7   3        420.70        376.05         8.07 o                         
   5   7   3        102.47        100.22         4.25 o                         
   6   7   3        719.97        700.73        21.61 o                         
   7   7   3        447.00        478.82        11.93 o                         
   8   7   3        255.96        245.42         8.21 o                         
   9   7   3        220.21        239.85         8.29 o                         
  10   7   3        325.34        358.96        13.10 o                         
  11   7   3         95.51         93.45        15.46 o                         
  12   7   3         65.07         88.17        13.50 o                         
  13   7   3        107.81        119.99         7.73 o                         
  14   7   3         49.64         46.18         5.31 o                         
  15   7   3         82.01         94.04        11.88 o                         
  16   7   3          8.14          8.09         9.31 o                         
 -17   8   3         12.80          2.73        15.46 o                         
 -16   8   3         10.95          7.58         9.58 o                         
 -15   8   3         26.90         33.11        13.64 o                         
 -14   8   3         45.02         55.31         9.64 o                         
 -13   8   3          8.95         18.64         7.71 o                         
 -12   8   3          4.14          9.74         6.73 o                         
 -11   8   3         97.52         88.29         6.96 o                         
 -10   8   3         17.35         14.91         3.16 o                         
  -9   8   3         39.34         34.28         3.10 o                         
  -8   8   3        105.53        100.79         4.31 o                         
  -7   8   3       2342.45       2229.79        33.34 o                         
  -6   8   3        142.36        144.57         4.44 o                         
  -5   8   3       3238.23       3242.98        46.26 o                         
  -4   8   3         55.13         67.32         2.78 o                         
  -3   8   3        682.33        767.06        11.02 o                         
  -2   8   3        924.76       1053.47        14.49 o                         
  -1   8   3         69.27         63.43         1.57 o                         
   0   8   3         16.05         16.50         1.00 o                         
   1   8   3         69.26         64.10         1.93 o                         
   2   8   3        925.12       1051.56        16.33 o                         
   3   8   3        683.25        768.28        13.30 o                         
   4   8   3         55.46         69.85         4.93 o                         
   5   8   3       3238.57       3226.23        51.02 o                         
   6   8   3        142.69        156.40         5.38 o                         
   7   8   3       2341.51       2287.07        41.89 o                         
   8   8   3        105.55         90.38         5.22 o                         
   9   8   3         39.21         31.96         4.12 o                         
  10   8   3         17.33         20.91         6.43 o                         
  11   8   3         97.33         89.75        15.46 o                         
  12   8   3          4.18          9.36         5.18 o                         
  13   8   3          9.05         19.96         5.39 o                         
  14   8   3         44.96         53.16         6.96 o                         
  15   8   3         26.91         13.99        13.18 o                         
  16   8   3         10.93          5.53         8.28 o                         
 -16   9   3          2.73          1.35         8.66 o                         
 -15   9   3         10.39          3.50         8.28 o                         
 -14   9   3         23.75         27.51         8.66 o                         
 -13   9   3          0.75        -10.00        10.00 o                         
 -12   9   3          7.31          9.91         6.73 o                         
 -11   9   3         51.72         61.27         5.12 o                         
 -10   9   3        112.53        112.34         5.35 o                         
  -9   9   3        293.39        292.08         7.37 o                         
  -8   9   3        326.84        326.41         7.27 o                         
  -7   9   3        492.66        472.00         9.00 o                         
  -6   9   3        361.34        377.30         7.54 o                         
  -5   9   3       1992.68       1899.00        27.91 o                         
  -4   9   3        117.85         94.49         2.78 o                         
  -3   9   3        139.48        144.89         3.46 o                         
  -2   9   3       1254.80       1309.21        17.88 o                         
  -1   9   3        679.05        687.93         9.14 o                         
   0   9   3        142.69        149.75         2.98 o                         
   1   9   3        676.32        683.50        10.86 o                         
   2   9   3       1252.49       1321.12        19.56 o                         
   3   9   3        139.59        140.55         4.28 o                         
   4   9   3        117.23         93.97         3.52 o                         
   5   9   3       1990.78       1878.88        30.99 o                         
   6   9   3        361.80        365.87         8.68 o                         
   7   9   3        492.99        456.07        10.33 o                         
   8   9   3        326.81        336.78         9.90 o                         
   9   9   3        293.37        262.54         9.06 o                         
  10   9   3        112.61        134.04        10.59 o                         
  11   9   3         51.51         70.82         9.00 o                         
  12   9   3          7.25         17.71         7.37 o                         
  13   9   3          0.73         -3.88         4.87 o                         
  14   9   3         23.77         17.67         5.66 o                         
  15   9   3         10.39          8.07         3.94 o                         
  16   9   3          2.73         -4.51        11.37 o                         
 -16  10   3          6.40          0.61        10.91 o                         
 -15  10   3         41.12         24.52         9.31 o                         
 -14  10   3          4.49          4.17        15.46 o                         
 -13  10   3          5.71          9.33         7.37 o                         
 -12  10   3         36.98         42.75         8.02 o                         
 -11  10   3          4.66          4.79         2.77 o                         
 -10  10   3        242.11        260.90         7.19 o                         
  -9  10   3         79.71         71.90         3.57 o                         
  -8  10   3        127.34        156.16         5.03 o                         
  -7  10   3        224.45        230.17         5.89 o                         
  -6  10   3         16.75         17.57         2.16 o                         
  -5  10   3        630.12        480.62         8.85 o                         
  -4  10   3         44.37         35.69         1.90 o                         
  -3  10   3       1536.76       1578.48        21.34 o                         
  -2  10   3       2090.76       2263.60        29.92 o                         
  -1  10   3        735.84        722.04        10.27 o                         
   0  10   3         27.74         41.86         1.84 o                         
   1  10   3        735.55        710.12        11.29 o                         
   2  10   3       2095.81       2262.88        32.39 o                         
   3  10   3       1537.79       1586.82        25.61 o                         
   4  10   3         44.57         28.00         2.68 o                         
   5  10   3        629.92        467.05         8.80 o                         
   6  10   3         16.98         15.42         2.78 o                         
   7  10   3        224.19        235.46         6.98 o                         
   8  10   3        127.62        153.17         6.74 o                         
   9  10   3         80.02         74.32         6.46 o                         
  10  10   3        242.01        244.35        15.00 o                         
  11  10   3          4.67          9.18         6.33 o                         
  12  10   3         37.16         52.54         9.31 o                         
  13  10   3          5.68         -1.13         4.73 o                         
  14  10   3          4.47         12.23         5.13 o                         
  15  10   3         41.14         28.46         6.58 o                         
  16  10   3          6.38          7.39        11.82 o                         
 -16  11   3          0.81         10.82        15.91 o                         
 -15  11   3          4.03         -4.55         7.71 o                         
 -14  11   3          3.24         13.49        15.00 o                         
 -13  11   3         14.76         14.55         7.71 o                         
 -12  11   3          6.72          2.55         6.73 o                         
 -11  11   3          3.50          2.96         2.57 o                         
 -10  11   3         39.50         36.96         4.02 o                         
  -9  11   3          6.72          2.50         2.85 o                         
  -8  11   3         10.56          3.55         2.24 o                         
  -7  11   3         79.88         79.25         3.91 o                         
  -6  11   3         70.63         94.78         3.73 o                         
  -5  11   3         79.00         76.79         2.95 o                         
  -4  11   3        348.94        400.10         6.87 o                         
  -3  11   3        337.06        313.56         5.23 o                         
  -2  11   3       3514.66       3947.25        51.45 o                         
  -1  11   3         90.04         73.77         2.45 o                         
   0  11   3         13.01         16.46         1.24 o                         
   1  11   3         90.99         81.43         3.60 o                         
   2  11   3       3513.59       4018.65        55.71 o                         
   3  11   3        337.49        310.89         7.52 o                         
   4  11   3        348.56        399.15         8.40 o                         
   5  11   3         78.88         74.69         3.27 o                         
   6  11   3         70.37         96.70         4.38 o                         
   7  11   3         79.88         85.97         4.38 o                         
   8  11   3         10.66          4.64         3.29 o                         
   9  11   3          6.77          4.55         4.72 o                         
  10  11   3         39.54         36.38         7.37 o                         
  11  11   3          3.50          1.36         6.43 o                         
  12  11   3          6.69         -0.61         6.73 o                         
  13  11   3         14.85         12.73         7.71 o                         
  14  11   3          3.23          1.25         4.98 o                         
  15  11   3          4.01         -2.52         4.67 o                         
  16  11   3          0.81         12.73        13.64 o                         
 -16  12   3         34.47         35.79        10.91 o                         
 -15  12   3          0.12          7.25         6.11 o                         
 -14  12   3         44.72         52.94        13.24 o                         
 -13  12   3         21.58         24.93         6.15 o                         
 -12  12   3         67.62         79.98         7.61 o                         
 -11  12   3         58.62         52.84         5.72 o                         
 -10  12   3        120.89        115.46         5.62 o                         
  -9  12   3        234.64        250.71         6.48 o                         
  -8  12   3         53.83         38.00         2.97 o                         
  -7  12   3        598.46        543.93        10.18 o                         
  -6  12   3        274.22        299.66         6.79 o                         
  -5  12   3        272.61        255.64         5.17 o                         
  -4  12   3         89.46        100.58         2.93 o                         
  -3  12   3        397.26        351.21         6.21 o                         
  -2  12   3        800.21        947.97        13.50 o                         
  -1  12   3        258.02        301.87         5.36 o                         
   0  12   3          0.64         -0.94         0.94 o                         
   1  12   3        257.98        304.31         6.02 o                         
   2  12   3        800.24        937.50        14.79 o                         
   3  12   3        397.80        350.99         6.92 o                         
   4  12   3         90.35        103.93         3.80 o                         
   5  12   3        272.80        247.77         6.07 o                         
   6  12   3        274.42        301.42         8.03 o                         
   7  12   3        598.48        538.97        11.70 o                         
   8  12   3         53.62         42.97         3.83 o                         
   9  12   3        234.21        247.29        11.02 o                         
  10  12   3        120.92         84.83         9.31 o                         
  11  12   3         58.70         43.66         8.36 o                         
  12  12   3         67.57         76.72        10.23 o                         
  13  12   3         21.48         11.85        11.37 o                         
  14  12   3         44.69         56.32         6.90 o                         
  15  12   3          0.13         -3.44         5.10 o                         
  16  12   3         34.48         49.10        17.28 o                         
 -15  13   3          3.09          2.46         6.11 o                         
 -14  13   3         14.16         17.05         6.38 o                         
 -13  13   3         31.25         33.68         6.60 o                         
 -12  13   3         33.14         25.69         5.88 o                         
 -11  13   3         75.98         77.64         4.03 o                         
 -10  13   3        109.35        102.06         4.46 o                         
  -9  13   3        199.39        202.12         7.28 o                         
  -8  13   3          2.35          1.10         2.10 o                         
  -7  13   3        135.50        132.49         4.63 o                         
  -6  13   3         96.03        100.14         3.32 o                         
  -5  13   3       1166.51       1129.26        15.10 o                         
  -4  13   3        478.15        532.61         8.07 o                         
  -3  13   3        461.62        460.67         7.73 o                         
  -2  13   3         22.07         11.51         1.73 o                         
  -1  13   3       1405.89       1492.69        19.99 o                         
   0  13   3         85.36         97.95         2.71 o                         
   1  13   3       1407.39       1462.50        22.01 o                         
   2  13   3         22.13         11.89         1.81 o                         
   3  13   3        461.89        468.90         8.57 o                         
   4  13   3        479.32        546.26         9.85 o                         
   5  13   3       1164.95       1144.20        19.74 o                         
   6  13   3         95.73        103.77         4.72 o                         
   7  13   3        135.55        130.83         6.08 o                         
   8  13   3          2.30         -0.50         3.87 o                         
   9  13   3        199.69        205.59        10.31 o                         
  10  13   3        109.48         99.81        10.29 o                         
  11  13   3         76.02         70.77         9.58 o                         
  12  13   3         33.17         28.19         8.28 o                         
  13  13   3         31.35         38.64         9.64 o                         
  14  13   3         14.26         21.24         6.22 o                         
  15  13   3          3.09         -6.93         6.99 o                         
 -15  14   3          7.65         13.64         8.28 o                         
 -14  14   3         17.84         12.29         6.27 o                         
 -13  14   3         86.89         89.77         8.37 o                         
 -12  14   3          5.52         -0.58         4.10 o                         
 -11  14   3          1.13          1.66         3.76 o                         
 -10  14   3          9.64          6.41         2.78 o                         
  -9  14   3         43.40         37.61         3.09 o                         
  -8  14   3         34.39         28.77         2.90 o                         
  -7  14   3        301.69        281.70         6.74 o                         
  -6  14   3         90.82         91.46         3.36 o                         
  -5  14   3       2551.57       2566.13        34.43 o                         
  -4  14   3        511.70        535.03         8.75 o                         
  -3  14   3       1124.06        985.49        14.22 o                         
  -2  14   3         78.11         62.51         2.69 o                         
  -1  14   3       1408.79       1411.42        17.81 o                         
   0  14   3        305.45        347.17         5.57 o                         
   1  14   3       1406.55       1391.43        21.09 o                         
   2  14   3         78.07         67.12         3.00 o                         
   3  14   3       1124.22        975.81        15.76 o                         
   4  14   3        511.25        533.66         9.76 o                         
   5  14   3       2551.08       2567.63        37.48 o                         
   6  14   3         90.54         87.14         5.01 o                         
   7  14   3        301.41        273.33         7.87 o                         
   8  14   3         34.55         22.48         3.56 o                         
   9  14   3         43.35         37.86         4.80 o                         
  10  14   3          9.65          6.84         6.73 o                         
  11  14   3          1.12          9.51         6.98 o                         
  12  14   3          5.57         -0.83         6.98 o                         
  13  14   3         86.77         91.45        11.24 o                         
  14  14   3         17.78         17.73         9.64 o                         
  15  14   3          7.69          1.45         5.66 o                         
 -15  15   3          6.18          9.44         8.28 o                         
 -14  15   3          6.44         -5.58         5.58 o                         
 -13  15   3         58.93         42.34         7.47 o                         
 -12  15   3         24.86         29.17         4.97 o                         
 -11  15   3        116.23        130.90         7.29 o                         
 -10  15   3         58.59         56.73         3.63 o                         
  -9  15   3         95.90         91.19         4.24 o                         
  -8  15   3         40.39         32.49         3.01 o                         
  -7  15   3         41.46         51.83         3.25 o                         
  -6  15   3        464.92        450.82         8.14 o                         
  -5  15   3         89.22         92.81         3.46 o                         
  -4  15   3         94.85        112.81         3.65 o                         
  -3  15   3         85.47         86.28         2.98 o                         
  -2  15   3         29.16         21.33         2.16 o                         
  -1  15   3       2821.02       2722.65        32.99 o                         
   0  15   3        325.74        318.15         5.28 o                         
   1  15   3       2819.96       2692.64        38.84 o                         
   2  15   3         28.89         18.25         2.15 o                         
   3  15   3         85.75         87.22         4.13 o                         
   4  15   3         95.01        108.10         4.02 o                         
   5  15   3         89.50         82.21         3.67 o                         
   6  15   3        464.79        459.57         9.55 o                         
   7  15   3         41.60         49.30         4.03 o                         
   8  15   3         40.37         29.89         4.61 o                         
   9  15   3         95.68         88.13         6.37 o                         
  10  15   3         58.34         52.92         9.09 o                         
  11  15   3        116.10        135.78        17.28 o                         
  12  15   3         24.86         28.22         8.66 o                         
  13  15   3         59.00         61.08        10.59 o                         
  14  15   3          6.46         -4.09         8.36 o                         
  15  15   3          6.20          6.39         5.81 o                         
 -15  16   3          0.89         -3.46         7.86 o                         
 -14  16   3          3.85          2.06         8.64 o                         
 -13  16   3         55.41         60.62         7.84 o                         
 -12  16   3         47.22         38.76         5.22 o                         
 -11  16   3         11.60          7.93         4.11 o                         
 -10  16   3        113.92        119.61         5.08 o                         
  -9  16   3        118.90        124.37         4.86 o                         
  -8  16   3        248.66        230.22         6.36 o                         
  -7  16   3         84.24         99.53         3.66 o                         
  -6  16   3         55.98         68.32         3.15 o                         
  -5  16   3        787.63        726.23        11.46 o                         
  -4  16   3         33.89         51.08         2.68 o                         
  -3  16   3        146.65        117.23         4.02 o                         
  -2  16   3        304.18        269.09         5.93 o                         
  -1  16   3        302.50        305.80         6.91 o                         
   0  16   3          7.39          2.48         1.72 o                         
   1  16   3        302.88        302.90         7.20 o                         
   2  16   3        304.53        277.46         6.24 o                         
   3  16   3        146.64        119.87         4.17 o                         
   4  16   3         33.86         42.56         2.87 o                         
   5  16   3        787.65        705.13        12.67 o                         
   6  16   3         55.84         65.31         4.07 o                         
   7  16   3         84.12         88.87         4.57 o                         
   8  16   3        248.95        219.15         9.14 o                         
   9  16   3        118.90        124.91         7.20 o                         
  10  16   3        114.23        118.70        11.57 o                         
  11  16   3         11.56         12.27         7.71 o                         
  12  16   3         47.14         39.74         9.31 o                         
  13  16   3         55.46         65.37        10.93 o                         
  14  16   3          3.86         16.71         9.31 o                         
  15  16   3          0.91          1.50        10.91 o                         
 -15  17   3          1.93         -8.18        11.82 o                         
 -14  17   3         10.46         10.87        10.46 o                         
 -13  17   3         51.03         43.23        15.00 o                         
 -12  17   3         29.39         14.35         5.96 o                         
 -11  17   3          0.26          0.97         3.83 o                         
 -10  17   3         10.68         10.40         2.87 o                         
  -9  17   3         28.99         21.90         3.13 o                         
  -8  17   3        586.99        625.17        11.88 o                         
  -7  17   3         74.50         74.14         3.36 o                         
  -6  17   3         23.11         26.41         2.54 o                         
  -5  17   3        146.10        142.67         4.37 o                         
  -4  17   3        250.55        243.99         5.54 o                         
  -3  17   3        278.16        253.67         5.89 o                         
  -2  17   3        144.22        160.75         5.15 o                         
  -1  17   3        268.87        311.19         6.53 o                         
   0  17   3         70.37         72.88         2.51 o                         
   1  17   3        269.11        311.97         6.77 o                         
   2  17   3        144.17        152.45         4.76 o                         
   3  17   3        278.29        248.77         6.13 o                         
   4  17   3        250.27        246.39         6.24 o                         
   5  17   3        146.13        147.42         5.07 o                         
   6  17   3         23.30         24.93         3.40 o                         
   7  17   3         74.70         80.66         4.54 o                         
   8  17   3        586.57        610.99        14.03 o                         
   9  17   3         28.87         18.54         5.73 o                         
  10  17   3         10.65         15.00         7.71 o                         
  11  17   3          0.25         12.98         8.02 o                         
  12  17   3         29.36         16.37         8.36 o                         
  13  17   3         51.06         39.48         9.95 o                         
  14  17   3         10.42         15.88         9.58 o                         
  15  17   3          1.93         12.73         8.18 o                         
 -14  18   3          8.02         27.80         8.93 o                         
 -13  18   3         23.11         28.52        16.37 o                         
 -12  18   3         14.82         10.70         8.31 o                         
 -11  18   3         26.39         24.70         4.33 o                         
 -10  18   3         26.33         27.13         4.07 o                         
  -9  18   3         30.68         26.90         3.28 o                         
  -8  18   3        361.99        368.62         8.37 o                         
  -7  18   3          1.22         -0.40         2.29 o                         
  -6  18   3        203.13        212.60         5.42 o                         
  -5  18   3         64.91         82.40         3.54 o                         
  -4  18   3        139.24        121.66         4.28 o                         
  -3  18   3        583.42        561.96        10.25 o                         
  -2  18   3         41.03         37.56         2.71 o                         
  -1  18   3          7.53          3.16         1.95 o                         
   0  18   3         84.90         91.22         3.16 o                         
   1  18   3          7.42          1.03         1.99 o                         
   2  18   3         40.77         38.48         3.50 o                         
   3  18   3        582.68        568.01        10.53 o                         
   4  18   3        139.27        117.84         4.50 o                         
   5  18   3         64.79         82.90         4.04 o                         
   6  18   3        203.21        208.98         8.17 o                         
   7  18   3          1.21         -0.49         3.24 o                         
   8  18   3        362.21        339.96        10.18 o                         
   9  18   3         30.66         26.63         5.02 o                         
  10  18   3         26.39         30.43         5.39 o                         
  11  18   3         26.38         14.67         7.73 o                         
  12  18   3         14.82          4.62         7.63 o                         
  13  18   3         23.09         28.91         9.58 o                         
  14  18   3          8.06          1.99         8.66 o                         
 -14  19   3         16.54         21.85         8.93 o                         
 -13  19   3          7.69         14.00         9.55 o                         
 -12  19   3         10.04         14.44         5.58 o                         
 -11  19   3         22.04         23.60         5.07 o                         
 -10  19   3         11.81         11.80         2.63 o                         
  -9  19   3        431.77        428.23         9.56 o                         
  -8  19   3        211.13        208.54         5.61 o                         
  -7  19   3         36.91         30.94         3.19 o                         
  -6  19   3        106.99        121.79         4.28 o                         
  -5  19   3         41.04         45.53         3.00 o                         
  -4  19   3        166.29        166.71         5.06 o                         
  -3  19   3         77.76         84.67         3.64 o                         
  -2  19   3         52.13         50.21         3.04 o                         
  -1  19   3        268.70        264.65         6.12 o                         
   0  19   3         73.47         67.20         3.51 o                         
   1  19   3        268.70        268.36         6.47 o                         
   2  19   3         51.87         46.21         3.11 o                         
   3  19   3         78.17         83.63         3.79 o                         
   4  19   3        166.75        158.48         5.38 o                         
   5  19   3         40.94         44.70         3.42 o                         
   6  19   3        106.99        120.88         5.78 o                         
   7  19   3         36.83         28.22         4.73 o                         
   8  19   3        211.21        206.03         8.91 o                         
   9  19   3        431.89        427.05        12.89 o                         
  10  19   3         11.67          8.00         4.78 o                         
  11  19   3         21.96         13.97         8.71 o                         
  12  19   3         10.11         12.67         7.49 o                         
  13  19   3          7.70          8.93         7.16 o                         
  14  19   3         16.48         15.00        10.29 o                         
 -14  20   3          3.75         -2.73        11.82 o                         
 -13  20   3         27.03         33.23        12.73 o                         
 -12  20   3        117.14        133.20         9.54 o                         
 -11  20   3         79.80         77.79         9.58 o                         
 -10  20   3         91.02        102.16         6.57 o                         
  -9  20   3         37.56         44.64         3.76 o                         
  -8  20   3        221.08        207.12         5.66 o                         
  -7  20   3         10.51         11.37         2.84 o                         
  -6  20   3         84.71         89.12         3.95 o                         
  -5  20   3         20.09         22.63         2.89 o                         
  -4  20   3         32.00         23.77         2.82 o                         
  -3  20   3         73.67         76.85         3.67 o                         
  -2  20   3        135.84        135.91         5.15 o                         
  -1  20   3        517.73        458.13         9.00 o                         
   0  20   3        163.23        145.06         5.56 o                         
   1  20   3        517.32        480.51         9.36 o                         
   2  20   3        136.27        140.87         4.85 o                         
   3  20   3         73.62         74.83         3.79 o                         
   4  20   3         31.80         26.46         3.19 o                         
   5  20   3         20.23         21.87         3.17 o                         
   6  20   3         84.73         97.44         5.42 o                         
   7  20   3         10.55         11.74         7.90 o                         
   8  20   3        220.88        215.99         9.23 o                         
   9  20   3         37.53         29.31         5.48 o                         
  10  20   3         90.84         86.83         6.86 o                         
  11  20   3         79.97         84.77         8.80 o                         
  12  20   3        117.10        108.75         9.58 o                         
  13  20   3         27.02         20.86        12.01 o                         
  14  20   3          3.77          6.36        11.82 o                         
 -14  21   3          5.69         16.37        13.64 o                         
 -13  21   3         32.48         32.02        14.09 o                         
 -12  21   3          9.20          6.96         7.79 o                         
 -11  21   3         25.26         29.88         5.36 o                         
 -10  21   3          6.47         10.70         4.53 o                         
  -9  21   3         81.85         82.31         5.05 o                         
  -8  21   3        213.73        206.66         5.68 o                         
  -7  21   3        151.28        135.73         4.76 o                         
  -6  21   3        367.32        363.30         7.80 o                         
  -5  21   3        453.25        414.29        10.37 o                         
  -4  21   3         14.66         15.97         3.79 o                         
  -3  21   3        354.37        324.17         7.45 o                         
  -2  21   3        152.86        167.08         5.23 o                         
  -1  21   3        123.47        121.06         4.33 o                         
   0  21   3        119.95        119.75         4.91 o                         
   1  21   3        123.59        121.05         4.63 o                         
   2  21   3        152.95        172.51         5.57 o                         
   3  21   3        353.35        329.24         7.78 o                         
   4  21   3         14.68          9.01         2.92 o                         
   5  21   3        453.39        433.23         9.54 o                         
   6  21   3        366.94        367.92        10.09 o                         
   7  21   3        151.25        137.38         7.49 o                         
   8  21   3        214.00        201.42         9.13 o                         
   9  21   3         82.02         73.46         7.25 o                         
  10  21   3          6.56          8.90         5.51 o                         
  11  21   3         25.17         23.70         6.78 o                         
  12  21   3          9.26          9.61         6.95 o                         
  13  21   3         32.46         29.02         7.97 o                         
  14  21   3          5.66        -10.00        10.00 o                         
 -13  22   3         18.63         26.97         8.50 o                         
 -12  22   3         17.22         21.64         5.95 o                         
 -11  22   3          0.23         -2.85         4.43 o                         
 -10  22   3         24.41         24.02         5.15 o                         
  -9  22   3          6.83          3.84         3.84 o                         
  -8  22   3         41.81         50.71         3.86 o                         
  -7  22   3        147.21        138.62         5.27 o                         
  -6  22   3          5.46          5.51         3.12 o                         
  -5  22   3         15.62         13.71         3.32 o                         
  -4  22   3        112.48        103.12         4.41 o                         
  -3  22   3        233.54        215.02         6.19 o                         
  -2  22   3        147.26        133.71         4.84 o                         
  -1  22   3        152.68        125.73         5.22 o                         
   0  22   3         73.53         81.67         3.68 o                         
   1  22   3        152.90        124.48         5.38 o                         
   2  22   3        147.19        131.35         5.06 o                         
   3  22   3        234.24        224.77         6.53 o                         
   4  22   3        112.42        112.25         4.76 o                         
   5  22   3         15.37         16.54         3.39 o                         
   6  22   3          5.48          1.69         3.56 o                         
   7  22   3        147.21        143.17         7.85 o                         
   8  22   3         41.81         65.19         6.22 o                         
   9  22   3          6.89          8.35         5.41 o                         
  10  22   3         24.27         14.46         5.81 o                         
  11  22   3          0.24          1.31         5.95 o                         
  12  22   3         17.28          6.38         6.66 o                         
  13  22   3         18.60         20.27         7.73 o                         
 -13  23   3          9.51          6.21         7.40 o                         
 -12  23   3          3.25          7.60         5.85 o                         
 -11  23   3         10.04          1.45         4.80 o                         
 -10  23   3         22.51         24.70         6.61 o                         
  -9  23   3          5.94          8.09         4.37 o                         
  -8  23   3         10.27         14.06         3.08 o                         
  -7  23   3         91.62        105.53         5.42 o                         
  -6  23   3         30.96         32.27         3.47 o                         
  -5  23   3         33.78         35.12         3.41 o                         
  -4  23   3         67.82         74.63         3.97 o                         
  -3  23   3         40.86         55.93         3.79 o                         
  -2  23   3        203.26        195.04         6.57 o                         
  -1  23   3         44.26         37.30         3.30 o                         
   0  23   3        102.39         97.37         4.14 o                         
   1  23   3         44.16         41.76         3.86 o                         
   2  23   3        203.42        195.49         6.30 o                         
   3  23   3         41.05         54.73         3.91 o                         
   4  23   3         67.21         65.50         5.83 o                         
   5  23   3         33.94         31.96         3.69 o                         
   6  23   3         30.98         29.70         5.02 o                         
   7  23   3         91.56         94.21         8.14 o                         
   8  23   3         10.29         10.19         4.98 o                         
   9  23   3          5.90          7.01         9.15 o                         
  10  23   3         22.60         30.69         6.60 o                         
  11  23   3          9.95         14.78         6.38 o                         
  12  23   3          3.25          7.60         6.55 o                         
  13  23   3          9.52          9.09        11.82 o                         
 -13  24   3          2.09         15.64         7.57 o                         
 -12  24   3          3.80          7.61         6.30 o                         
 -11  24   3          6.91          3.50         4.80 o                         
 -10  24   3          7.34         14.20         5.48 o                         
  -9  24   3          4.91         11.57         3.39 o                         
  -8  24   3          0.16         -2.66         2.66 o                         
  -7  24   3         29.24         29.01         3.61 o                         
  -6  24   3         47.02         39.71         4.09 o                         
  -5  24   3         51.65         50.87         3.67 o                         
  -4  24   3        307.69        311.11         7.70 o                         
  -3  24   3        249.97        251.20         6.86 o                         
  -2  24   3        320.87        370.47         8.49 o                         
  -1  24   3          6.79          4.57         2.79 o                         
   0  24   3          3.89         -0.37         2.60 o                         
   1  24   3          6.77          5.38         3.15 o                         
   2  24   3        320.99        367.42         9.59 o                         
   3  24   3        250.08        253.72         7.26 o                         
   4  24   3        307.87        305.25         8.09 o                         
   5  24   3         51.93         45.01         4.00 o                         
   6  24   3         46.95         40.95         5.31 o                         
   7  24   3         29.23         34.58         6.70 o                         
   8  24   3          0.16         -4.18         4.18 o                         
   9  24   3          4.87          3.03         5.25 o                         
  10  24   3          7.37         11.53         5.93 o                         
  11  24   3          6.87         12.10         6.18 o                         
  12  24   3          3.80          2.55         9.09 o                         
  13  24   3          2.10         12.73        12.73 o                         
 -12  25   3          7.04          4.82         9.09 o                         
 -11  25   3          2.56          5.28         5.51 o                         
 -10  25   3         23.08         22.60         5.51 o                         
  -9  25   3         56.85         55.79         3.57 o                         
  -8  25   3         14.89         11.61         3.28 o                         
  -7  25   3         17.91         16.86         3.61 o                         
  -6  25   3         67.50         51.15         4.25 o                         
  -5  25   3         41.53         50.40         4.29 o                         
  -4  25   3         23.85         22.86         3.66 o                         
  -3  25   3        108.80         98.77         4.58 o                         
  -2  25   3         85.38         67.06         4.04 o                         
  -1  25   3         86.94         95.45         4.44 o                         
   0  25   3         23.84         21.89         3.11 o                         
   1  25   3         87.11         88.91         5.11 o                         
   2  25   3         85.26         76.07         4.82 o                         
   3  25   3        108.45         97.30         4.85 o                         
   4  25   3         23.72         36.48         3.93 o                         
   5  25   3         41.53         49.12         4.23 o                         
   6  25   3         67.49         52.06         4.78 o                         
   7  25   3         18.00         16.55         4.92 o                         
   8  25   3         14.81         17.52         5.22 o                         
   9  25   3         56.95         54.52         7.35 o                         
  10  25   3         23.08         25.23         6.60 o                         
  11  25   3          2.55         -3.47         6.60 o                         
  12  25   3          7.05         13.64        11.82 o                         
 -12  26   3          1.03         -2.12         7.40 o                         
 -11  26   3          1.30         -0.41         4.94 o                         
 -10  26   3         11.37         14.19         5.14 o                         
  -9  26   3          9.35         10.27         3.07 o                         
  -8  26   3          4.13          0.97         3.17 o                         
  -7  26   3          0.18         -1.57         4.30 o                         
  -6  26   3          5.21         -1.36         3.28 o                         
  -5  26   3         14.22         10.23         3.35 o                         
  -4  26   3         19.61         23.02         4.21 o                         
  -3  26   3        234.05        245.01         7.66 o                         
  -2  26   3        245.94        233.00         6.77 o                         
  -1  26   3         52.51         68.56         5.61 o                         
   0  26   3         33.95         30.02         3.21 o                         
   1  26   3         52.51         65.74         4.79 o                         
   2  26   3        245.80        239.90         7.97 o                         
   3  26   3        234.30        245.85         7.57 o                         
   4  26   3         19.60         24.28         3.72 o                         
   5  26   3         14.16         15.29         3.66 o                         
   6  26   3          5.24          3.21         5.14 o                         
   7  26   3          0.18         -4.29         4.29 o                         
   8  26   3          4.13          3.86         8.63 o                         
   9  26   3          9.31         20.03         6.38 o                         
  10  26   3         11.37         19.61         6.49 o                         
  11  26   3          1.30         -5.92         6.32 o                         
  12  26   3          1.04         -6.36        10.91 o                         
 -11  27   3          1.63         -4.21         5.88 o                         
 -10  27   3          0.22         -5.35         5.35 o                         
  -9  27   3          8.47          1.42         4.29 o                         
  -8  27   3          8.65          7.93         4.48 o                         
  -7  27   3          8.09          6.00         3.47 o                         
  -6  27   3          1.12         -2.67         3.28 o                         
  -5  27   3         38.62         43.26         4.62 o                         
  -4  27   3         60.91         68.07         4.74 o                         
  -3  27   3        193.76        194.86         7.43 o                         
  -2  27   3         10.44         12.62         3.27 o                         
  -1  27   3         32.49         25.70         3.46 o                         
   0  27   3          3.31          1.51         2.69 o                         
   1  27   3         32.46         24.83         4.30 o                         
   2  27   3         10.47          8.96         3.66 o                         
   3  27   3        193.69        183.10         6.84 o                         
   4  27   3         60.85         72.01         4.85 o                         
   5  27   3         38.65         50.00         5.04 o                         
   6  27   3          1.13         -3.56         3.56 o                         
   7  27   3          8.11          9.07         4.98 o                         
   8  27   3          8.61          8.31         5.85 o                         
   9  27   3          8.51          3.56         5.93 o                         
  10  27   3          0.21          4.38         6.26 o                         
  11  27   3          1.61         -0.08         7.63 o                         
 -11  28   3          5.24          3.25         6.55 o                         
 -10  28   3          4.05          4.55         6.98 o                         
  -9  28   3         33.23         41.43         5.91 o                         
  -8  28   3          1.59          2.33         3.38 o                         
  -7  28   3          4.18          5.46         3.68 o                         
  -6  28   3         10.27          6.46         3.52 o                         
  -5  28   3         35.63         40.74         5.42 o                         
  -4  28   3        132.72        151.24         6.44 o                         
  -3  28   3         36.83         47.56         4.29 o                         
  -2  28   3          3.35         11.07         3.48 o                         
  -1  28   3          1.61          2.46         3.20 o                         
   0  28   3         20.67         20.24         3.22 o                         
   1  28   3          1.57         -1.44         4.13 o                         
   2  28   3          3.36          7.28         3.66 o                         
   3  28   3         36.77         44.82         4.86 o                         
   4  28   3        132.74        148.47         7.48 o                         
   5  28   3         35.61         30.18         4.53 o                         
   6  28   3         10.18         13.30         4.43 o                         
   7  28   3          4.18         -4.56         4.56 o                         
   8  28   3          1.58          7.96         6.59 o                         
   9  28   3         33.31         28.65         7.13 o                         
  10  28   3          4.08          0.19         6.90 o                         
  11  28   3          5.24          3.18         7.63 o                         
 -10  29   3          1.56         13.60         9.55 o                         
  -9  29   3         10.74          5.93         4.69 o                         
  -8  29   3          0.59         -1.67         3.41 o                         
  -7  29   3         40.18         43.05         4.64 o                         
  -6  29   3         20.77         24.41         4.07 o                         
  -5  29   3         59.00         63.84         8.09 o                         
  -4  29   3          7.40          4.52         3.46 o                         
  -3  29   3         51.44         57.02         4.53 o                         
  -2  29   3         19.12         20.58         3.73 o                         
  -1  29   3          4.66         -1.79         3.22 o                         
   0  29   3          0.04         -2.45         2.69 o                         
   1  29   3          4.58         -4.05         4.05 o                         
   2  29   3         19.15         15.27         4.61 o                         
   3  29   3         51.29         54.30         5.84 o                         
   4  29   3          7.32          5.14         3.72 o                         
   5  29   3         59.15         52.96         5.24 o                         
   6  29   3         20.78         15.66         4.69 o                         
   7  29   3         40.22         59.71         6.82 o                         
   8  29   3          0.59         -4.76         5.73 o                         
   9  29   3         10.72          5.82         6.60 o                         
  10  29   3          1.57          2.38         8.28 o                         
  -9  30   3          9.68         15.50         5.58 o                         
  -8  30   3          1.79         -2.95         3.22 o                         
  -7  30   3          0.27         -3.21         3.56 o                         
  -6  30   3         10.00          8.03         3.94 o                         
  -5  30   3         31.64         34.96         4.46 o                         
  -4  30   3         18.16         30.86         4.03 o                         
  -3  30   3         32.26         33.86         4.13 o                         
  -2  30   3         19.04         28.57         5.60 o                         
  -1  30   3          0.74          0.14         3.62 o                         
   0  30   3         20.81         28.81         4.30 o                         
   1  30   3          0.75          5.16         4.29 o                         
   2  30   3         18.91         24.73         5.05 o                         
   3  30   3         32.39         23.83         5.08 o                         
   4  30   3         18.22         19.40         4.61 o                         
   5  30   3         31.69         30.42         5.54 o                         
   6  30   3         10.01          1.83         4.42 o                         
   7  30   3          0.27          2.51         5.58 o                         
   8  30   3          1.78         -4.38         5.88 o                         
   9  30   3          9.67         15.06        10.00 o                         
  -9  31   3          7.54         -1.36         6.73 o                         
  -8  31   3          8.59          9.15         5.49 o                         
  -7  31   3          4.15          5.32         3.82 o                         
  -6  31   3          4.56          1.46         3.86 o                         
  -5  31   3          1.69         -0.11         3.81 o                         
  -4  31   3          0.56         -2.89         3.93 o                         
  -3  31   3         13.15          7.85         3.72 o                         
  -2  31   3          0.14         -2.97         3.34 o                         
  -1  31   3          0.13         -0.21         3.39 o                         
   0  31   3          0.13         -2.43         3.97 o                         
   1  31   3          0.14         -5.38         5.38 o                         
   2  31   3          0.14         -4.23         4.23 o                         
   3  31   3         13.12          5.56         4.87 o                         
   4  31   3          0.56          0.54         6.69 o                         
   5  31   3          1.69         -0.88         4.81 o                         
   6  31   3          4.52          7.68         7.76 o                         
   7  31   3          4.15          6.50        10.47 o                         
   8  31   3          8.62         -2.73        10.91 o                         
   9  31   3          7.54          2.73        11.82 o                         
  -8  32   3          1.90         -2.46         5.41 o                         
  -7  32   3          7.61          9.93         4.22 o                         
  -6  32   3          0.01         -1.95         4.17 o                         
  -5  32   3         15.71         16.68         4.40 o                         
  -4  32   3         38.43         39.68         4.51 o                         
  -3  32   3          6.15          9.85         3.85 o                         
  -2  32   3         30.57         43.92         4.53 o                         
  -1  32   3          0.39          2.64         3.63 o                         
   0  32   3          0.18         -1.73         2.82 o                         
   1  32   3          0.38         -4.65         4.65 o                         
   2  32   3         30.69         50.18         6.07 o                         
   3  32   3          6.11         10.68         5.18 o                         
   4  32   3         38.65         38.18         7.20 o                         
   5  32   3         15.60         11.60         6.49 o                         
   6  32   3          0.01         -5.03         5.03 o                         
   7  32   3          7.61         11.82        11.82 o                         
   8  32   3          1.89        -10.00        10.00 o                         
  -7  33   3         11.46         16.67         4.72 o                         
  -6  33   3         11.34          8.17         4.56 o                         
  -5  33   3          3.12         -2.93         6.20 o                         
  -4  33   3         10.99          7.43         4.00 o                         
  -3  33   3          1.63         -0.79         3.74 o                         
  -2  33   3         30.45         34.45         4.32 o                         
  -1  33   3          0.83         -1.42         3.45 o                         
   0  33   3          0.03          0.72         4.85 o                         
   1  33   3          0.84         -3.48         4.70 o                         
   2  33   3         30.38         38.22         6.16 o                         
   3  33   3          1.64          0.45         5.22 o                         
   4  33   3         11.00          4.90         6.11 o                         
   5  33   3          3.10         -2.62         5.13 o                         
   6  33   3         11.37          6.53         6.58 o                         
   7  33   3         11.44         14.55        12.73 o                         
  -6  34   3         12.42         14.55        13.64 o                         
  -5  34   3          3.99         -0.30         5.56 o                         
  -4  34   3          0.35         -3.46         3.67 o                         
  -3  34   3         17.26         13.75         4.71 o                         
  -2  34   3          0.58         -3.67         3.67 o                         
  -1  34   3          0.06         -4.40         4.40 o                         
   0  34   3          2.38         -5.27         5.27 o                         
   1  34   3          0.05         -1.21         5.64 o                         
   2  34   3          0.57         -4.93         4.93 o                         
   3  34   3         17.35         11.08         5.43 o                         
   4  34   3          0.35         -6.12         6.12 o                         
   5  34   3          3.98         -2.56         6.38 o                         
   6  34   3         12.44         17.21        15.46 o                         
  -4  35   3          0.40          3.91         4.38 o                         
  -3  35   3          0.55         -4.06         4.20 o                         
  -2  35   3          2.27         -1.12         4.07 o                         
  -1  35   3          1.50         -0.42         3.74 o                         
   0  35   3         10.80         12.47         5.34 o                         
   1  35   3          1.50         -4.98         6.86 o                         
   2  35   3          2.28         -2.49         6.03 o                         
   3  35   3          0.55         -2.83         6.11 o                         
   4  35   3          0.41         -7.71         7.71 o                         
  -2  36   3          9.45          3.31         7.58 o                         
  -1  36   3         12.29          7.55         5.99 o                         
   0  36   3          0.81         -4.51         5.57 o                         
   1  36   3         12.30         15.38         6.16 o                         
   2  36   3          9.46          7.12         7.47 o                         
   0   0   4       4472.25       4687.96       120.09 o                         
   1   0   4        154.20        136.89         6.88 o                         
   2   0   4          1.30         -1.69         1.69 o                         
   3   0   4       1601.28       2364.15        89.73 o                         
   4   0   4         32.67         38.36         3.29 o                         
   5   0   4       1328.05       1420.99        24.28 o                         
   6   0   4        117.31        101.34         4.17 o                         
   7   0   4        717.37        640.05        14.55 o                         
   8   0   4         54.33         63.27         4.96 o                         
   9   0   4         55.94         54.84         9.53 o                         
  10   0   4        176.57        189.92         7.49 o                         
  11   0   4          0.01          1.21         3.53 o                         
  12   0   4        171.66        213.47         9.80 o                         
  13   0   4         46.43         52.02         7.55 o                         
  14   0   4          3.55          1.47         3.87 o                         
  15   0   4          9.21         -3.56         8.02 o                         
  16   0   4          0.00         -9.09         9.09 o                         
 -16   1   4         67.83         73.24        12.16 o                         
 -15   1   4         15.18         26.16        16.82 o                         
 -14   1   4         18.59         15.42         4.72 o                         
 -13   1   4         78.41         67.62         5.87 o                         
 -12   1   4         84.93        109.68        13.15 o                         
 -11   1   4         32.74         26.13         3.90 o                         
 -10   1   4          5.20          5.64         3.21 o                         
  -9   1   4         10.04         11.21         3.39 o                         
  -8   1   4         96.60        109.02         4.27 o                         
  -7   1   4        120.45        126.05         8.44 o                         
  -6   1   4         15.16         21.52         3.15 o                         
  -5   1   4        406.54        465.72        10.89 o                         
  -4   1   4        624.63        646.14        10.91 o                         
  -3   1   4       4186.41       5137.36       118.39 o                         
  -2   1   4        187.61        237.40        13.48 o                         
  -1   1   4        672.50        782.58        14.32 o                         
   0   1   4      13886.03      13979.76       193.44 o                         
   1   1   4        670.53        803.98        16.27 o                         
   2   1   4        188.33        216.77         8.16 o                         
   3   1   4       4179.78       5024.18        83.02 o                         
   4   1   4        624.68        640.11        12.00 o                         
   5   1   4        406.18        463.71         9.71 o                         
   6   1   4         15.25         21.60         5.38 o                         
   7   1   4        120.54        153.07        14.17 o                         
   8   1   4         96.77        110.48         7.09 o                         
   9   1   4         10.03         11.31         3.94 o                         
  10   1   4          5.26          6.04         4.76 o                         
  11   1   4         32.73         22.74         3.90 o                         
  12   1   4         84.92        103.71         8.34 o                         
  13   1   4         78.23         91.81         6.90 o                         
  14   1   4         18.70         21.36         5.06 o                         
  15   1   4         15.24         14.07         4.08 o                         
  16   1   4         67.82         54.41        11.24 o                         
 -16   2   4         23.47         29.82        15.46 o                         
 -15   2   4          0.40         -4.66         8.02 o                         
 -14   2   4          7.20         10.20         4.12 o                         
 -13   2   4         61.15         65.72         5.79 o                         
 -12   2   4        135.22        119.68         7.38 o                         
 -11   2   4         29.68         20.25         3.90 o                         
 -10   2   4         72.16         63.24         5.38 o                         
  -9   2   4        248.64        311.74        32.55 o                         
  -8   2   4         88.93         87.01         4.61 o                         
  -7   2   4        372.48        386.98        13.43 o                         
  -6   2   4       1030.02        965.09        17.61 o                         
  -5   2   4        202.20        214.59         5.26 o                         
  -4   2   4        692.24        667.75        17.48 o                         
  -3   2   4       1203.89       1570.99        78.00 o                         
  -2   2   4        728.12        783.39        23.31 o                         
  -1   2   4        157.88        165.82         5.76 o                         
   0   2   4         44.67         96.37         7.73 o                         
   1   2   4        157.54        174.52         8.59 o                         
   2   2   4        730.10        821.81        14.36 o                         
   3   2   4       1206.27       1510.67        99.35 o                         
   4   2   4        691.95        648.17        17.08 o                         
   5   2   4        202.06        200.19         5.91 o                         
   6   2   4       1029.76        982.74        17.80 o                         
   7   2   4        371.69        374.80         8.68 o                         
   8   2   4         88.61         83.24         6.97 o                         
   9   2   4        248.25        326.39        16.41 o                         
  10   2   4         72.31         66.56         4.67 o                         
  11   2   4         29.47         26.86         5.11 o                         
  12   2   4        135.62        144.22         9.51 o                         
  13   2   4         61.17         70.52         7.62 o                         
  14   2   4          7.15         13.71         6.84 o                         
  15   2   4          0.41         -2.06         4.34 o                         
  16   2   4         23.52         27.45         9.95 o                         
 -16   3   4          9.43          4.74        10.00 o                         
 -15   3   4          3.08          1.78         8.02 o                         
 -14   3   4          5.15          4.72         3.95 o                         
 -13   3   4         28.49         18.87         4.51 o                         
 -12   3   4        235.17        249.36        10.37 o                         
 -11   3   4         20.05         19.91         4.07 o                         
 -10   3   4        387.24        406.44        10.88 o                         
  -9   3   4       1023.01       1102.78        22.09 o                         
  -8   3   4        114.24        142.09         5.25 o                         
  -7   3   4         26.57         20.24         5.09 o                         
  -6   3   4        294.36        307.48         6.35 o                         
  -5   3   4        118.06        127.13         4.57 o                         
  -4   3   4       1005.51       1122.49        27.38 o                         
  -3   3   4         39.59         48.40         5.41 o                         
  -2   3   4        931.54        851.73        20.16 o                         
  -1   3   4       4362.68       4678.39        99.55 o                         
   0   3   4      17624.07      18065.73       231.94 o                         
   1   3   4       4360.46       4775.33       121.60 o                         
   2   3   4        931.52        888.56        18.01 o                         
   3   3   4         40.17         43.07         3.00 o                         
   4   3   4       1006.29       1126.06        19.54 o                         
   5   3   4        118.82        126.32         4.51 o                         
   6   3   4        294.52        312.99        24.80 o                         
   7   3   4         26.54         23.39         3.06 o                         
   8   3   4        114.52        143.74        15.91 o                         
   9   3   4       1023.57       1102.29        23.26 o                         
  10   3   4        387.20        428.96        12.01 o                         
  11   3   4         20.13         30.72         5.29 o                         
  12   3   4        234.68        272.86        11.32 o                         
  13   3   4         28.49         30.28         5.57 o                         
  14   3   4          5.17          7.34         5.37 o                         
  15   3   4          3.09          0.54         5.23 o                         
  16   3   4          9.42         12.27         9.00 o                         
 -16   4   4         35.23         52.88        10.93 o                         
 -15   4   4         14.04         25.00         9.00 o                         
 -14   4   4          3.94         -2.42         9.36 o                         
 -13   4   4         55.98         55.74         5.25 o                         
 -12   4   4         20.05          9.65         4.24 o                         
 -11   4   4         11.28          6.69         5.77 o                         
 -10   4   4         95.59        112.80         9.73 o                         
  -9   4   4        724.96        741.61        34.43 o                         
  -8   4   4        218.25        225.02         8.50 o                         
  -7   4   4         71.78         76.14         4.13 o                         
  -6   4   4       2171.87       1927.81        28.73 o                         
  -5   4   4        121.94        139.39         4.00 o                         
  -4   4   4       2955.64       3137.46        46.78 o                         
  -3   4   4       1701.12       1836.07        34.22 o                         
  -2   4   4        792.00        703.73        15.09 o                         
  -1   4   4        492.20        555.03        10.23 o                         
   0   4   4       3158.62       3268.89        50.90 o                         
   1   4   4        492.92        578.03        16.87 o                         
   2   4   4        789.30        760.66        30.71 o                         
   3   4   4       1700.20       1821.87        42.05 o                         
   4   4   4       2956.93       3053.67        44.78 o                         
   5   4   4        121.50        142.26         5.04 o                         
   6   4   4       2173.68       1920.78        32.26 o                         
   7   4   4         71.23         83.57         3.94 o                         
   8   4   4        217.93        243.42        15.62 o                         
   9   4   4        724.76        704.14        16.53 o                         
  10   4   4         95.47        103.19         7.35 o                         
  11   4   4         11.26          3.96         4.05 o                         
  12   4   4         20.19         17.18        13.05 o                         
  13   4   4         55.82         59.03         6.50 o                         
  14   4   4          3.95         -0.20         5.19 o                         
  15   4   4         14.06         25.13         5.71 o                         
  16   4   4         35.21         37.36        10.59 o                         
 -16   5   4          0.71          1.82         9.00 o                         
 -15   5   4         50.41         57.42        35.91 o                         
 -14   5   4         23.09         22.63         3.33 o                         
 -13   5   4         30.80         29.65         4.62 o                         
 -12   5   4         94.56         89.46         8.27 o                         
 -11   5   4         37.59         36.52         4.72 o                         
 -10   5   4        238.16        234.86        14.17 o                         
  -9   5   4        286.05        289.58         9.80 o                         
  -8   5   4        779.88        799.00        15.11 o                         
  -7   5   4        151.64        147.94         4.68 o                         
  -6   5   4        241.12        225.54         7.88 o                         
  -5   5   4        111.33        126.40         3.95 o                         
  -4   5   4        497.42        549.50        10.40 o                         
  -3   5   4       1276.73       1354.25        26.59 o                         
  -2   5   4       2736.07       2585.84        39.17 o                         
  -1   5   4        153.67        172.62         4.52 o                         
   0   5   4          2.90         -1.82         1.82 o                         
   1   5   4        153.67        182.70         6.97 o                         
   2   5   4       2739.82       2658.46        48.16 o                         
   3   5   4       1275.92       1328.85        34.63 o                         
   4   5   4        497.13        533.19         9.80 o                         
   5   5   4        111.70        129.22         5.65 o                         
   6   5   4        240.06        220.77         8.38 o                         
   7   5   4        152.00        153.89         6.28 o                         
   8   5   4        781.09        779.51        17.59 o                         
   9   5   4        285.30        287.37         9.59 o                         
  10   5   4        238.00        242.52         9.06 o                         
  11   5   4         37.53         43.89         8.02 o                         
  12   5   4         94.72         80.92         9.95 o                         
  13   5   4         30.94         32.75         5.95 o                         
  14   5   4         22.96         21.46         5.66 o                         
  15   5   4         50.38         60.96         8.78 o                         
  16   5   4          0.71         10.47        12.73 o                         
 -16   6   4          7.48         17.28         9.64 o                         
 -15   6   4         41.83         67.74        10.93 o                         
 -14   6   4         23.90         27.98         8.66 o                         
 -13   6   4         62.21         61.69         5.31 o                         
 -12   6   4         24.67         21.10         4.11 o                         
 -11   6   4        150.09        146.12         6.46 o                         
 -10   6   4         77.65        104.09         9.58 o                         
  -9   6   4          8.92          8.20         4.91 o                         
  -8   6   4        811.33        848.16        14.48 o                         
  -7   6   4        379.28        336.03         7.25 o                         
  -6   6   4        425.96        369.84         7.61 o                         
  -5   6   4       2055.30       2074.33        30.59 o                         
  -4   6   4         51.46         44.31         2.72 o                         
  -3   6   4        438.05        500.58        14.32 o                         
  -2   6   4        484.10        468.12         9.00 o                         
  -1   6   4        738.26        777.69         9.61 o                         
   0   6   4         37.63         32.42         3.09 o                         
   1   6   4        738.87        778.00        14.44 o                         
   2   6   4        483.83        462.98         9.38 o                         
   3   6   4        438.64        470.05         8.58 o                         
   4   6   4         51.60         39.06         3.27 o                         
   5   6   4       2054.71       2092.97        34.07 o                         
   6   6   4        426.29        404.93        10.13 o                         
   7   6   4        379.79        356.43         9.85 o                         
   8   6   4        811.57        819.58        18.28 o                         
   9   6   4          9.02          6.95         4.33 o                         
  10   6   4         77.75        109.12         6.44 o                         
  11   6   4        150.07        142.19        21.82 o                         
  12   6   4         24.60         15.84         5.48 o                         
  13   6   4         62.17         68.77         7.05 o                         
  14   6   4         23.99         31.82        10.29 o                         
  15   6   4         41.83         61.97         6.55 o                         
  16   6   4          7.49         19.89         9.95 o                         
 -16   7   4          6.24         -0.91        11.82 o                         
 -15   7   4         56.78         56.18        10.59 o                         
 -14   7   4         48.07         51.87        14.55 o                         
 -13   7   4         89.45        108.42        14.52 o                         
 -12   7   4         69.84         71.30         6.17 o                         
 -11   7   4         55.51         57.13         5.64 o                         
 -10   7   4          7.95          6.45         3.54 o                         
  -9   7   4         27.87         19.01         2.77 o                         
  -8   7   4         55.57         60.62         3.73 o                         
  -7   7   4        162.26        166.98         4.95 o                         
  -6   7   4          2.02          0.94         1.91 o                         
  -5   7   4        126.86        123.41         4.58 o                         
  -4   7   4        122.15        119.50         3.67 o                         
  -3   7   4       1365.54       1279.95        19.28 o                         
  -2   7   4        763.18        674.11         9.62 o                         
  -1   7   4        179.25        191.09         3.49 o                         
   0   7   4        278.57        267.75         6.68 o                         
   1   7   4        179.01        189.55         4.21 o                         
   2   7   4        763.49        666.59        12.12 o                         
   3   7   4       1365.40       1293.27        21.32 o                         
   4   7   4        122.19        112.24         4.92 o                         
   5   7   4        126.25        136.06         8.01 o                         
   6   7   4          2.00         -0.11         2.36 o                         
   7   7   4        162.19        149.49         6.47 o                         
   8   7   4         55.54         60.05         4.90 o                         
   9   7   4         27.64          5.64         3.87 o                         
  10   7   4          7.99          8.57         4.03 o                         
  11   7   4         55.54         47.51        15.46 o                         
  12   7   4         69.90         61.68        20.91 o                         
  13   7   4         89.46         98.02        10.54 o                         
  14   7   4         47.93         52.05         6.71 o                         
  15   7   4         56.87         65.52         6.68 o                         
  16   7   4          6.23         15.91         9.64 o                         
 -16   8   4          1.17        -10.91        10.91 o                         
 -15   8   4          2.13          0.91        10.91 o                         
 -14   8   4         88.37         91.66        11.57 o                         
 -13   8   4        120.54        142.76         7.29 o                         
 -12   8   4        227.79        236.93         8.30 o                         
 -11   8   4         22.67         21.05         3.84 o                         
 -10   8   4        241.07        200.16         6.80 o                         
  -9   8   4         37.26         31.84         3.09 o                         
  -8   8   4         20.19         13.11         2.71 o                         
  -7   8   4        117.99        100.48         4.05 o                         
  -6   8   4         85.63         98.89         3.71 o                         
  -5   8   4        110.03        113.26         3.98 o                         
  -4   8   4        192.55        206.54         4.94 o                         
  -3   8   4        314.82        335.01        10.23 o                         
  -2   8   4       1831.43       1706.48        24.62 o                         
  -1   8   4         92.10         81.80         2.35 o                         
   0   8   4          0.11          7.99         4.14 o                         
   1   8   4         92.00         84.58         2.39 o                         
   2   8   4       1829.72       1695.08        27.33 o                         
   3   8   4        314.72        348.87         6.95 o                         
   4   8   4        192.44        209.46         6.77 o                         
   5   8   4        109.98        113.29         4.60 o                         
   6   8   4         85.17         86.95         4.30 o                         
   7   8   4        117.99        106.64         6.30 o                         
   8   8   4         20.24         18.34         3.96 o                         
   9   8   4         37.34         35.52         4.61 o                         
  10   8   4        240.93        218.77         8.50 o                         
  11   8   4         22.66         20.83        10.91 o                         
  12   8   4        227.93        234.63        20.00 o                         
  13   8   4        120.56        145.75        15.58 o                         
  14   8   4         88.51        109.31        14.41 o                         
  15   8   4          2.11         -4.89         4.89 o                         
  16   8   4          1.17         -7.27        12.73 o                         
 -16   9   4          2.74        -11.82        11.82 o                         
 -15   9   4          9.18         24.55        11.82 o                         
 -14   9   4         56.97         56.92        10.23 o                         
 -13   9   4         78.83         90.63        11.93 o                         
 -12   9   4         87.89         95.87         5.08 o                         
 -11   9   4          8.69          6.40         3.14 o                         
 -10   9   4        180.47        158.66         5.94 o                         
  -9   9   4        150.38        133.51         4.86 o                         
  -8   9   4        128.74        126.56         4.63 o                         
  -7   9   4        392.32        344.62         7.54 o                         
  -6   9   4        362.52        392.42         7.93 o                         
  -5   9   4        290.10        261.15         5.99 o                         
  -4   9   4        219.80        231.62         5.29 o                         
  -3   9   4       1207.97       1346.96        18.39 o                         
  -2   9   4        162.47        168.16         4.47 o                         
  -1   9   4        183.55        176.32         4.14 o                         
   0   9   4        378.44        355.44         7.28 o                         
   1   9   4        183.90        176.77         4.17 o                         
   2   9   4        162.40        171.28         4.37 o                         
   3   9   4       1208.93       1325.70        22.21 o                         
   4   9   4        219.13        230.94         7.30 o                         
   5   9   4        290.07        263.99         7.13 o                         
   6   9   4        363.02        392.65         9.15 o                         
   7   9   4        392.41        345.58         8.83 o                         
   8   9   4        128.16        126.19         6.28 o                         
   9   9   4        150.24        134.72         6.74 o                         
  10   9   4        180.80        151.36         9.09 o                         
  11   9   4          8.69          9.44        11.82 o                         
  12   9   4         87.86         86.75        10.59 o                         
  13   9   4         78.95         96.04         8.27 o                         
  14   9   4         57.03         66.04         7.36 o                         
  15   9   4          9.23          5.15         5.66 o                         
  16   9   4          2.74         -1.17         5.91 o                         
 -16  10   4          1.54         11.52         8.24 o                         
 -15  10   4         14.21          6.67         7.40 o                         
 -14  10   4         23.64         15.38         8.64 o                         
 -13  10   4          6.44          8.86         3.61 o                         
 -12  10   4          2.54          1.49         3.07 o                         
 -11  10   4         98.29        108.71         5.51 o                         
 -10  10   4         92.12         83.04         4.55 o                         
  -9  10   4         14.78         17.36         2.86 o                         
  -8  10   4         47.42         41.40         3.15 o                         
  -7  10   4         33.23         35.28         3.73 o                         
  -6  10   4        260.02        267.10         6.33 o                         
  -5  10   4        281.53        214.28         5.42 o                         
  -4  10   4       1670.35       1725.27        25.82 o                         
  -3  10   4        307.80        295.93         5.53 o                         
  -2  10   4        555.96        498.15         7.22 o                         
  -1  10   4       1576.38       1598.44        22.95 o                         
   0  10   4          3.91          9.19         1.26 o                         
   1  10   4       1576.73       1601.53        23.50 o                         
   2  10   4        554.70        505.29         7.91 o                         
   3  10   4        307.87        300.27         9.52 o                         
   4  10   4       1670.14       1734.45        29.13 o                         
   5  10   4        281.23        207.44         7.24 o                         
   6  10   4        259.80        257.85         7.48 o                         
   7  10   4         33.24         22.76         3.42 o                         
   8  10   4         47.56         39.62         5.12 o                         
   9  10   4         15.02         17.81         4.26 o                         
  10  10   4         91.86         80.17         7.31 o                         
  11  10   4         98.19         93.10         9.95 o                         
  12  10   4          2.50          3.12         7.37 o                         
  13  10   4          6.38          8.10        12.27 o                         
  14  10   4         23.61         21.26         6.15 o                         
  15  10   4         14.13          8.19        10.72 o                         
  16  10   4          1.53         -5.01         5.01 o                         
 -15  11   4          2.61         -2.27         9.55 o                         
 -14  11   4         33.43         32.42         8.07 o                         
 -13  11   4          0.36          4.46         4.69 o                         
 -12  11   4         82.00         65.06         5.78 o                         
 -11  11   4         14.42         11.57         3.34 o                         
 -10  11   4         15.42         17.17         3.44 o                         
  -9  11   4        124.34        114.79         4.60 o                         
  -8  11   4         74.44         89.55         4.00 o                         
  -7  11   4         10.38         10.22         2.68 o                         
  -6  11   4        160.74        171.92         4.97 o                         
  -5  11   4        741.80        771.63        12.82 o                         
  -4  11   4        297.11        316.95         5.71 o                         
  -3  11   4        434.69        436.95         7.26 o                         
  -2  11   4        579.09        644.84         9.66 o                         
  -1  11   4        198.34        245.91         4.13 o                         
   0  11   4       3230.35       3525.83        49.46 o                         
   1  11   4        198.04        250.50         5.35 o                         
   2  11   4        580.66        635.17        10.69 o                         
   3  11   4        434.11        452.40         9.76 o                         
   4  11   4        297.24        311.71         7.52 o                         
   5  11   4        742.62        723.79        18.49 o                         
   6  11   4        161.01        170.66         8.52 o                         
   7  11   4         10.25         14.82         4.12 o                         
   8  11   4         74.65         81.89         5.56 o                         
   9  11   4        123.86        115.40         6.38 o                         
  10  11   4         15.47          9.56         5.35 o                         
  11  11   4         14.37         11.90         6.98 o                         
  12  11   4         82.20         60.72        19.09 o                         
  13  11   4          0.37          5.75         8.02 o                         
  14  11   4         33.52         28.45         7.01 o                         
  15  11   4          2.60          0.24         5.66 o                         
  16  11   4          6.38          4.55         6.36 o                         
 -15  12   4         11.25         13.64         7.86 o                         
 -14  12   4         46.66         55.58        10.91 o                         
 -13  12   4          8.67          5.07         6.55 o                         
 -12  12   4         11.08         10.53         3.66 o                         
 -11  12   4          3.05         -2.69         2.91 o                         
 -10  12   4         62.54         60.03         3.84 o                         
  -9  12   4        101.65        109.17         4.61 o                         
  -8  12   4        142.36        143.29         5.08 o                         
  -7  12   4         28.36         23.60         2.68 o                         
  -6  12   4          9.52          7.78         2.20 o                         
  -5  12   4         40.42         54.27         3.32 o                         
  -4  12   4        208.64        232.20         4.80 o                         
  -3  12   4        155.82        136.12         3.62 o                         
  -2  12   4        835.07        828.57        12.16 o                         
  -1  12   4        105.28         93.28         2.79 o                         
   0  12   4        152.55        197.77         4.79 o                         
   1  12   4        105.05        101.21         3.33 o                         
   2  12   4        833.13        830.86        13.42 o                         
   3  12   4        156.29        149.95         4.34 o                         
   4  12   4        208.11        220.26         6.27 o                         
   5  12   4         40.57         56.61         4.22 o                         
   6  12   4          9.52          6.71         2.89 o                         
   7  12   4         28.29         26.16         3.66 o                         
   8  12   4        142.70        154.05         6.26 o                         
   9  12   4        101.95        112.74         6.56 o                         
  10  12   4         62.47         64.90         6.99 o                         
  11  12   4          3.03          4.16         6.73 o                         
  12  12   4         11.03          0.00         7.07 o                         
  13  12   4          8.59         11.13         8.02 o                         
  14  12   4         46.58         53.30        10.93 o                         
  15  12   4         11.27         18.24         6.22 o                         
 -15  13   4         14.07          7.86         7.86 o                         
 -14  13   4          5.36         17.12         7.63 o                         
 -13  13   4          1.53         -0.94         4.94 o                         
 -12  13   4         30.67         26.39         3.99 o                         
 -11  13   4         80.97         67.04         5.64 o                         
 -10  13   4         64.82         61.58         3.97 o                         
  -9  13   4         18.37         24.92         3.24 o                         
  -8  13   4          8.98         11.08         2.62 o                         
  -7  13   4         35.56         34.26         3.14 o                         
  -6  13   4         72.10         70.14         3.51 o                         
  -5  13   4          0.31          4.21         2.24 o                         
  -4  13   4        129.98        114.69         3.51 o                         
  -3  13   4        135.34        125.98         3.58 o                         
  -2  13   4        478.30        423.03         7.71 o                         
  -1  13   4        432.51        403.62         6.64 o                         
   0  13   4       2327.62       2414.00        34.72 o                         
   1  13   4        433.36        405.02         7.79 o                         
   2  13   4        477.83        426.38         8.04 o                         
   3  13   4        135.23        131.62         4.26 o                         
   4  13   4        129.70        115.61         4.17 o                         
   5  13   4          0.33          0.35         2.59 o                         
   6  13   4         71.92         65.59         4.69 o                         
   7  13   4         35.53         35.83         3.83 o                         
   8  13   4          8.89         14.34         3.42 o                         
   9  13   4         18.31         30.98         4.60 o                         
  10  13   4         65.15         74.69        13.18 o                         
  11  13   4         81.01         52.95         9.00 o                         
  12  13   4         30.70         23.82         8.02 o                         
  13  13   4          1.53          1.15         7.37 o                         
  14  13   4          5.34         -1.47         8.28 o                         
  15  13   4         14.06         12.68         6.37 o                         
 -15  14   4         23.71         27.54         8.93 o                         
 -14  14   4          9.52         19.93         8.02 o                         
 -13  14   4          2.31          5.69         5.20 o                         
 -12  14   4         41.12         30.01         3.99 o                         
 -11  14   4         30.52         26.03         3.87 o                         
 -10  14   4         17.99         15.94         3.59 o                         
  -9  14   4         82.57         72.61         4.10 o                         
  -8  14   4         43.02         41.73         3.36 o                         
  -7  14   4          3.29         -0.71         2.28 o                         
  -6  14   4         75.95         66.89         3.42 o                         
  -5  14   4         46.53         41.58         2.41 o                         
  -4  14   4         52.28         51.93         2.60 o                         
  -3  14   4         58.48         61.99         2.62 o                         
  -2  14   4        684.36        656.78        11.02 o                         
  -1  14   4        306.92        306.20         5.58 o                         
   0  14   4          5.46          3.37         1.74 o                         
   1  14   4        306.49        312.67         7.86 o                         
   2  14   4        684.63        664.76        11.44 o                         
   3  14   4         58.62         60.80         3.13 o                         
   4  14   4         52.48         49.91         3.17 o                         
   5  14   4         46.17         38.31         3.38 o                         
   6  14   4         76.05         68.08         5.51 o                         
   7  14   4          3.26          4.74         3.06 o                         
   8  14   4         43.22         52.81         4.36 o                         
   9  14   4         82.76         69.76         7.23 o                         
  10  14   4         18.06         13.80         8.18 o                         
  11  14   4         30.37         31.88         8.36 o                         
  12  14   4         41.01         36.71         9.31 o                         
  13  14   4          2.30          5.35        12.27 o                         
  14  14   4          9.50         17.78         9.31 o                         
  15  14   4         23.70         34.77         9.55 o                         
 -15  15   4          7.64         20.91        13.64 o                         
 -14  15   4          4.73         -1.50         7.21 o                         
 -13  15   4          4.93          9.30         5.31 o                         
 -12  15   4         23.43         24.67         4.59 o                         
 -11  15   4          8.17          4.97         3.59 o                         
 -10  15   4         13.44          8.42         3.30 o                         
  -9  15   4         12.10          3.50         3.06 o                         
  -8  15   4         44.51         37.24         3.34 o                         
  -7  15   4          9.62          8.84         2.59 o                         
  -6  15   4         30.73         19.75         2.66 o                         
  -5  15   4        249.55        239.71         6.17 o                         
  -4  15   4        109.75        112.41         3.61 o                         
  -3  15   4          2.73          1.27         1.59 o                         
  -2  15   4        381.14        389.65         7.55 o                         
  -1  15   4        639.02        690.71        10.46 o                         
   0  15   4          7.80          9.72         2.11 o                         
   1  15   4        639.09        701.62        11.93 o                         
   2  15   4        381.63        404.21        11.18 o                         
   3  15   4          2.72          3.12         2.04 o                         
   4  15   4        109.29        113.15         4.25 o                         
   5  15   4        250.11        235.99         7.05 o                         
   6  15   4         30.72         18.40         3.15 o                         
   7  15   4          9.58          6.72         3.97 o                         
   8  15   4         44.58         42.00         4.41 o                         
   9  15   4         12.07          4.87         4.51 o                         
  10  15   4         13.40         18.42         7.37 o                         
  11  15   4          8.17          0.00         7.07 o                         
  12  15   4         23.40         27.50         9.31 o                         
  13  15   4          4.92         -3.98         9.55 o                         
  14  15   4          4.72         -5.97         7.21 o                         
  15  15   4          7.62         13.64         9.09 o                         
 -15  16   4         10.12          5.46        12.73 o                         
 -14  16   4         23.98         22.49         8.66 o                         
 -13  16   4          6.45          6.23         5.27 o                         
 -12  16   4          9.35          3.01         2.95 o                         
 -11  16   4          8.94         11.13         4.00 o                         
 -10  16   4          5.68         -0.04         3.23 o                         
  -9  16   4          8.24          2.20         2.98 o                         
  -8  16   4         18.63         20.02         3.55 o                         
  -7  16   4          4.66          4.67         2.82 o                         
  -6  16   4         26.86         22.61         3.23 o                         
  -5  16   4          7.41          5.18         1.98 o                         
  -4  16   4        111.44        111.46         3.76 o                         
  -3  16   4         45.71         38.64         2.53 o                         
  -2  16   4        601.52        574.41        10.08 o                         
  -1  16   4        159.46        169.90         4.62 o                         
   0  16   4       1118.74       1117.42        19.59 o                         
   1  16   4        158.93        174.58         5.05 o                         
   2  16   4        601.43        562.22        10.32 o                         
   3  16   4         45.93         36.54         2.84 o                         
   4  16   4        111.85        118.84         4.38 o                         
   5  16   4          7.31          5.44         2.91 o                         
   6  16   4         27.10         21.05         3.44 o                         
   7  16   4          4.69          2.43         3.10 o                         
   8  16   4         18.51         15.58         3.95 o                         
   9  16   4          8.30         -0.71         5.38 o                         
  10  16   4          5.65          3.18        13.64 o                         
  11  16   4          8.92         11.48         9.55 o                         
  12  16   4          9.34          9.30         9.09 o                         
  13  16   4          6.42          7.24         8.66 o                         
  14  16   4         24.14         29.24        18.18 o                         
 -14  17   4          3.32          2.85        14.09 o                         
 -13  17   4         18.76         18.52        11.07 o                         
 -12  17   4          5.10          4.37         7.46 o                         
 -11  17   4        264.63        290.39         9.02 o                         
 -10  17   4          3.62          1.50         3.23 o                         
  -9  17   4         31.41         37.72         3.82 o                         
  -8  17   4          1.86          1.74         3.06 o                         
  -7  17   4         51.84         65.30         4.27 o                         
  -6  17   4         46.75         56.56         4.16 o                         
  -5  17   4         49.23         41.68         2.91 o                         
  -4  17   4          3.32         -1.28         1.88 o                         
  -3  17   4        139.31        136.02         5.22 o                         
  -2  17   4         38.39         34.17         2.53 o                         
  -1  17   4        380.82        352.65         7.14 o                         
   0  17   4       1277.74       1229.07        21.28 o                         
   1  17   4        381.60        342.35         8.20 o                         
   2  17   4         38.15         43.56         3.01 o                         
   3  17   4        139.42        146.15         7.12 o                         
   4  17   4          3.38          2.93         2.82 o                         
   5  17   4         49.31         44.11         3.86 o                         
   6  17   4         46.92         48.12         4.73 o                         
   7  17   4         51.80         64.35         4.59 o                         
   8  17   4          1.90          2.87         3.52 o                         
   9  17   4         31.18         29.83         8.40 o                         
  10  17   4          3.66          1.82         7.07 o                         
  11  17   4        264.59        301.86        17.03 o                         
  12  17   4          5.12          7.16         7.63 o                         
  13  17   4         18.79         21.37         9.64 o                         
  14  17   4          3.33         10.06        11.37 o                         
 -14  18   4          6.12          7.67         7.86 o                         
 -13  18   4         18.46         14.55         5.88 o                         
 -12  18   4          0.57          2.81         5.20 o                         
 -11  18   4          5.18         10.47         5.64 o                         
 -10  18   4         28.38         38.62         5.59 o                         
  -9  18   4         77.48         92.48         4.94 o                         
  -8  18   4         23.82         21.57         4.16 o                         
  -7  18   4         88.48         78.16         4.78 o                         
  -6  18   4        552.69        528.59        10.27 o                         
  -5  18   4        417.16        364.05         7.90 o                         
  -4  18   4          2.64         -2.34         2.34 o                         
  -3  18   4        214.74        217.77         5.67 o                         
  -2  18   4         89.66         91.92         4.07 o                         
  -1  18   4         98.85         86.64         3.45 o                         
   0  18   4         96.91        102.82         4.43 o                         
   1  18   4         99.16         87.62         4.49 o                         
   2  18   4         89.66         95.22         4.08 o                         
   3  18   4        214.20        219.43         9.28 o                         
   4  18   4          2.70         -1.53         2.32 o                         
   5  18   4        417.48        367.76         9.64 o                         
   6  18   4        552.35        546.85        13.14 o                         
   7  18   4         88.26         82.11         6.18 o                         
   8  18   4         23.85         14.35         3.86 o                         
   9  18   4         77.59         77.27         5.65 o                         
  10  18   4         28.45         35.16         5.24 o                         
  11  18   4          5.23         17.17         8.02 o                         
  12  18   4          0.56         -6.32         7.27 o                         
  13  18   4         18.47         19.66         9.31 o                         
  14  18   4          6.08          3.64        11.82 o                         
 -14  19   4          2.46          2.73        12.73 o                         
 -13  19   4          3.47          5.55         5.95 o                         
 -12  19   4          6.06          8.15         5.48 o                         
 -11  19   4         63.61         55.70         4.24 o                         
 -10  19   4          4.73         -3.97         4.03 o                         
  -9  19   4         69.17         57.63         4.64 o                         
  -8  19   4         19.54         16.46         3.54 o                         
  -7  19   4         84.56         77.70         3.71 o                         
  -6  19   4          6.47          5.20         2.53 o                         
  -5  19   4        195.91        229.75         6.17 o                         
  -4  19   4        296.68        309.26         9.35 o                         
  -3  19   4         98.88         79.94         4.13 o                         
  -2  19   4         18.35         15.31         2.48 o                         
  -1  19   4        111.80        109.85         3.87 o                         
   0  19   4          7.96          6.72         4.60 o                         
   1  19   4        111.71        104.42         5.90 o                         
   2  19   4         18.33         16.52         2.85 o                         
   3  19   4         99.00         79.96         3.91 o                         
   4  19   4        297.29        310.68         7.58 o                         
   5  19   4        195.53        206.92         8.87 o                         
   6  19   4          6.51          2.35         3.17 o                         
   7  19   4         85.01         81.43         5.32 o                         
   8  19   4         19.51         16.71         4.61 o                         
   9  19   4         69.06         67.89         6.15 o                         
  10  19   4          4.75          4.17         4.69 o                         
  11  19   4         63.58         54.07         7.47 o                         
  12  19   4          6.07         18.76         7.08 o                         
  13  19   4          3.49         10.10        10.46 o                         
 -14  20   4          5.53         25.46        14.55 o                         
 -13  20   4          0.98         10.83         6.01 o                         
 -12  20   4          8.32         19.91         6.24 o                         
 -11  20   4         11.90          9.41         3.37 o                         
 -10  20   4         47.85         45.37         4.22 o                         
  -9  20   4          3.82          5.57         3.52 o                         
  -8  20   4         30.15         24.90         3.68 o                         
  -7  20   4          2.31          0.62         2.50 o                         
  -6  20   4         45.90         39.80         3.35 o                         
  -5  20   4         50.45         39.39         3.67 o                         
  -4  20   4        471.00        454.70        10.27 o                         
  -3  20   4         40.51         36.98         3.45 o                         
  -2  20   4        310.49        311.90         7.90 o                         
  -1  20   4        208.19        233.94         8.47 o                         
   0  20   4        106.89         95.83         6.22 o                         
   1  20   4        207.93        244.01         9.22 o                         
   2  20   4        310.10        305.17         8.26 o                         
   3  20   4         40.30         29.50         3.20 o                         
   4  20   4        470.73        457.88         9.74 o                         
   5  20   4         50.42         44.97         4.86 o                         
   6  20   4         45.80         43.03         4.26 o                         
   7  20   4          2.24         -1.20         3.50 o                         
   8  20   4         30.22         19.09         5.15 o                         
   9  20   4          3.78         -3.08         5.91 o                         
  10  20   4         47.96         44.46         6.91 o                         
  11  20   4         11.93          6.25         5.88 o                         
  12  20   4          8.34          7.27         6.82 o                         
  13  20   4          0.97         -5.43         6.26 o                         
  14  20   4          5.50          2.73        10.91 o                         
 -13  21   4          4.24         -4.30         6.98 o                         
 -12  21   4          2.68          1.73         6.62 o                         
 -11  21   4          0.48         -0.03         3.63 o                         
 -10  21   4         18.09         21.85         4.55 o                         
  -9  21   4         25.03         29.30         3.92 o                         
  -8  21   4         20.82          9.38         3.61 o                         
  -7  21   4         43.87         41.64         3.48 o                         
  -6  21   4         19.13         14.12         3.08 o                         
  -5  21   4         33.61         38.05         3.70 o                         
  -4  21   4         96.64         97.25         4.68 o                         
  -3  21   4         69.63         63.30         4.07 o                         
  -2  21   4        218.79        181.68         6.08 o                         
  -1  21   4         56.56         41.56         4.21 o                         
   0  21   4        174.29        159.01         6.71 o                         
   1  21   4         56.41         52.81         3.83 o                         
   2  21   4        219.21        188.80         6.47 o                         
   3  21   4         69.79         68.01         4.05 o                         
   4  21   4         96.50        107.86         5.00 o                         
   5  21   4         33.62         32.42         4.11 o                         
   6  21   4         19.33         13.07         3.73 o                         
   7  21   4         43.44         36.50         4.44 o                         
   8  21   4         20.79         18.09         4.87 o                         
   9  21   4         25.03         28.28         5.65 o                         
  10  21   4         18.05         24.79         6.46 o                         
  11  21   4          0.47         -5.14         7.37 o                         
  12  21   4          2.69         14.25         7.08 o                         
  13  21   4          4.24         -3.35         7.86 o                         
 -13  22   4          5.73         12.07         7.86 o                         
 -12  22   4          6.85         12.54         5.95 o                         
 -11  22   4         10.33          4.98         3.30 o                         
 -10  22   4          3.29          2.49         3.49 o                         
  -9  22   4         22.71         31.10         4.02 o                         
  -8  22   4         25.05         17.51         3.67 o                         
  -7  22   4         73.67         58.32         3.91 o                         
  -6  22   4          9.01         11.74         3.28 o                         
  -5  22   4        279.52        243.75         7.48 o                         
  -4  22   4          0.40         -2.85         2.85 o                         
  -3  22   4         20.09         13.93         3.21 o                         
  -2  22   4         65.27         71.07         4.16 o                         
  -1  22   4        434.12        427.81         9.62 o                         
   0  22   4         31.44         42.13         7.57 o                         
   1  22   4        433.89        437.95        18.64 o                         
   2  22   4         65.22         69.30         4.43 o                         
   3  22   4         20.09         15.89         3.86 o                         
   4  22   4          0.40         -3.25         3.25 o                         
   5  22   4        279.28        257.15         8.40 o                         
   6  22   4          9.06          5.71         3.70 o                         
   7  22   4         73.82         61.22         5.15 o                         
   8  22   4         25.04         18.57         5.13 o                         
   9  22   4         22.77         27.78         6.18 o                         
  10  22   4          3.29          2.04         5.73 o                         
  11  22   4         10.30          7.73         7.71 o                         
  12  22   4          6.85          9.70         8.52 o                         
  13  22   4          5.72          4.55        10.91 o                         
 -12  23   4         11.31         20.15         6.27 o                         
 -11  23   4         32.54         30.12         6.82 o                         
 -10  23   4          0.88         -3.45         3.47 o                         
  -9  23   4         20.45         15.85         4.01 o                         
  -8  23   4         97.53         87.42         4.68 o                         
  -7  23   4         20.50         16.42         3.24 o                         
  -6  23   4         19.55         22.15         3.97 o                         
  -5  23   4        110.36        102.39         5.22 o                         
  -4  23   4         49.42         57.54         6.03 o                         
  -3  23   4          6.06         -0.50         2.81 o                         
  -2  23   4         84.88         71.03         5.08 o                         
  -1  23   4         88.24         84.95         4.36 o                         
   0  23   4        192.58        239.45         8.69 o                         
   1  23   4         88.29         83.48         6.96 o                         
   2  23   4         85.10         85.54         9.19 o                         
   3  23   4          6.04          2.27         3.22 o                         
   4  23   4         49.42         51.02         4.10 o                         
   5  23   4        110.42         92.20         5.65 o                         
   6  23   4         19.66         27.80         4.49 o                         
   7  23   4         20.48         23.16         5.13 o                         
   8  23   4         97.41         92.43         8.75 o                         
   9  23   4         20.49          8.93         5.95 o                         
  10  23   4          0.86         -5.41         5.41 o                         
  11  23   4         32.59         29.89         6.99 o                         
  12  23   4         11.33         22.73        11.82 o                         
 -12  24   4          3.57          5.02         7.21 o                         
 -11  24   4         34.64         42.10         6.07 o                         
 -10  24   4          3.42          3.36         3.57 o                         
  -9  24   4         13.86          9.52         3.59 o                         
  -8  24   4          0.86          3.06         2.83 o                         
  -7  24   4         27.05         31.76         3.94 o                         
  -6  24   4         39.88         33.16         3.78 o                         
  -5  24   4        121.09        138.82         6.70 o                         
  -4  24   4        162.82        150.77         6.02 o                         
  -3  24   4         24.86         23.90         5.08 o                         
  -2  24   4        118.55        115.69         5.66 o                         
  -1  24   4          7.62         -0.26         2.56 o                         
   0  24   4         32.39         10.33         3.87 o                         
   1  24   4          7.67         -1.69         3.87 o                         
   2  24   4        118.67        123.71        14.04 o                         
   3  24   4         24.86         23.42         5.51 o                         
   4  24   4        162.81        138.93         6.45 o                         
   5  24   4        121.11        119.28         6.17 o                         
   6  24   4         39.95         34.26         4.54 o                         
   7  24   4         27.12         22.95         5.49 o                         
   8  24   4          0.86         -4.25         4.46 o                         
   9  24   4         13.83         12.57         5.54 o                         
  10  24   4          3.39         -4.06         5.54 o                         
  11  24   4         34.66         52.89         7.84 o                         
  12  24   4          3.52         -2.73        10.91 o                         
 -12  25   4          2.08         -8.18        11.82 o                         
 -11  25   4          4.61         15.65         5.36 o                         
 -10  25   4          8.78          9.67         3.71 o                         
  -9  25   4          9.62         10.57         3.83 o                         
  -8  25   4          3.19          0.40         3.17 o                         
  -7  25   4         19.20         18.91         3.70 o                         
  -6  25   4         32.47         32.55         4.07 o                         
  -5  25   4        113.74        111.48         5.39 o                         
  -4  25   4        123.42        141.70         7.17 o                         
  -3  25   4          6.30          3.64         3.22 o                         
  -2  25   4          6.60         -0.60         4.21 o                         
  -1  25   4          8.08          9.07         3.06 o                         
   0  25   4        144.82        144.51         7.14 o                         
   1  25   4          8.12         -0.72         3.90 o                         
   2  25   4          6.61          4.20         4.14 o                         
   3  25   4          6.39          6.68         4.04 o                         
   4  25   4        123.66        130.99         6.44 o                         
   5  25   4        113.40        106.19         7.30 o                         
   6  25   4         32.55         34.74         5.51 o                         
   7  25   4         19.19         19.97         5.50 o                         
   8  25   4          3.19          6.10         5.08 o                         
   9  25   4          9.69          5.38         6.07 o                         
  10  25   4          8.81         -5.29         5.54 o                         
  11  25   4          4.61          4.75         6.26 o                         
  12  25   4          2.07          5.46        11.82 o                         
 -11  26   4          0.98          8.18        10.46 o                         
 -10  26   4          7.50          9.15         4.04 o                         
  -9  26   4         17.89          6.26         4.15 o                         
  -8  26   4         51.20         45.64         4.22 o                         
  -7  26   4          1.39          1.74         3.44 o                         
  -6  26   4         29.06         40.90         4.21 o                         
  -5  26   4        156.68        159.89         6.40 o                         
  -4  26   4         57.10         59.19         4.54 o                         
  -3  26   4          0.49          1.54         3.16 o                         
  -2  26   4         56.44         60.76         4.42 o                         
  -1  26   4         20.79         30.82         3.25 o                         
   0  26   4         31.27         15.26         4.29 o                         
   1  26   4         20.81         27.61         4.61 o                         
   2  26   4         56.46         56.55         5.37 o                         
   3  26   4          0.52          6.09         4.29 o                         
   4  26   4         56.92         73.25         6.03 o                         
   5  26   4        156.75        141.69         7.99 o                         
   6  26   4         29.11         25.63         6.04 o                         
   7  26   4          1.38         -5.54         5.54 o                         
   8  26   4         51.19         51.04        12.03 o                         
   9  26   4         17.87          6.64         8.28 o                         
  10  26   4          7.51          7.53        16.37 o                         
  11  26   4          0.99          3.64        10.91 o                         
 -10  27   4          3.00         -0.08         6.98 o                         
  -9  27   4         33.37         42.23         9.30 o                         
  -8  27   4         20.93         15.96         6.41 o                         
  -7  27   4         15.90         14.26         4.76 o                         
  -6  27   4         20.30         15.39         3.89 o                         
  -5  27   4          5.36         12.42         3.75 o                         
  -4  27   4         76.03         99.57         5.39 o                         
  -3  27   4         33.09         40.24         5.53 o                         
  -2  27   4         19.76         15.45         3.37 o                         
  -1  27   4         27.71         43.24         3.72 o                         
   0  27   4        396.54        383.60        11.79 o                         
   1  27   4         27.62         33.60         5.08 o                         
   2  27   4         19.67         23.49         4.69 o                         
   3  27   4         33.18         50.90         8.13 o                         
   4  27   4         76.19         99.63         6.68 o                         
   5  27   4          5.42          5.74         4.90 o                         
   6  27   4         20.35         18.59         5.77 o                         
   7  27   4         15.86         20.34         6.76 o                         
   8  27   4         20.91         14.35         7.20 o                         
   9  27   4         33.33         28.19         9.09 o                         
  10  27   4          3.02          4.55        10.91 o                         
 -10  28   4          3.84         11.52         7.40 o                         
  -9  28   4         33.60         38.26         5.12 o                         
  -8  28   4         22.14         24.27         4.07 o                         
  -7  28   4         26.21         36.46         4.44 o                         
  -6  28   4          2.48          1.80         4.82 o                         
  -5  28   4          2.00          3.60         3.40 o                         
  -4  28   4          4.90          8.28         3.81 o                         
  -3  28   4         23.29         33.87         4.07 o                         
  -2  28   4          0.61          2.92         3.66 o                         
  -1  28   4         23.12         28.53         3.67 o                         
   0  28   4         14.92         26.90         4.90 o                         
   1  28   4         23.12         24.45         4.74 o                         
   2  28   4          0.63         -3.65         4.13 o                         
   3  28   4         23.16         18.55         6.82 o                         
   4  28   4          4.93          8.23         4.66 o                         
   5  28   4          2.00         -2.94         5.25 o                         
   6  28   4          2.51         11.64         6.49 o                         
   7  28   4         26.31         34.72         8.09 o                         
   8  28   4         22.18         16.73         8.02 o                         
   9  28   4         33.50         40.06         9.83 o                         
  10  28   4          3.85         13.64        11.82 o                         
  -9  29   4         14.25         25.71         5.34 o                         
  -8  29   4         25.31         23.62         4.29 o                         
  -7  29   4         43.57         56.46         4.86 o                         
  -6  29   4         37.21         50.92         4.91 o                         
  -5  29   4          9.49          9.90         3.91 o                         
  -4  29   4         39.58         44.39         7.35 o                         
  -3  29   4          5.54          5.76         4.49 o                         
  -2  29   4          7.80          7.81         3.48 o                         
  -1  29   4          3.17         -0.06         3.01 o                         
   0  29   4          3.41          2.79         4.18 o                         
   1  29   4          3.21         -3.91         4.34 o                         
   2  29   4          7.85          6.70         4.69 o                         
   3  29   4          5.61         -1.06         4.43 o                         
   4  29   4         39.52         27.95         5.33 o                         
   5  29   4          9.48          8.32         4.44 o                         
   6  29   4         37.11         49.60         8.38 o                         
   7  29   4         43.54         44.69         8.38 o                         
   8  29   4         25.27         19.91         8.93 o                         
   9  29   4         14.29         40.91        13.64 o                         
  -9  30   4          6.05         11.82        12.73 o                         
  -8  30   4         39.54         45.84         9.45 o                         
  -7  30   4          7.87          4.24         4.03 o                         
  -6  30   4          9.52         15.87         4.32 o                         
  -5  30   4          0.75         -2.51         3.79 o                         
  -4  30   4         29.99         33.22         4.50 o                         
  -3  30   4          0.63          3.89         3.49 o                         
  -2  30   4          5.59          7.36         3.52 o                         
  -1  30   4         28.07         37.66         3.43 o                         
   0  30   4          0.49         -4.29         4.29 o                         
   1  30   4         28.08         40.18         5.54 o                         
   2  30   4          5.62          4.26         4.65 o                         
   3  30   4          0.64          1.05         4.74 o                         
   4  30   4         30.07         26.29         5.69 o                         
   5  30   4          0.77          0.49         4.86 o                         
   6  30   4          9.54         16.78         7.02 o                         
   7  30   4          7.89         20.23        10.23 o                         
   8  30   4         39.52         55.46        14.55 o                         
  -8  31   4          2.79          1.74         4.33 o                         
  -7  31   4          5.34         -1.47         4.27 o                         
  -6  31   4          8.91          5.73         4.61 o                         
  -5  31   4         85.41        118.56         6.42 o                         
  -4  31   4          6.91         10.57         4.10 o                         
  -3  31   4         28.16         45.41         4.90 o                         
  -2  31   4         17.94         16.27         3.94 o                         
  -1  31   4         12.51         27.56         6.91 o                         
   0  31   4          1.49          0.31         4.61 o                         
   1  31   4         12.51         33.53         5.63 o                         
   2  31   4         17.90         25.75         5.54 o                         
   3  31   4         28.12         38.36         6.16 o                         
   4  31   4          6.95          8.05         5.11 o                         
   5  31   4         85.38        102.94         8.66 o                         
   6  31   4          8.86         13.60         7.02 o                         
   7  31   4          5.33         16.78         9.58 o                         
   8  31   4          2.79          2.73        11.82 o                         
  -7  32   4          6.97          0.18         4.72 o                         
  -6  32   4          5.60         -2.17         4.51 o                         
  -5  32   4          8.20          8.23         4.46 o                         
  -4  32   4          8.81          7.26         4.10 o                         
  -3  32   4         29.81         37.49         4.51 o                         
  -2  32   4         21.79         30.58         6.33 o                         
  -1  32   4         56.63         65.91         6.53 o                         
   0  32   4         15.90         14.35         5.37 o                         
   1  32   4         56.66         60.82         6.59 o                         
   2  32   4         21.78         35.89         9.18 o                         
   3  32   4         29.88         31.79         6.16 o                         
   4  32   4          8.74          9.38         7.22 o                         
   5  32   4          8.18          5.37         5.43 o                         
   6  32   4          5.57         -0.75         9.17 o                         
   7  32   4          7.02         12.05        16.37 o                         
  -6  33   4         14.09         16.77         7.13 o                         
  -5  33   4          3.09          5.08         4.70 o                         
  -4  33   4          1.11          2.06         5.70 o                         
  -3  33   4         30.00         34.44         4.72 o                         
  -2  33   4         34.84         45.67         4.49 o                         
  -1  33   4         30.41         38.01         6.17 o                         
   0  33   4          9.50         12.96         5.43 o                         
   1  33   4         30.51         40.11         6.37 o                         
   2  33   4         34.79         44.70         6.37 o                         
   3  33   4         29.95         43.68         7.07 o                         
   4  33   4          1.12         -5.82         5.82 o                         
   5  33   4          3.09         -1.56         8.40 o                         
   6  33   4         14.08         18.18        17.28 o                         
  -4  34   4          2.25          0.76         4.60 o                         
  -3  34   4          4.72          6.48         4.34 o                         
  -2  34   4          3.90          6.39         4.14 o                         
  -1  34   4         20.31         16.63         6.43 o                         
   0  34   4          0.43         -5.82         5.82 o                         
   1  34   4         20.32         32.96         7.27 o                         
   2  34   4          3.89          8.44         6.36 o                         
   3  34   4          4.71         14.71         6.58 o                         
   4  34   4          2.23         11.80         6.65 o                         
  -2  35   4          1.51         -4.27         5.57 o                         
  -1  35   4          3.22         -3.04         6.28 o                         
   0  35   4          2.14         -2.05         7.56 o                         
   1  35   4          3.21          7.62        10.37 o                         
   2  35   4          1.52         -2.23         6.11 o                         
   1   0   5          4.58          1.49         1.74 o                         
   2   0   5        178.60        221.83         6.00 o                         
   3   0   5        687.35        730.40        13.62 o                         
   4   0   5         12.08         14.45         4.43 o                         
   5   0   5        654.66        643.37        11.30 o                         
   6   0   5         17.54         17.55         4.07 o                         
   7   0   5         68.51        101.02         5.47 o                         
   8   0   5        334.70        313.97         9.64 o                         
   9   0   5          0.53          0.94         3.00 o                         
  10   0   5         94.55         84.05         5.61 o                         
  11   0   5          4.53          0.36         3.69 o                         
  12   0   5          0.08          0.27         4.72 o                         
  13   0   5         36.93         23.95         5.85 o                         
  14   0   5          0.01         -1.38         4.82 o                         
  15   0   5        101.23        100.90         7.36 o                         
  16   0   5          3.11         33.64        14.55 o                         
 -16   1   5          4.84         -4.55        11.82 o                         
 -15   1   5         21.46         31.69         7.73 o                         
 -14   1   5          5.59          8.05         5.47 o                         
 -13   1   5          0.12         -0.09         5.77 o                         
 -12   1   5        122.17        138.37         6.93 o                         
 -11   1   5         17.64         21.66         4.13 o                         
 -10   1   5          9.16          3.17         3.47 o                         
  -9   1   5         27.96         36.01         4.46 o                         
  -8   1   5        171.37        178.34         7.47 o                         
  -7   1   5        152.65        164.38         6.44 o                         
  -6   1   5        160.01        173.15         6.03 o                         
  -5   1   5         10.61         14.69         2.40 o                         
  -4   1   5        844.47        902.95        23.11 o                         
  -3   1   5        674.64        831.92        15.36 o                         
  -2   1   5        354.19        353.87         7.66 o                         
  -1   1   5       1544.77       1627.18        26.65 o                         
   0   1   5        191.74        170.32         4.04 o                         
   1   1   5       1545.83       1590.06        25.00 o                         
   2   1   5        353.37        371.94         7.75 o                         
   3   1   5        674.05        846.31        15.27 o                         
   4   1   5        844.27        884.69        30.73 o                         
   5   1   5         10.63         19.01         2.85 o                         
   6   1   5        159.75        167.10         4.95 o                         
   7   1   5        152.87        165.42        15.20 o                         
   8   1   5        171.28        179.22         6.99 o                         
   9   1   5         27.92         39.15         6.05 o                         
  10   1   5          9.16          4.46         4.65 o                         
  11   1   5         17.81         15.26         4.14 o                         
  12   1   5        122.02        132.39         7.17 o                         
  13   1   5          0.11          3.51         6.61 o                         
  14   1   5          5.55          6.28         5.39 o                         
  15   1   5         21.47         28.09         5.81 o                         
  16   1   5          4.83         -1.87         6.82 o                         
 -16   2   5          9.59         -2.73        11.82 o                         
 -15   2   5         34.90         47.73        16.37 o                         
 -14   2   5         11.68         11.38         5.68 o                         
 -13   2   5         12.36          3.01         4.62 o                         
 -12   2   5         32.74         49.81         4.92 o                         
 -11   2   5         12.95          8.54         3.76 o                         
 -10   2   5         13.75          8.61         3.55 o                         
  -9   2   5         11.47          3.67         3.28 o                         
  -8   2   5         36.48         64.34        10.43 o                         
  -7   2   5        322.92        298.21         6.65 o                         
  -6   2   5        155.98        191.48         5.90 o                         
  -5   2   5        166.62        189.35         5.09 o                         
  -4   2   5        348.64        393.69        19.38 o                         
  -3   2   5       1195.80       1458.78        28.59 o                         
  -2   2   5        257.65        282.92        10.56 o                         
  -1   2   5       1033.23       1071.67        21.73 o                         
   0   2   5         33.52         44.94         2.16 o                         
   1   2   5       1029.79       1119.04        18.45 o                         
   2   2   5        258.72        322.73         6.51 o                         
   3   2   5       1197.19       1411.98        24.27 o                         
   4   2   5        347.83        358.84        11.15 o                         
   5   2   5        166.69        192.86         5.64 o                         
   6   2   5        155.71        193.17         6.14 o                         
   7   2   5        321.93        295.76         9.23 o                         
   8   2   5         36.55         56.65         8.14 o                         
   9   2   5         11.42          7.03         3.64 o                         
  10   2   5         13.70         11.39         3.56 o                         
  11   2   5         12.96         12.26         5.12 o                         
  12   2   5         32.82         45.52         6.40 o                         
  13   2   5         12.33          6.36         5.29 o                         
  14   2   5         11.66          0.09         5.18 o                         
  15   2   5         34.91         46.92         6.48 o                         
  16   2   5          9.60          6.90         5.77 o                         
 -16   3   5          3.70         -3.64        12.73 o                         
 -15   3   5         15.12         15.50         8.64 o                         
 -14   3   5         15.19         11.25         8.18 o                         
 -13   3   5          3.35         10.92         5.14 o                         
 -12   3   5        187.69        189.65         8.08 o                         
 -11   3   5        107.51         80.59         5.54 o                         
 -10   3   5          4.65          1.66         3.35 o                         
  -9   3   5          7.05          8.86         3.81 o                         
  -8   3   5        140.17        148.63         5.09 o                         
  -7   3   5        888.59        879.15        14.06 o                         
  -6   3   5         76.34         96.18         5.43 o                         
  -5   3   5         68.81         93.42         3.76 o                         
  -4   3   5         80.40         83.12         6.58 o                         
  -3   3   5       2431.37       2788.19        47.88 o                         
  -2   3   5        172.51        188.29         6.86 o                         
  -1   3   5        551.26        688.99        11.63 o                         
   0   3   5          0.09         -1.16         1.16 o                         
   1   3   5        552.07        712.41        21.49 o                         
   2   3   5        172.54        182.28         5.39 o                         
   3   3   5       2430.74       2768.69        40.48 o                         
   4   3   5         80.76         78.02         3.56 o                         
   5   3   5         68.76         93.48         3.58 o                         
   6   3   5         76.27         76.79         4.59 o                         
   7   3   5        889.67        888.12        16.97 o                         
   8   3   5        139.77        161.41         6.90 o                         
   9   3   5          7.03          7.99         3.96 o                         
  10   3   5          4.62          1.85         3.94 o                         
  11   3   5        107.79         80.87         5.38 o                         
  12   3   5        187.59        211.72        10.42 o                         
  13   3   5          3.38         -3.88         7.77 o                         
  14   3   5         15.23         14.36         7.67 o                         
  15   3   5         15.11         16.99         8.93 o                         
  16   3   5          3.68         -4.95         4.95 o                         
 -16   4   5          5.89          8.18        12.73 o                         
 -15   4   5         33.00         39.02        10.46 o                         
 -14   4   5          8.83         19.08         5.60 o                         
 -13   4   5         56.84         56.33        17.73 o                         
 -12   4   5          3.15          5.88         5.24 o                         
 -11   4   5         11.12         11.21         3.98 o                         
 -10   4   5        152.85        146.67         6.61 o                         
  -9   4   5        143.30        122.49         5.15 o                         
  -8   4   5         34.38         42.64         3.70 o                         
  -7   4   5         17.84         16.24         2.95 o                         
  -6   4   5         14.48         11.94         2.67 o                         
  -5   4   5         38.13         51.84         2.93 o                         
  -4   4   5         46.54         75.51         3.31 o                         
  -3   4   5       1998.31       2196.00        44.35 o                         
  -2   4   5         11.69         13.13         3.32 o                         
  -1   4   5       1131.30       1236.68        18.80 o                         
   0   4   5          0.58         -0.23         1.59 o                         
   1   4   5       1132.55       1260.77        22.76 o                         
   2   4   5         11.57          9.94         2.15 o                         
   3   4   5       1996.09       2245.82        59.81 o                         
   4   4   5         46.67         69.22         3.43 o                         
   5   4   5         38.07         51.11         3.42 o                         
   6   4   5         14.75          8.28         2.89 o                         
   7   4   5         17.80          7.38         5.91 o                         
   8   4   5         34.33         47.22        11.82 o                         
   9   4   5        143.04        130.85         6.71 o                         
  10   4   5        153.03        153.39         7.49 o                         
  11   4   5         11.24          9.55         4.50 o                         
  12   4   5          3.17         16.10         5.48 o                         
  13   4   5         56.66         66.20         7.15 o                         
  14   4   5          8.81          6.61         8.73 o                         
  15   4   5         32.94         46.60         6.79 o                         
  16   4   5          5.90         -5.77         5.77 o                         
 -16   5   5         14.23         10.00        13.64 o                         
 -15   5   5         52.78         41.63         6.82 o                         
 -14   5   5         45.94         44.11        10.00 o                         
 -13   5   5          3.05          7.73         4.49 o                         
 -12   5   5         34.04         28.40         5.31 o                         
 -11   5   5         28.34         30.08         4.38 o                         
 -10   5   5        144.49        166.84         6.36 o                         
  -9   5   5        207.65        176.86         6.22 o                         
  -8   5   5        233.14        231.59         6.32 o                         
  -7   5   5        202.65        208.56         6.43 o                         
  -6   5   5        519.96        527.90         9.90 o                         
  -5   5   5        105.81        130.08         4.03 o                         
  -4   5   5        941.26        967.90        14.29 o                         
  -3   5   5        339.98        361.75         7.69 o                         
  -2   5   5        305.87        343.11         6.54 o                         
  -1   5   5        721.15        881.64        12.45 o                         
   0   5   5          4.22          5.38         1.74 o                         
   1   5   5        720.55        899.79        14.17 o                         
   2   5   5        304.52        333.31         8.96 o                         
   3   5   5        340.75        352.89         8.35 o                         
   4   5   5        941.60        949.83        15.75 o                         
   5   5   5        106.23        118.25         5.04 o                         
   6   5   5        519.85        541.24        11.59 o                         
   7   5   5        202.63        208.36         7.77 o                         
   8   5   5        233.52        206.47         8.24 o                         
   9   5   5        208.15        172.82         7.49 o                         
  10   5   5        144.41        161.18         7.57 o                         
  11   5   5         28.37         29.18         5.05 o                         
  12   5   5         34.03         36.31         6.27 o                         
  13   5   5          3.08         10.54         6.52 o                         
  14   5   5         46.04         39.87         6.92 o                         
  15   5   5         52.79         47.64         6.97 o                         
  16   5   5         14.24         13.80         6.42 o                         
 -16   6   5          4.61         12.73        13.64 o                         
 -15   6   5         10.54          6.52         4.24 o                         
 -14   6   5         23.32         22.86         5.69 o                         
 -13   6   5         10.38         12.49         4.98 o                         
 -12   6   5         37.08         40.16         4.76 o                         
 -11   6   5          9.44          8.48         3.94 o                         
 -10   6   5        121.33        109.42         5.25 o                         
  -9   6   5        155.53        174.02         6.43 o                         
  -8   6   5        516.91        521.67        10.28 o                         
  -7   6   5        208.35        216.88         5.96 o                         
  -6   6   5         24.57         32.28         2.58 o                         
  -5   6   5        164.36        180.37         4.87 o                         
  -4   6   5         62.05         55.13         3.17 o                         
  -3   6   5        339.96        338.99         7.07 o                         
  -2   6   5        348.22        321.91         5.82 o                         
  -1   6   5        192.74        228.17         4.61 o                         
   0   6   5        880.25        869.74        13.86 o                         
   1   6   5        192.92        228.70         5.96 o                         
   2   6   5        348.44        314.90         7.52 o                         
   3   6   5        339.76        336.97         8.07 o                         
   4   6   5         62.26         58.29         3.67 o                         
   5   6   5        163.65        160.25         5.85 o                         
   6   6   5         24.54         28.40         6.05 o                         
   7   6   5        208.76        213.18         7.99 o                         
   8   6   5        516.19        518.48        16.67 o                         
   9   6   5        155.56        169.48         7.66 o                         
  10   6   5        121.37         98.94         6.47 o                         
  11   6   5          9.52          7.96         4.50 o                         
  12   6   5         37.09         42.98         8.93 o                         
  13   6   5         10.24         18.88         7.34 o                         
  14   6   5         23.21         29.66         7.20 o                         
  15   6   5         10.54         10.23         6.03 o                         
  16   6   5          4.63          3.56         7.73 o                         
 -16   7   5         23.93         48.19        12.73 o                         
 -15   7   5         19.41         16.00        10.91 o                         
 -14   7   5         43.40         31.42         5.05 o                         
 -13   7   5         37.31         49.78         5.17 o                         
 -12   7   5        268.04        282.13         9.57 o                         
 -11   7   5         21.65         27.90         4.86 o                         
 -10   7   5         38.55         22.73         4.46 o                         
  -9   7   5         72.58         82.98         4.58 o                         
  -8   7   5        219.88        242.00         6.61 o                         
  -7   7   5        436.94        468.50         9.27 o                         
  -6   7   5        305.31        282.06         6.49 o                         
  -5   7   5        527.10        537.81         9.76 o                         
  -4   7   5         79.51         83.60         3.33 o                         
  -3   7   5         95.27         99.35         3.80 o                         
  -2   7   5          6.83          1.96         1.49 o                         
  -1   7   5       1335.86       1278.82        16.98 o                         
   0   7   5         42.89         45.90         3.94 o                         
   1   7   5       1336.54       1275.82        17.95 o                         
   2   7   5          7.01          0.69         1.81 o                         
   3   7   5         95.06         99.57         6.82 o                         
   4   7   5         79.51         83.07         5.77 o                         
   5   7   5        527.49        549.35        13.01 o                         
   6   7   5        304.72        276.53         8.69 o                         
   7   7   5        437.63        462.83        19.69 o                         
   8   7   5        220.33        236.96         8.82 o                         
   9   7   5         72.20         73.39         6.69 o                         
  10   7   5         38.57         25.96         7.48 o                         
  11   7   5         21.74         26.51         4.99 o                         
  12   7   5        267.74        292.96        27.73 o                         
  13   7   5         37.37         55.46         7.17 o                         
  14   7   5         43.54         44.48         6.81 o                         
  15   7   5         19.45         14.96         6.15 o                         
  16   7   5         23.96         39.32         7.23 o                         
 -15   8   5          4.72         10.46         8.18 o                         
 -14   8   5         26.41         16.15         4.77 o                         
 -13   8   5         24.99         24.21         4.56 o                         
 -12   8   5        335.55        384.25        11.31 o                         
 -11   8   5         20.62         21.69         4.29 o                         
 -10   8   5          5.31          4.45         3.47 o                         
  -9   8   5          0.45         -1.34         2.99 o                         
  -8   8   5        495.32        507.19        10.18 o                         
  -7   8   5        229.70        237.88         7.44 o                         
  -6   8   5        114.44        118.12         4.34 o                         
  -5   8   5        178.41        184.63         5.14 o                         
  -4   8   5        126.25        101.44         3.30 o                         
  -3   8   5        241.49        229.03         5.77 o                         
  -2   8   5        285.22        278.13         5.73 o                         
  -1   8   5        284.03        305.57         6.41 o                         
   0   8   5         97.42        108.92         4.46 o                         
   1   8   5        284.56        295.61         6.89 o                         
   2   8   5        286.05        284.91         6.88 o                         
   3   8   5        241.54        221.60         8.01 o                         
   4   8   5        126.55        100.89         5.91 o                         
   5   8   5        178.31        178.28        11.29 o                         
   6   8   5        114.41        118.72         5.13 o                         
   7   8   5        229.35        221.03         8.32 o                         
   8   8   5        494.72        486.14        16.49 o                         
   9   8   5          0.45         -3.82         3.82 o                         
  10   8   5          5.45          9.56         4.43 o                         
  11   8   5         20.60         25.45         5.73 o                         
  12   8   5        335.97        385.58        19.26 o                         
  13   8   5         24.90         30.91         6.69 o                         
  14   8   5         26.32         18.69         6.50 o                         
  15   8   5          4.73         -3.38         5.57 o                         
 -15   9   5          4.04          8.86         7.40 o                         
 -14   9   5          1.16         -4.31         4.31 o                         
 -13   9   5          0.48          1.64         3.76 o                         
 -12   9   5        154.22        166.04         7.59 o                         
 -11   9   5         40.99         39.00         5.12 o                         
 -10   9   5        254.24        276.20         8.82 o                         
  -9   9   5         43.78         50.12         4.02 o                         
  -8   9   5        821.48        802.71        15.58 o                         
  -7   9   5        332.49        327.84         9.40 o                         
  -6   9   5        356.16        402.01         8.27 o                         
  -5   9   5        414.12        396.33         7.93 o                         
  -4   9   5        211.42        212.54         4.98 o                         
  -3   9   5         50.74         58.43         3.07 o                         
  -2   9   5        580.85        552.00         7.83 o                         
  -1   9   5        270.49        238.67         5.43 o                         
   0   9   5          5.92          5.14         2.25 o                         
   1   9   5        270.07        245.27         5.32 o                         
   2   9   5        580.08        557.69         9.68 o                         
   3   9   5         50.82         65.30         4.86 o                         
   4   9   5        210.78        201.09         7.14 o                         
   5   9   5        414.28        383.60        10.61 o                         
   6   9   5        356.07        398.06        10.93 o                         
   7   9   5        332.75        323.95        10.23 o                         
   8   9   5        821.95        779.15        18.41 o                         
   9   9   5         43.55         38.47         4.93 o                         
  10   9   5        253.92        243.07         9.86 o                         
  11   9   5         41.09         36.37         8.28 o                         
  12   9   5        154.09        181.71        13.50 o                         
  13   9   5          0.49         10.44         8.02 o                         
  14   9   5          1.16         -0.99         6.66 o                         
  15   9   5          4.07          1.51         6.05 o                         
 -15  10   5          3.56          8.38         7.21 o                         
 -14  10   5          1.67          0.78         6.25 o                         
 -13  10   5         13.79         17.95         4.31 o                         
 -12  10   5        239.49        264.47         9.17 o                         
 -11  10   5        167.75        181.07         7.63 o                         
 -10  10   5        146.72        176.13         7.29 o                         
  -9  10   5         59.09         61.11         4.31 o                         
  -8  10   5        284.09        288.40         8.13 o                         
  -7  10   5         65.02         63.89         4.17 o                         
  -6  10   5         23.55         32.23         3.60 o                         
  -5  10   5        650.76        612.48        12.28 o                         
  -4  10   5        267.17        271.66         7.11 o                         
  -3  10   5        111.72        118.70         4.34 o                         
  -2  10   5        604.49        568.22         8.77 o                         
  -1  10   5          5.62         10.40         1.42 o                         
   0  10   5          0.14         -1.21         2.23 o                         
   1  10   5          5.62         10.88         1.74 o                         
   2  10   5        604.23        575.38        10.09 o                         
   3  10   5        112.24        125.63         5.37 o                         
   4  10   5        267.65        271.14         8.18 o                         
   5  10   5        649.93        612.19        14.39 o                         
   6  10   5         23.64         22.43         6.04 o                         
   7  10   5         64.99         57.89         4.91 o                         
   8  10   5        284.23        282.71         9.92 o                         
   9  10   5         58.70         54.99         5.54 o                         
  10  10   5        146.96        169.15         8.29 o                         
  11  10   5        167.75        166.20        12.81 o                         
  12  10   5        239.55        256.05        16.31 o                         
  13  10   5         13.74         23.64         9.00 o                         
  14  10   5          1.69         -5.36         5.61 o                         
  15  10   5          3.57         -6.70         6.70 o                         
 -15  11   5          1.84          5.67         8.02 o                         
 -14  11   5         10.09          4.27         3.84 o                         
 -13  11   5         19.77         21.26         4.34 o                         
 -12  11   5         48.74         49.37         5.11 o                         
 -11  11   5         10.52         11.50         3.99 o                         
 -10  11   5         69.04         84.75         5.69 o                         
  -9  11   5         83.21         91.99         5.35 o                         
  -8  11   5         23.12         30.43         3.70 o                         
  -7  11   5        433.38        398.26         9.67 o                         
  -6  11   5         34.39         34.44         3.63 o                         
  -5  11   5        192.89        183.06         6.00 o                         
  -4  11   5        471.08        425.00         9.16 o                         
  -3  11   5        111.55        111.09         3.52 o                         
  -2  11   5        263.29        270.46         5.60 o                         
  -1  11   5         16.23         21.21         1.93 o                         
   0  11   5         71.91         53.45         3.39 o                         
   1  11   5         16.19         18.91         1.81 o                         
   2  11   5        263.56        277.81         6.05 o                         
   3  11   5        111.54        115.73         4.44 o                         
   4  11   5        471.41        425.63        11.13 o                         
   5  11   5        193.03        174.86        10.50 o                         
   6  11   5         34.30         31.05         4.72 o                         
   7  11   5        432.94        395.22        10.12 o                         
   8  11   5         23.15         37.41         6.69 o                         
   9  11   5         83.39         94.58         6.37 o                         
  10  11   5         69.05         79.50         6.56 o                         
  11  11   5         10.58          5.97         7.37 o                         
  12  11   5         48.92         68.43        16.37 o                         
  13  11   5         19.67         19.40         8.66 o                         
  14  11   5         10.04         24.17         9.31 o                         
  15  11   5          1.84          3.27         7.57 o                         
 -15  12   5         12.60         11.40         8.28 o                         
 -14  12   5          6.56         -0.33         4.46 o                         
 -13  12   5         25.09         35.71         4.80 o                         
 -12  12   5        123.44        120.35         6.64 o                         
 -11  12   5        189.71        195.43         7.92 o                         
 -10  12   5         71.57         77.98         5.31 o                         
  -9  12   5          1.86          1.84         3.36 o                         
  -8  12   5         40.16         37.15         3.76 o                         
  -7  12   5        307.21        269.35         7.79 o                         
  -6  12   5        661.74        643.87        12.92 o                         
  -5  12   5        416.69        398.32         9.28 o                         
  -4  12   5        301.08        340.36         8.15 o                         
  -3  12   5        259.55        251.07         5.54 o                         
  -2  12   5        113.98        128.86         4.57 o                         
  -1  12   5         91.50        118.33         3.72 o                         
   0  12   5          0.89          0.03         2.29 o                         
   1  12   5         91.35        119.43         3.99 o                         
   2  12   5        113.46        129.78         4.40 o                         
   3  12   5        260.01        242.62         6.67 o                         
   4  12   5        301.31        347.61         9.92 o                         
   5  12   5        416.53        401.04        11.10 o                         
   6  12   5        661.82        617.23        15.17 o                         
   7  12   5        307.34        283.87         9.64 o                         
   8  12   5         40.23         22.57         6.43 o                         
   9  12   5          1.81          0.85         4.43 o                         
  10  12   5         71.55         71.48         6.37 o                         
  11  12   5        189.58        205.25        14.45 o                         
  12  12   5        123.26        102.46        22.28 o                         
  13  12   5         25.33         19.81        15.46 o                         
  14  12   5          6.56          4.01         8.66 o                         
  15  12   5         12.59         20.60         8.07 o                         
 -15  13   5          0.64          9.02         7.63 o
[truncated: 292,816 more chars]
